# Supplementary material for: Molecular tools prove little auks from Svalbard are extremely selective for Calanus glacialis even when exposed to Atlantification
Source: Sci Rep. 2023 Aug 22;13:13647. doi: 10.1038/s41598-023-40131-7 (PMC10444800; doi:10.1038/s41598-023-40131-7)
Supplement: Supplementary file 1 — Supplementary Information. [file 41598_2023_40131_MOESM1_ESM.xlsx]

## Sheet: Table legend
Supplementary Table S1 presents molecular operational taxonomic units (MOTU) table with taxonomic identities from the barcoded sea-haul Calanus individuals identified using mitochondrial cytochrome c oxidase gene (COI) genetic identification method. Each sheet contains results for 96 analyzed individuals.

## Sheet: MOTU_1
id	rank	scientific_name	best_identity	total_reads	cluster_weight	rank.1	scientific_name.1	best_identity.1	superkingdom_name	kingdom_name	phylum_name	class_name	order_name	family_name	genus_name	species_name	best_match	species_list	taxid	CAL2_sample_001	CAL2_sample_002	CAL2_sample_003	CAL2_sample_004	CAL2_sample_005	CAL2_sample_006	CAL2_sample_007	CAL2_sample_008	CAL2_sample_009	CAL2_sample_010	CAL2_sample_011	CAL2_sample_012	CAL2_sample_013	CAL2_sample_014	CAL2_sample_015	CAL2_sample_016	CAL2_sample_017	CAL2_sample_018	CAL2_sample_019	CAL2_sample_020	CAL2_sample_021	CAL2_sample_022	CAL2_sample_023	CAL2_sample_024	CAL2_sample_025	CAL2_sample_026	CAL2_sample_027	CAL2_sample_028	CAL2_sample_029	CAL2_sample_030
CALA_000000036	species	Calanus glacialis	0.987179487179487	147966	57997	species	Calanus glacialis	0.987179487179487	Opisthokonta	Metazoa	Arthropoda	Maxillopoda	Calanoida	Calanidae	Calanus	Calanus glacialis	MG001883	Calanus glacialis	113644	18	0	64	570	12	484	2468	14	0	132	340	0	4726	26	48	110	22	94	18	1444	28	1004	4344	346	14	4	792	1750	2348	10
CALA_000000462	species	Calanus finmarchicus	0.984025559105431	72390	22019	species	Calanus finmarchicus	0.984025559105431	Opisthokonta	Metazoa	Arthropoda	Maxillopoda	Calanoida	Calanidae	Calanus	Calanus finmarchicus	GBCX0129-06	Calanus finmarchicus	6837	10	0	0	10	134	10	254	58	24	4	1762	12	16	918	1846	1248	502	1840	2	4	1588	6	18	1566	396	0	2664	6	8	2
CALA_000000974	class	Dinophyceae	0.987341772151899	2716	795	class	Dinophyceae	0.987341772151899	Chromalveolata	Alveolata	Dinoflagellata	Dinophyceae					DINO105-06	Peridinium willei|Thoracosphaera heimii|Protoceratium reticulatum|Alexandrium fundyense|Pfiesteria piscicida|Alexandrium minutum	2864	4	0	4	6	4	32	102	8	0	0	2	0	58	42	8	50	4	20	0	32	22	12	18	70	28	0	60	6	24	0
CALA_000000526	species	Oithona similis	1	1708	330	species	Oithona similis	1	Opisthokonta	Metazoa	Arthropoda	Maxillopoda	Cyclopoida	Oithonidae	Oithona	Oithona similis	BNSC296-11	Oithona similis	324873	0	0	0	0	2	0	16	2	0	0	54	0	12	0	0	10	0	4	0	0	0	2	0	4	0	0	2	0	2	0
CALA_000000810	no rank	root	0.737463126843658	1622	258	no rank	root	0.737463126843658									GBCH8337-13		1	0	0	0	0	0	2	0	2	0	0	0	0	6	0	6	2	2	6	0	16	8	2	0	34	2	0	0	0	16	0
CALA_000000132	species	Micromonas commoda	0.936102236421725	1292	288	species	Micromonas commoda	0.936102236421725	Archaeplastida	Viridiplantae	Chlorophyta	Mamiellophyceae	Mamiellales	Mamiellaceae	Micromonas	Micromonas commoda	FJ859351	Micromonas commoda	296587	0	0	2	4	0	8	38	4	0	0	0	0	58	8	2	20	2	10	0	6	22	8	4	28	8	0	26	0	4	0
CALA_000000494	order	Ceramiales	0.885714285714286	1068	237	order	Ceramiales	0.885714285714286	Archaeplastida	Rhodophyta	Rhodophyta	Florideophyceae	Ceramiales				OZSEA475-10		2802	0	0	0	2	2	6	34	2	0	0	0	0	52	4	16	20	0	8	0	10	8	6	16	22	12	0	34	2	2	0
CALA_000000015	no rank	Candidatus Pelagibacter ubique HTCC1062	0.853968253968254	1050	415	no rank	Candidatus Pelagibacter ubique HTCC1062	0.853968253968254	Prokaryota	Bacteria	Proteobacteria	Alphaproteobacteria	Pelagibacterales	Pelagibacteraceae	Candidatus Pelagibacter	Candidatus Pelagibacter ubique	CP000084	Candidatus Pelagibacter ubique	335992	2	0	0	2	0	14	26	0	0	0	0	0	40	12	10	34	6	14	0	6	32	4	6	24	6	0	22	0	6	0
CALA_000013288	species	Sagitta elegans	0.945161290322581	1046	348	species	Sagitta elegans	0.945161290322581	Opisthokonta	Metazoa	Chaetognatha	Sagittoidea	Aphragmophora	Sagittidae	Sagitta	Sagitta elegans	KP899801	Sagitta elegans	10231	0	0	0	0	0	0	0	0	0	0	0	0	16	0	0	2	0	10	0	0	2	6	0	6	2	0	2	2	12	0
CALA_000003676	no rank	root	0.733333333333333	1000	432	no rank	root	0.733333333333333									COLFB059-12		1	0	0	0	0	0	2	26	0	0	0	0	0	130	0	6	16	2	4	0	2	12	2	6	46	6	2	30	0	4	0
CALA_000000928	species	Bathycoccus prasinos	1	998	291	species	Bathycoccus prasinos	1	Archaeplastida	Viridiplantae	Chlorophyta	Mamiellophyceae	Mamiellales	Bathycoccaceae	Bathycoccus	Bathycoccus prasinos	FO082258	Bathycoccus prasinos	41875	0	0	0	0	2	2	54	0	0	0	0	0	88	12	2	18	0	16	0	2	4	4	6	52	8	0	22	0	0	0
CALA_000003675	species	Mnemiopsis leidyi	0.815384615384615	946	180	species	Mnemiopsis leidyi	0.815384615384615	Opisthokonta	Metazoa	Ctenophora	Tentaculata	Lobata	Bolinopsidae	Mnemiopsis	Mnemiopsis leidyi	JF760210	Mnemiopsis leidyi	27923	0	0	0	0	0	0	2	0	0	0	0	0	162	0	0	0	0	0	0	0	6	6	0	6	0	0	0	2	2	0
CALA_000003681	no rank	root	0.822981366459627	672	168	no rank	root	0.822981366459627									ANICH450-10		1	0	0	0	0	0	2	12	0	0	0	0	0	32	0	2	20	0	2	0	4	6	4	2	6	2	0	18	0	8	0
CALA_000000933	species	Sigmaxinella hipposiderus	0.952076677316294	526	136	species	Sigmaxinella hipposiderus	0.952076677316294	Opisthokonta	Metazoa	Porifera	Demospongiae	Biemnida	Biemnidae	Sigmaxinella	Sigmaxinella hipposiderus	JF773147	Sigmaxinella hipposiderus	1004763	0	0	0	4	0	4	36	0	0	0	0	0	20	2	0	24	0	10	0	2	12	0	2	12	0	0	24	0	2	0
CALA_000002980	no rank	root	0.777439024390244	520	155	no rank	root	0.777439024390244									CP000084	Cytophaga sp. MBIC04667|Candidatus Pelagibacter ubique	1	0	0	0	0	0	4	26	2	0	2	0	0	12	0	10	10	0	6	0	6	4	0	0	14	0	0	4	0	2	0
CALA_000000929	species	Pipistrellus pygmaeus	1	438	115	species	Pipistrellus pygmaeus	1	Opisthokonta	Metazoa	Chordata	Mammalia	Chiroptera	Vespertilionidae	Pipistrellus	Pipistrellus pygmaeus	ABBWP113-06	Pipistrellus pygmaeus	246814	0	0	0	0	0	0	12	0	0	0	0	0	30	0	0	2	2	4	0	0	2	0	0	2	0	0	4	2	2	0
CALA_000000930	species	Emiliania huxleyi	0.990415335463259	402	99	species	Emiliania huxleyi	0.990415335463259	Chromalveolata	Hacrobia	Haptophyta	Prymnesiophyceae	Isochrysidales	Noelaerhabdaceae	Emiliania	Emiliania huxleyi	AY342361	Emiliania huxleyi	2903	0	0	0	0	0	2	16	0	0	0	0	0	8	0	4	0	2	4	0	2	20	0	2	12	2	0	12	0	0	0
CALA_000002734	species	Asparagopsis taxiformis	1	362	104	species	Asparagopsis taxiformis	1	Archaeplastida	Rhodophyta	Rhodophyta	Florideophyceae	Bonnemaisoniales	Bonnemaisoniaceae	Asparagopsis	Asparagopsis taxiformis	DBCOI_000000003	Asparagopsis taxiformis	260499	0	0	0	0	0	0	8	0	0	0	0	0	2	4	6	2	2	0	0	0	6	2	6	8	0	0	14	0	4	0
CALA_000000421	species	Phaeocystis antarctica	0.916932907348243	354	82	species	Phaeocystis antarctica	0.916932907348243	Chromalveolata	Hacrobia	Haptophyta	Prymnesiophyceae	Phaeocystales	Phaeocystaceae	Phaeocystis	Phaeocystis antarctica	JN131834	Phaeocystis antarctica	33657	0	0	0	2	0	0	6	0	0	0	2	0	22	6	4	4	0	0	0	0	4	0	2	40	0	0	6	0	0	0
CALA_000006338	class	Bacillariophyceae	0.817610062893082	332	83	class	Bacillariophyceae	0.817610062893082	Chromalveolata	Stramenopiles	Bacillariophyta	Bacillariophyceae					JN050306	Nitzschia frustulum|Cylindrotheca closterium|Pseudo-nitzschia lineola|Pseudo-nitzschia subcurvata|Pseudo-nitzschia cuspidata|Pseudo-nitzschia hasleana|Haslea ostrearia|Nitzschia sp. BOL	33850	0	0	0	0	0	2	4	0	0	0	0	0	2	2	0	6	0	4	0	2	6	2	0	0	2	0	0	2	2	0
CALA_000003688	species	Sarcotragus spinosulus	1	316	102	species	Sarcotragus spinosulus	1	Opisthokonta	Metazoa	Porifera	Demospongiae	Dictyoceratida	Irciniidae	Sarcotragus	Sarcotragus spinosulus	HE591460	Sarcotragus spinosulus	1088795	0	0	0	0	0	0	14	0	0	0	0	0	26	4	0	4	0	2	0	0	2	0	0	8	0	0	4	0	0	0
CALA_000109591	phylum	Platyhelminthes	0.782608695652174	314	68	phylum	Platyhelminthes	0.782608695652174	Opisthokonta	Metazoa	Platyhelminthes						AF216697	Echinococcus granulosus|Dipylidium caninum|Fasciola sp. GHL-2014|Fasciola sp.|Paragonimus mexicanus|Fascioloides magna|Fasciola hepatica|Fasciola gigantica|Opisthorchis felineus|Dicrocoelium dendriticum|Echinococcus canadensis	6157	0	0	0	0	0	0	0	0	0	0	0	0	0	0	0	0	0	0	0	0	0	0	0	0	0	0	0	0	0	0
CALA_000002014	order	Alcyonacea	0.961661341853035	310	70	order	Alcyonacea	0.961661341853035	Opisthokonta	Metazoa	Cnidaria	Anthozoa	Alcyonacea				JX991253		40677	0	0	0	0	0	0	10	0	0	0	0	0	14	0	6	24	0	0	0	0	10	0	0	4	0	0	8	0	2	0
CALA_000002297	no rank	root	0.779141104294479	256	89	no rank	root	0.779141104294479									CP000084	Candidatus Pelagibacter ubique	1	0	0	0	2	0	0	16	0	0	0	0	0	6	0	0	4	0	0	0	0	2	2	2	2	0	0	14	0	0	0
CALA_000000017	genus	Dinophysis	1	240	4	genus	Dinophysis	1	Chromalveolata	Alveolata	Dinoflagellata	Dinophyceae	Dinophysiales	Dinophysiaceae	Dinophysis		AM931582		47933	2	0	2	4	0	0	6	0	0	0	0	0	6	8	0	4	0	0	0	0	16	0	2	6	2	0	10	2	2	0
CALA_000003724	order	Corallinales	0.913738019169329	240	57	order	Corallinales	0.913738019169329	Archaeplastida	Rhodophyta	Rhodophyta	Florideophyceae	Corallinales				ABMMC12282-10		31395	2	0	0	0	0	2	10	0	0	0	0	0	6	0	0	4	0	0	0	0	2	0	0	2	8	0	4	0	2	0
CALA_000003731	no rank	root	0.728971962616822	240	87	no rank	root	0.728971962616822									OWI_BACTER004	Solenocera crassicornis	1	0	0	0	2	0	2	16	0	0	0	0	0	8	0	0	2	0	0	0	0	2	0	8	14	0	0	14	0	2	0
CALA_000005956	order	Eunicida	0.825949367088608	224	76	order	Eunicida	0.825949367088608	Opisthokonta	Metazoa	Annelida	Polychaeta	Eunicida				GQ497556	Palola viridis	65495	0	0	0	0	0	4	4	0	0	0	0	0	8	0	2	2	2	0	0	0	8	0	0	6	0	0	10	0	0	0
CALA_000000999	species	Oithona similis	1	216	47	species	Oithona similis	1	Opisthokonta	Metazoa	Arthropoda	Maxillopoda	Cyclopoida	Oithonidae	Oithona	Oithona similis	KU982928	Oithona similis	324873	0	0	0	0	0	0	4	0	0	0	0	0	4	0	0	2	0	0	0	0	2	0	2	0	0	0	0	0	0	0
CALA_000000953	no rank	root	0.761467889908257	204	55	no rank	root	0.761467889908257									GBCMI1752-13		1	0	0	0	0	0	0	8	0	0	0	0	0	12	2	0	4	0	2	0	4	4	0	0	2	0	0	8	0	0	0
CALA_000002792	genus	Lanicides	1	204	55	genus	Lanicides	1	Opisthokonta	Metazoa	Annelida	Polychaeta	Terebellida	Terebellidae	Lanicides		GBMIN897-12		2739145	0	0	0	0	0	0	2	2	0	0	0	0	2	0	0	8	0	6	0	0	0	0	2	0	0	0	0	0	0	0
CALA_000000924	no rank	Lophotrochozoa	0.839116719242902	198	52	no rank	Lophotrochozoa	0.839116719242902	Opisthokonta	Metazoa							DQ280014	Lineus bilineatus|Amphitritides harpa	1206795	0	0	0	0	0	2	38	0	0	0	0	0	4	0	0	4	0	0	0	0	0	0	0	12	0	0	4	0	2	0
CALA_000021072	species	Rhizosolenia setigera	0.843260188087774	192	52	species	Rhizosolenia setigera	0.843260188087774	Chromalveolata	Stramenopiles	Bacillariophyta	Coscinodiscophyceae	Rhizosoleniales	Rhizosoleniaceae	Rhizosolenia	Rhizosolenia setigera	AB020226	Rhizosolenia setigera	3005	2	0	0	0	0	0	0	0	0	0	0	0	0	0	0	0	0	0	0	0	0	0	0	0	0	2	2	0	2	0
CALA_000002627	genus	Ostrea	0.964968152866242	188	54	genus	Ostrea	0.964968152866242	Opisthokonta	Metazoa	Mollusca	Bivalvia	Ostreoida	Ostreidae	Ostrea		GBMLB5143-13		37858	0	0	0	2	0	0	16	2	0	0	0	0	6	0	0	2	0	0	0	0	4	0	4	6	0	0	0	0	0	0
CALA_000017098	order	Anthoathecata	0.968051118210863	188	36	order	Anthoathecata	0.968051118210863	Opisthokonta	Metazoa	Cnidaria	Hydrozoa	Anthoathecata				KHMS023-14		406427	0	0	0	0	0	0	0	0	0	0	0	0	0	0	0	0	0	0	0	0	0	0	0	4	0	0	0	0	0	0
CALA_000057083	no rank	root	0.751533742331288	188	82	no rank	root	0.751533742331288									GBCOC401-12		1	0	0	0	0	0	0	2	0	0	0	0	0	10	0	0	0	0	0	0	0	4	0	4	4	2	0	10	0	0	0
CALA_000003775	species	Platynereis dumerilii	1	176	55	species	Platynereis dumerilii	1	Opisthokonta	Metazoa	Annelida	Polychaeta	Phyllodocida	Nereididae	Platynereis	Platynereis dumerilii	SKAG108-12	Platynereis dumerilii	6359	0	0	0	0	0	0	6	0	0	0	0	0	6	0	0	0	0	0	0	0	0	0	2	4	0	0	2	0	0	0
CALA_000005829	order	Siphonophorae	0.854889589905363	174	41	order	Siphonophorae	0.854889589905363	Opisthokonta	Metazoa	Cnidaria	Hydrozoa	Siphonophorae				GZMSE117-12	Agalma okenii|Halistemma sp. 1 BO-2009|Agalma elegans	42759	0	0	0	0	0	0	4	0	0	0	0	0	2	0	2	2	0	2	0	0	22	0	0	0	2	0	6	0	2	0
CALA_000001734	species	Corallina caespitosa	0.993610223642173	172	54	species	Corallina caespitosa	0.993610223642173	Archaeplastida	Rhodophyta	Rhodophyta	Florideophyceae	Corallinales	Corallinaceae	Corallina	Corallina caespitosa	ABMMC14526-10	Corallina caespitosa	1141737	0	0	0	0	0	0	2	0	0	0	0	0	8	0	0	0	0	0	0	0	0	0	2	0	0	0	10	0	0	0
CALA_000003761	kingdom	Metazoa	0.748447204968944	170	45	kingdom	Metazoa	0.748447204968944	Opisthokonta	Metazoa							TUNSA058-14		33208	0	0	0	0	2	0	2	0	0	0	0	0	10	0	0	2	0	2	0	0	0	0	0	16	0	0	6	0	0	0
CALA_000003677	no rank	root	0.910828025477707	154	36	no rank	root	0.910828025477707									REDEU751-11	Ramicrusta australica|Cytophaga sp. MBIC04664	1	0	0	0	0	0	0	0	0	0	0	0	0	20	2	2	0	0	0	0	0	2	0	2	4	0	0	2	0	0	0
CALA_000000957	order	Terebellida	0.804416403785489	152	41	order	Terebellida	0.804416403785489	Opisthokonta	Metazoa	Annelida	Polychaeta	Terebellida				HZPLY476-13		6373	0	0	0	0	0	0	10	0	0	0	86	0	8	0	0	0	2	2	0	0	0	0	0	2	0	0	2	0	0	0
CALA_000016623	no rank	root	0.762345679012346	152	43	no rank	root	0.762345679012346									LTUT470-11		1	0	0	0	0	0	0	0	0	0	0	0	0	8	0	0	2	0	8	0	0	6	0	0	6	2	0	4	0	0	0
CALA_000000952	order	Dictyotales	0.996805111821086	146	38	order	Dictyotales	0.996805111821086	Chromalveolata	Stramenopiles	Ochrophyta	Phaeophyceae	Dictyotales				MACRO2650-10		2873	0	2	0	0	0	0	18	0	0	0	0	0	20	0	0	2	0	0	0	0	0	0	0	8	0	0	0	0	0	0
CALA_000017474	species	Paracentrotus lividus	1	146	45	species	Paracentrotus lividus	1	Opisthokonta	Metazoa	Echinodermata	Echinoidea	Echinoida	Echinidae	Paracentrotus	Paracentrotus lividus	AY630792	Paracentrotus lividus	7656	0	0	0	0	0	0	0	0	0	0	0	0	0	0	0	2	0	2	0	2	0	0	0	0	0	0	10	0	0	0
CALA_000001895	no rank	root	0.713855421686747	144	37	no rank	root	0.713855421686747									ABMMC16389-11		1	0	0	0	0	0	0	2	0	0	0	0	0	4	2	0	4	0	0	0	0	4	0	0	4	0	0	2	0	0	0
CALA_000001958	section	Peyssonnelia sp.1 LLG	1	142	48	section	Peyssonnelia sp.1 LLG	1	Correct_manually	Correct_manually	Correct_manually	Correct_manually	Cytophagales	Cytophagaceae	Cytophaga	Cytophaga sp. MBIC04667	REDEU731-11	Cytophaga sp. MBIC04667	10000046	0	0	0	0	0	2	2	0	0	0	0	0	4	8	2	2	0	0	0	2	0	0	0	10	2	0	6	0	0	0
CALA_000001604	no rank	root	0.778816199376947	140	43	no rank	root	0.778816199376947									MLMLA021-11		1	0	0	0	0	0	0	4	0	0	0	0	0	4	0	0	6	0	0	0	0	0	0	0	2	0	0	4	0	0	0
CALA_000001092	no rank	Candidatus Pelagibacter ubique HTCC1062	0.888535031847134	138	23	no rank	Candidatus Pelagibacter ubique HTCC1062	0.888535031847134	Prokaryota	Bacteria	Proteobacteria	Alphaproteobacteria	Pelagibacterales	Pelagibacteraceae	Candidatus Pelagibacter	Candidatus Pelagibacter ubique	CP000084	Candidatus Pelagibacter ubique	335992	0	0	0	0	0	0	2	0	0	0	0	0	4	0	0	6	2	0	0	4	4	0	0	6	0	0	2	2	0	0
CALA_000004998	species	Calcinus tubularis	1	134	39	species	Calcinus tubularis	1	Opisthokonta	Metazoa	Arthropoda	Malacostraca	Decapoda	Diogenidae	Calcinus	Calcinus tubularis	JSDAZ067-08	Calcinus tubularis	656162	0	0	0	0	0	2	0	0	0	0	0	0	2	0	0	2	0	4	0	0	0	2	0	2	0	0	0	0	0	0
CALA_000008097	species	Takayama acrotrocha	1	134	13	species	Takayama acrotrocha	1	Chromalveolata	Alveolata	Dinoflagellata	Dinophyceae	Gymnodiniales	Kareniaceae	Takayama	Takayama acrotrocha	HM067012	Takayama acrotrocha	387435	0	0	0	0	0	2	0	0	0	0	0	0	0	0	2	2	0	0	0	0	12	0	0	2	0	0	6	0	2	0
CALA_000034702	subclass	Hydroidolina	0.873817034700315	134	37	subclass	Hydroidolina	0.873817034700315	Opisthokonta	Metazoa	Cnidaria	Hydrozoa					MF000487	Tiaropsis multicirrata|Eucheilota maculata|Agalma elegans|Obelia geniculata|Orthopyxis integra|Earleria quadrata|Apolemia rubriversa|Bonneviella regia|Marrus sp. 2 BO-2009|Obelia longissima|Clytia paulensis	37516	0	0	0	0	0	0	4	0	0	0	0	0	0	0	0	0	0	0	0	0	4	0	0	0	0	0	0	0	0	0
CALA_000001697	species	Cliona viridis	0.996805111821086	132	35	species	Cliona viridis	0.996805111821086	Opisthokonta	Metazoa	Porifera	Demospongiae	Clionaida	Clionaidae	Cliona	Cliona viridis	DBCOI_000000231	Cliona viridis	76786	0	0	0	0	0	2	8	0	0	0	0	0	2	0	6	2	2	0	0	0	4	0	0	4	0	0	2	0	6	0
CALA_000000956	no rank	root	0.759146341463415	126	46	no rank	root	0.759146341463415									ABMMC439-06		1	0	0	0	0	0	2	8	0	0	0	0	0	0	4	2	4	6	2	0	4	0	0	0	2	0	0	10	0	0	0
CALA_000002675	class	Bivalvia	0.753012048192771	124	35	class	Bivalvia	0.753012048192771	Opisthokonta	Metazoa	Mollusca	Bivalvia					FLFIV279-14	Musculus discors|Crenella faba|Arcuatula senhousia	6544	0	0	0	0	0	0	6	0	0	0	0	0	4	2	0	0	0	2	0	0	2	0	0	4	0	0	2	0	0	0
CALA_000004723	order	Terebellida	0.854430379746835	124	42	order	Terebellida	0.854430379746835	Opisthokonta	Metazoa	Annelida	Polychaeta	Terebellida				KBPOL341-11	Polycirrus medusa	6373	0	0	0	0	0	0	2	0	0	0	0	0	6	4	0	6	0	2	0	0	10	0	0	0	0	0	8	0	4	0
CALA_000007737	order	Leptothecata	0.936507936507937	124	34	order	Leptothecata	0.936507936507937	Opisthokonta	Metazoa	Cnidaria	Hydrozoa	Leptothecata				CNIDC048-14		500008	0	0	0	0	0	0	0	0	0	0	0	0	0	6	2	12	0	2	0	2	6	0	2	0	0	0	6	0	2	0
CALA_000001008	superkingdom	Eukaryota	0.832278481012658	120	36	superkingdom	Eukaryota	0.832278481012658									GENHP1086-12	Hormogaster elisae|Amynthas hongyehensis	2759	0	0	0	0	0	0	6	0	0	0	0	0	4	0	0	6	0	0	0	0	0	0	0	10	2	0	2	0	0	0
CALA_000006986	species	Cladocora caespitosa	1	120	31	species	Cladocora caespitosa	1	Opisthokonta	Metazoa	Cnidaria	Anthozoa	Scleractinia		Cladocora	Cladocora caespitosa	DBCOI_000000159	Cladocora caespitosa	130055	0	0	0	0	0	2	0	0	0	0	0	0	0	2	0	6	2	4	0	0	4	0	0	4	0	0	4	0	0	0
CALA_000007352	phylum	Proteobacteria	0.752321981424149	120	39	phylum	Proteobacteria	0.752321981424149	Prokaryota	Bacteria	Proteobacteria						OWI_BACTER004		1224	0	0	0	2	0	6	2	0	0	0	0	0	2	2	0	4	0	0	0	0	8	0	2	0	0	0	0	0	0	0
CALA_000010427	subclass	Hydroidolina	0.876582278481013	120	35	subclass	Hydroidolina	0.876582278481013	Opisthokonta	Metazoa	Cnidaria	Hydrozoa					GBCI2223-13	Marrus sp. 2 BO-2009	37516	0	0	0	0	0	0	2	0	0	0	0	0	10	0	0	2	0	2	0	0	4	0	0	6	0	0	4	0	2	0
CALA_000010254	species	Sterechinus neumayeri	0.993610223642173	118	40	species	Sterechinus neumayeri	0.993610223642173	Opisthokonta	Metazoa	Echinodermata	Echinoidea	Echinoida	Echinidae	Sterechinus	Sterechinus neumayeri	HM467227	Sterechinus neumayeri	53479	0	0	0	0	0	0	0	0	0	0	0	0	2	0	0	2	0	4	0	0	2	0	0	0	4	0	8	0	0	0
CALA_000007312	section	AO584	1	116	37	section	AO584	1	Archaeplastida	Rhodophyta	Rhodophyta	Florideophyceae	Gelidiales				BERMR281-10		10000069	0	0	0	0	0	0	4	0	0	0	0	0	0	2	0	0	0	4	0	2	4	0	0	0	0	0	0	2	0	0
CALA_000016148	species	Cornularia cornucopiae	1	114	35	species	Cornularia cornucopiae	1	Opisthokonta	Metazoa	Cnidaria	Anthozoa	Alcyonacea	Cornulariidae	Cornularia	Cornularia cornucopiae	DBCOI_000000154	Cornularia cornucopiae	1267107	0	0	0	0	0	0	0	0	0	0	0	0	0	2	0	4	0	0	0	0	0	0	0	4	2	0	0	0	0	0
CALA_000016894	order	Terebellida	0.844444444444444	114	30	order	Terebellida	0.844444444444444	Opisthokonta	Metazoa	Annelida	Polychaeta	Terebellida				GBAN4356-13	Polycirrus carolinensis	6373	0	0	0	0	0	0	6	0	0	0	0	0	0	2	0	0	0	2	0	0	0	0	0	6	2	0	0	0	2	0
CALA_000001242	no rank	root	0.783950617283951	112	25	no rank	root	0.783950617283951									AB491650	Dolichomastix tenuilepis|Mantoniella squamata|Reporter vector pCRE-Luc|Micromonas pusilla|Bathycoccus prasinos|Nannochloropsis granulata|Roya obtusa|Dictyota dichotoma|Tetraselmis aff. maculata	1	0	0	0	0	0	0	4	0	0	0	0	0	4	4	2	4	0	0	0	0	0	0	2	0	0	0	4	0	2	0
CALA_000002926	order	Leptothecata	0.885350318471338	112	37	order	Leptothecata	0.885350318471338	Opisthokonta	Metazoa	Cnidaria	Hydrozoa	Leptothecata				DBCOI_000000167	Tiaropsis multicirrata|Obelia sp. DNZ116|Clytia languida|Clytia paulensis|Clytia gracilis	500008	2	0	0	0	0	0	10	0	0	0	0	0	2	2	0	2	0	0	0	2	4	0	0	2	0	0	2	0	2	0
CALA_000007965	no rank	root	0.806748466257669	112	39	no rank	root	0.806748466257669									WW110-07		1	0	0	0	0	0	0	6	0	0	0	0	0	6	0	2	2	0	2	0	0	2	2	0	0	0	0	2	0	0	0
CALA_000009053	no rank	root	0.757575757575758	110	32	no rank	root	0.757575757575758									SMCAD140-07		1	0	0	0	0	0	2	6	0	0	0	0	0	0	0	2	2	0	0	0	0	2	0	0	6	0	0	2	0	0	0
CALA_000035696	superkingdom	Eukaryota	0.767080745341615	110	42	superkingdom	Eukaryota	0.767080745341615									POLNB919-14		2759	2	0	0	0	0	0	6	0	0	0	0	0	0	0	2	0	0	0	0	0	0	0	4	4	0	0	4	0	0	0
CALA_000035897	no rank	Candidatus Pelagibacter ubique HTCC1062	0.929712460063898	108	44	no rank	Candidatus Pelagibacter ubique HTCC1062	0.929712460063898	Prokaryota	Bacteria	Proteobacteria	Alphaproteobacteria	Pelagibacterales	Pelagibacteraceae	Candidatus Pelagibacter	Candidatus Pelagibacter ubique	CP000084	Candidatus Pelagibacter ubique	335992	0	0	0	0	0	0	4	0	0	0	0	0	0	2	2	2	0	0	0	0	4	0	2	0	0	0	2	0	0	0
CALA_000001712	genus	Phymatolithon	0.945686900958466	106	31	genus	Phymatolithon	0.945686900958466	Archaeplastida	Rhodophyta	Rhodophyta	Florideophyceae	Hapalidiales	Hapalidiaceae	Phymatolithon		MAERL231-13	Phymatolithon sp. 1CPVP|Phymatolithon sp. 2CPVP|Phymatolithon calcareum	48601	0	0	2	2	0	2	8	2	0	0	0	0	0	0	0	0	0	0	0	0	6	2	2	0	0	0	4	0	0	0
CALA_000006212	species	Lithothamnion corallioides	0.939297124600639	106	32	species	Lithothamnion corallioides	0.939297124600639	Archaeplastida	Rhodophyta	Rhodophyta	Florideophyceae	Hapalidiales	Hapalidiaceae	Lithothamnion	Lithothamnion corallioides	MAERL017-11	Lithothamnion corallioides	1277934	0	0	0	0	0	2	0	0	0	0	0	0	8	0	0	0	0	2	0	0	0	4	0	2	0	0	0	0	0	0
CALA_000017410	species	Pseudocalanus acuspes	1	104	33	species	Pseudocalanus acuspes	1	Opisthokonta	Metazoa	Arthropoda	Maxillopoda	Calanoida	Clausocalanidae	Pseudocalanus	Pseudocalanus acuspes	BIPOL443-10	Pseudocalanus acuspes	184761	0	0	0	0	0	0	0	0	0	0	0	0	0	0	0	0	2	6	0	0	0	0	0	0	6	0	2	0	0	0
CALA_000085628	no rank	root	0.756024096385542	100	44	no rank	root	0.756024096385542									GBMIN866-12		1	0	0	0	0	0	0	2	0	2	0	0	0	2	0	2	0	0	2	0	0	0	0	0	2	2	0	4	0	0	0
CALA_000004523	no rank	Candidatus Pelagibacter ubique HTCC1062	0.817034700315457	98	23	no rank	Candidatus Pelagibacter ubique HTCC1062	0.817034700315457	Prokaryota	Bacteria	Proteobacteria	Alphaproteobacteria	Pelagibacterales	Pelagibacteraceae	Candidatus Pelagibacter	Candidatus Pelagibacter ubique	CP000084	Candidatus Pelagibacter ubique	335992	0	0	0	0	0	0	0	0	0	0	0	0	4	2	0	4	0	0	0	0	0	0	0	2	0	0	2	0	0	0
CALA_000036485	no rank	root	0.718654434250764	98	38	no rank	root	0.718654434250764									DBCOI_000000276		1	0	0	0	0	0	0	4	0	0	0	0	0	8	2	0	0	0	0	0	0	0	0	0	6	0	0	0	2	0	0
CALA_000015777	no rank	Protostomia	0.7875	96	24	no rank	Protostomia	0.7875	Opisthokonta	Metazoa							KBPOL210-11		33317	0	0	0	0	0	0	0	0	0	0	0	0	0	0	0	2	0	0	0	0	0	0	0	6	2	0	0	0	0	0
CALA_000001434	family	Mytilidae	0.753846153846154	94	38	family	Mytilidae	0.753846153846154	Opisthokonta	Metazoa	Mollusca	Bivalvia	Mytiloida	Mytilidae			GBMBM1780-14	Modiolus brasiliensis|Perna canaliculus|Perna viridis|Perna perna|Crenella faba|Choromytilus chorus|Mytella charruana|Musculus discors|Perna indica	6547	0	0	0	0	2	0	4	0	0	0	0	0	4	4	0	6	0	0	0	0	2	0	0	4	2	0	0	0	0	0
CALA_000003687	kingdom	Metazoa	0.721212121212121	94	7	kingdom	Metazoa	0.721212121212121	Opisthokonta	Metazoa							TUNSA007-14		33208	0	0	0	0	0	0	0	0	0	0	0	0	10	0	0	10	0	0	0	0	0	0	0	2	0	0	0	0	0	0
CALA_000010812	section	AV473	1	94	30	section	AV473	1	Correct_manually	Correct_manually	Correct_manually	Correct_manually	Cytophagales	Cytophagaceae	Cytophaga	Cytophaga sp. MBIC04664	REDEU751-11	Cytophaga sp. MBIC04664	10000076	0	0	0	0	0	0	0	0	0	0	0	0	10	0	0	0	0	8	0	2	0	0	0	2	0	0	0	0	0	0
CALA_000017018	species	Proceraea scapularis	0.987220447284345	94	31	species	Proceraea scapularis	0.987220447284345	Opisthokonta	Metazoa	Annelida	Polychaeta	Phyllodocida	Syllidae	Proceraea	Proceraea scapularis	GBMIN838-12	Proceraea scapularis	199213	0	0	0	0	0	0	0	0	0	0	0	0	0	2	0	6	0	0	0	0	0	0	0	6	0	0	6	0	0	0
CALA_000044586	phylum	Proteobacteria	0.772585669781931	94	28	phylum	Proteobacteria	0.772585669781931	Prokaryota	Bacteria	Proteobacteria						OWI_BACTER004		1224	0	0	0	0	0	0	0	0	0	0	2	0	0	0	0	0	0	0	0	0	0	0	0	2	0	0	2	0	0	0
CALA_000002270	species	Lithothamnion corallioides	0.914012738853503	92	24	species	Lithothamnion corallioides	0.914012738853503	Archaeplastida	Rhodophyta	Rhodophyta	Florideophyceae	Hapalidiales	Hapalidiaceae	Lithothamnion	Lithothamnion corallioides	MAERL198-13	Lithothamnion corallioides	1277934	2	0	0	0	0	0	2	0	0	0	0	0	0	0	0	0	0	2	0	4	2	0	2	0	0	0	2	0	0	0
CALA_000000557	species	Phascolosoma granulatum	0.984025559105431	90	29	species	Phascolosoma granulatum	0.984025559105431	Opisthokonta	Metazoa	Annelida	Sipuncula	Phascolosomatiformes	Phascolosomatidae	Phascolosoma	Phascolosoma granulatum	DBCOI_000000098	Phascolosoma granulatum	41797	0	0	2	0	0	4	2	0	0	0	0	0	10	0	0	6	0	0	0	2	0	0	0	0	0	0	4	0	0	0
CALA_000000985	species	Mesophyllum expansum	0.993610223642173	90	25	species	Mesophyllum expansum	0.993610223642173	Archaeplastida	Rhodophyta	Rhodophyta	Florideophyceae	Hapalidiales	Hapalidiaceae	Mesophyllum	Mesophyllum expansum	DBCOI_000000031	Mesophyllum expansum	1503747	0	0	0	0	0	2	10	0	0	0	0	0	2	2	0	0	0	0	0	0	6	0	0	4	0	0	6	0	0	0
CALA_000030995	species	Triconia borealis	0.990415335463259	90	15	species	Triconia borealis	0.990415335463259	Opisthokonta	Metazoa	Arthropoda	Maxillopoda	Poecilostomatoida	Oncaeidae	Triconia	Triconia borealis	COPCLAD183	Triconia borealis	2056981	0	0	0	0	0	0	0	0	0	0	0	0	0	0	0	0	0	0	0	0	0	0	0	0	0	0	0	0	0	0
CALA_000006385	species	Pilumnus villosissimus	0.996805111821086	88	29	species	Pilumnus villosissimus	0.996805111821086	Opisthokonta	Metazoa	Arthropoda	Malacostraca	Decapoda	Pilumnidae	Pilumnus	Pilumnus villosissimus	DBCOI_000000122	Pilumnus villosissimus	764038	0	0	0	0	0	0	0	0	0	0	0	0	2	0	0	0	0	0	0	0	4	2	0	0	0	0	0	0	0	0
CALA_000016275	subclass	Corallinophycidae	0.971246006389776	88	30	subclass	Corallinophycidae	0.971246006389776									GRHOD104-10		1443949	0	0	0	2	0	0	0	0	0	0	0	0	0	0	0	0	0	2	0	0	2	0	0	12	0	0	0	2	2	0
CALA_000019300	no rank	root	0.796238244514107	88	30	no rank	root	0.796238244514107									HE862399		1	0	0	0	0	0	2	2	0	0	0	0	0	4	4	0	0	2	0	0	0	0	0	0	2	0	0	2	0	2	0
CALA_000013559	species	Pisa armata	0.936507936507937	86	25	species	Pisa armata	0.936507936507937	Opisthokonta	Metazoa	Arthropoda	Malacostraca	Decapoda	Epialtidae	Pisa	Pisa armata	IPID078-10	Pisa armata	1732119	0	0	0	0	0	0	8	0	0	0	0	0	0	0	0	0	0	0	0	0	2	0	2	8	0	0	2	0	0	0
CALA_000003699	genus	Tedania	0.946031746031746	82	20	genus	Tedania	0.946031746031746	Opisthokonta	Metazoa	Porifera	Demospongiae	Poecilosclerida	Tedaniidae	Tedania		GBSP0405-06	Tedania ignis|Tedania klausi	278975	0	0	0	0	2	0	0	0	0	0	0	0	6	0	0	0	0	0	0	2	2	0	0	0	0	0	4	0	0	0
CALA_000013489	no rank	root	0.844236760124611	80	34	no rank	root	0.844236760124611									POLNB1200-14		1	0	0	2	0	0	0	0	0	0	0	0	0	8	0	0	2	0	0	0	0	0	0	8	0	0	0	4	0	0	0
CALA_000064903	no rank	root	0.754491017964072	80	28	no rank	root	0.754491017964072									HE860506		1	0	0	0	0	0	0	0	4	0	0	0	0	0	0	0	4	0	0	0	0	8	0	0	0	10	0	0	0	0	0
CALA_000006788	species	Synalpheus gambarelloides	0.996805111821086	78	27	species	Synalpheus gambarelloides	0.996805111821086	Opisthokonta	Metazoa	Arthropoda	Malacostraca	Decapoda	Alpheidae	Synalpheus	Synalpheus gambarelloides	DBCOI_000000114	Synalpheus gambarelloides	242073	0	0	0	0	0	2	6	0	0	0	0	0	4	0	0	0	0	6	0	2	0	0	0	4	0	0	0	0	0	0
CALA_000022428	order	Suessiales	0.965189873417722	78	26	order	Suessiales	0.965189873417722	Chromalveolata	Alveolata	Dinoflagellata	Dinophyceae	Suessiales				AY289689	Symbiodinium sp. Cg|Symbiodinium sp. clade A|Polarella glacialis|Pelagodinium beii	89954	0	0	0	0	0	0	0	0	0	0	0	0	0	0	0	0	0	0	0	0	10	0	0	6	0	0	2	0	0	0
CALA_000043053	order	Cyclostomatida	0.830188679245283	76	34	order	Cyclostomatida	0.830188679245283	Opisthokonta	Metazoa	Bryozoa	Stenolaemata	Cyclostomatida				MLMLA021-11		97265	0	0	0	0	0	0	4	0	0	0	0	0	0	0	0	4	0	0	0	2	0	2	0	0	0	0	0	0	0	0
CALA_000000973	class	Florideophyceae	0.910543130990415	74	22	class	Florideophyceae	0.910543130990415	Archaeplastida	Rhodophyta	Rhodophyta	Florideophyceae					GRHOD143-10		2806	0	0	0	0	0	2	8	0	0	0	0	0	0	2	0	0	0	0	0	0	0	0	0	4	0	0	2	0	0	0
CALA_000001054	no rank	root	0.688821752265861	74	24	no rank	root	0.688821752265861									EU272681		1	0	0	0	0	0	0	6	0	0	0	0	0	0	0	0	0	0	0	0	0	0	0	0	0	0	0	0	0	0	0
CALA_000002037	no rank	root	0.89873417721519	74	20	no rank	root	0.89873417721519									REDEU751-11	Ramicrusta australica|Cytophaga sp. MBIC04664	1	0	0	0	0	0	0	2	0	0	0	0	0	10	2	0	0	0	0	0	2	0	0	0	0	0	0	4	0	0	0
CALA_000002186	class	Dinophyceae	0.703812316715543	74	17	class	Dinophyceae	0.703812316715543	Chromalveolata	Alveolata	Dinoflagellata	Dinophyceae					JN557893		2864	0	0	0	0	0	0	2	0	0	0	0	0	0	0	0	0	0	0	0	0	2	0	0	2	0	0	2	0	0	0
CALA_000000994	order	Terebellida	0.841772151898734	72	29	order	Terebellida	0.841772151898734	Opisthokonta	Metazoa	Annelida	Polychaeta	Terebellida				NBPOL111-08	Polycirrus eximius|Polycirrus sp. CMC05|Polycirrus sp. CMC06	6373	0	0	0	0	2	0	10	0	0	0	0	0	0	0	0	0	0	0	0	0	0	0	2	0	0	0	0	0	0	0
CALA_000002427	species	Vermetus triquetrus	0.869009584664537	72	22	species	Vermetus triquetrus	0.869009584664537	Opisthokonta	Metazoa	Mollusca	Gastropoda	Littorinimorpha	Vermetidae	Vermetus	Vermetus triquetrus	GTALE008-09	Vermetus triquetrus	1400847	0	0	2	0	2	0	4	0	0	0	0	0	0	0	0	0	0	0	0	0	4	0	0	2	2	0	2	0	0	0
CALA_000007573	no rank	root	0.945859872611465	72	18	no rank	root	0.945859872611465									ABMMC8765-10	Cytophaga sp. MBIC04667	1	0	0	0	0	0	0	6	0	0	0	0	0	0	0	2	0	0	0	0	0	0	0	0	0	0	0	10	0	0	0
CALA_000010664	no rank	root	0.752380952380952	72	24	no rank	root	0.752380952380952									OWI_BACTER001	Chloeia parva	1	0	0	0	0	0	0	4	0	0	0	0	0	0	0	0	0	0	2	0	0	0	0	0	0	0	0	0	0	0	0
CALA_000000949	species	Heterocapsa rotundata	0.987341772151899	70	17	species	Heterocapsa rotundata	0.987341772151899	Chromalveolata	Alveolata	Dinoflagellata	Dinophyceae	Peridiniales	Heterocapsaceae	Heterocapsa	Heterocapsa rotundata	EF036582	Heterocapsa rotundata	89963	0	0	0	0	0	0	6	0	0	0	0	0	0	0	0	2	0	0	0	0	0	0	2	2	0	0	0	0	0	0
CALA_000090034	genus	Calanus	0.900958466453674	70	28	genus	Calanus	0.900958466453674	Opisthokonta	Metazoa	Arthropoda	Maxillopoda	Calanoida	Calanidae	Calanus		GBCX0130-06	Calanus marshallae|Calanus glacialis	6836	0	0	0	0	0	0	0	0	0	0	0	0	2	0	0	0	0	0	0	0	0	2	22	0	0	0	0	0	0	0
CALA_000000947	species	Mesophyllum macroblastum	0.993610223642173	68	17	species	Mesophyllum macroblastum	0.993610223642173	Archaeplastida	Rhodophyta	Rhodophyta	Florideophyceae	Hapalidiales	Hapalidiaceae	Mesophyllum	Mesophyllum macroblastum	DBCOI_000000033	Mesophyllum macroblastum	348032	0	0	0	0	0	0	12	0	0	0	0	0	0	0	0	4	0	2	0	0	0	2	0	2	0	0	4	0	0	0
CALA_000003008	order	Amphipoda	0.82018927444795	68	24	order	Amphipoda	0.82018927444795	Opisthokonta	Metazoa	Arthropoda	Malacostraca	Amphipoda				BNSA166-12	Aora gracilis|Jassa marmorata|Ericthonius punctatus|Aoroides columbiae|Platorchestia japonica|Ericthonius brasiliensis|Platorchestia pacifica|Exhyalella natalensis|Jassa falcata|Apohyale prevostii|Aora typica	6821	0	0	0	0	0	2	0	0	2	0	0	0	4	0	0	8	0	2	0	0	0	0	2	0	0	0	0	0	0	0
CALA_000011176	order	Leptothecata	0.885714285714286	68	22	order	Leptothecata	0.885714285714286	Opisthokonta	Metazoa	Cnidaria	Hydrozoa	Leptothecata				DBCOI_000000167	Tiaropsis multicirrata|Obelia sp. DNZ116|Clytia languida|Clytia paulensis|Clytia gracilis	500008	0	0	0	0	0	0	0	0	0	0	0	0	0	2	0	0	0	2	0	2	2	0	0	0	0	0	0	0	4	0
CALA_000017230	no rank	Pancrustacea	0.8125	68	20	no rank	Pancrustacea	0.8125	Opisthokonta	Metazoa	Arthropoda						MSCP224-09		197562	0	0	0	0	0	0	2	0	0	0	0	0	0	2	0	0	0	0	0	0	0	0	0	0	2	0	8	0	0	0
CALA_000009328	family	Bacillariaceae	0.839116719242902	66	24	family	Bacillariaceae	0.839116719242902	Chromalveolata	Stramenopiles	Bacillariophyta	Bacillariophyceae	Bacillariales	Bacillariaceae			TFDC009-09	Fragilariopsis curta|Pseudo-nitzschia lineola|Pseudo-nitzschia cuspidata|Fragilariopsis cylindrus|Pseudo-nitzschia hasleana	33852	0	0	0	0	0	0	2	0	0	0	0	0	2	0	0	2	0	0	0	0	0	0	0	0	0	0	0	0	0	0
CALA_000000782	phylum	Arthropoda	0.819875776397516	64	25	phylum	Arthropoda	0.819875776397516	Opisthokonta	Metazoa	Arthropoda						ACSD155-11		6656	0	0	0	0	0	2	6	0	0	0	0	0	4	0	0	6	0	0	0	0	0	0	2	0	0	0	2	0	0	0
CALA_000000845	subclass	Corallinophycidae	0.92332268370607	64	22	subclass	Corallinophycidae	0.92332268370607									ABMMC10327-10	Phymatolithon cf. lenormandii VP-2016|Phymatolithon calcareum	1443949	0	0	0	0	0	2	4	0	0	0	0	0	0	2	0	4	0	0	0	0	0	0	2	0	0	0	0	0	0	0
CALA_000000992	no rank	root	0.637142857142857	64	17	no rank	root	0.637142857142857									JN620805		1	0	0	0	0	0	0	4	0	0	0	0	0	0	0	0	0	0	2	0	0	0	0	0	2	0	0	0	0	0	0
CALA_000003729	phylum	Proteobacteria	0.794303797468354	64	23	phylum	Proteobacteria	0.794303797468354	Prokaryota	Bacteria	Proteobacteria						OWI_BACTER004		1224	0	0	0	0	0	0	2	0	0	0	0	0	10	0	0	2	0	0	0	0	0	0	2	2	0	0	2	0	0	0
CALA_000003739	order	Scleractinia	0.808049535603715	64	23	order	Scleractinia	0.808049535603715	Opisthokonta	Metazoa	Cnidaria	Anthozoa	Scleractinia				CQCS083-10		6125	0	0	0	0	0	2	0	0	0	0	0	0	6	0	0	0	0	2	0	0	2	0	0	0	0	0	0	0	0	0
CALA_000035683	no rank	root	0.884012539184953	64	18	no rank	root	0.884012539184953									GRHOD389-10	Aglaothamnion callophyllidicola|Jania adhaerens|uncultured marine eubacterium HstpL26|Callophyllis flabellulata|Lithophyllum hibernicum|Lithophyllum sp. 1CPVP|Lithophyllum sp. 2CPVP|Callophyllis beringensis	1	0	0	0	0	0	0	8	4	0	0	0	0	0	0	0	0	0	2	0	0	0	0	0	6	0	0	6	0	0	0
CALA_000002739	no rank	Bilateria	0.773291925465838	60	16	no rank	Bilateria	0.773291925465838	Opisthokonta	Metazoa							GBGC7787-09	Scapharca broughtonii|Engraulis japonicus|Solenocera crassicornis|Eurythenes gryllus	33213	0	0	0	0	0	0	2	0	0	0	0	0	0	0	0	2	0	0	0	0	4	0	0	0	0	0	2	0	0	0
CALA_000009347	no rank	root	0.72972972972973	58	21	no rank	root	0.72972972972973									GQ119940		1	0	0	0	0	0	0	0	0	0	0	0	0	0	0	0	8	0	0	0	0	0	0	2	0	0	0	0	0	2	0
CALA_000012274	order	Sphacelariales	0.898089171974522	58	20	order	Sphacelariales	0.898089171974522	Chromalveolata	Stramenopiles	Ochrophyta	Phaeophyceae	Sphacelariales				ABMMC5869-09	Halopteris filicina	27945	0	0	0	0	0	0	0	0	0	0	0	0	0	0	0	2	0	0	0	0	4	0	2	0	0	0	2	0	0	0
CALA_000017077	species	Bugulina fulva	0.81875	58	21	species	Bugulina fulva	0.81875	Opisthokonta	Metazoa	Bryozoa	Gymnolaemata	Cheilostomatida	Bugulidae	Bugulina	Bugulina fulva	BUGNE130-12	Bugulina fulva	560965	0	0	0	0	0	0	0	0	0	0	0	0	0	0	0	8	0	2	0	0	0	0	0	2	0	0	0	0	0	0
CALA_000023139	species	Micromonas pusilla	0.971246006389776	58	20	species	Micromonas pusilla	0.971246006389776	Archaeplastida	Viridiplantae	Chlorophyta	Mamiellophyceae	Mamiellales	Mamiellaceae	Micromonas	Micromonas pusilla	AY955052	Micromonas pusilla	38833	0	0	0	0	0	0	0	0	0	0	0	0	0	2	0	4	0	0	0	0	0	0	0	2	0	0	0	0	0	0
CALA_000008547	no rank	root	0.758513931888545	56	17	no rank	root	0.758513931888545									GBCPH0051-06		1	0	0	0	0	0	0	0	0	0	0	0	0	2	0	0	10	0	0	0	0	0	0	2	0	0	0	0	0	0	0
CALA_000008566	no rank	Candidatus Pelagibacter ubique HTCC1062	0.841772151898734	56	22	no rank	Candidatus Pelagibacter ubique HTCC1062	0.841772151898734	Prokaryota	Bacteria	Proteobacteria	Alphaproteobacteria	Pelagibacterales	Pelagibacteraceae	Candidatus Pelagibacter	Candidatus Pelagibacter ubique	CP000084	Candidatus Pelagibacter ubique	335992	0	0	0	0	0	0	2	0	0	0	0	0	2	0	0	4	0	0	0	2	4	0	0	0	6	0	0	0	2	0
CALA_000016768	phylum	Annelida	0.79559748427673	56	18	phylum	Annelida	0.79559748427673	Opisthokonta	Metazoa	Annelida						HZPLY512-13	Eudistylia vancouveri|Megalomma splendida|Schizobranchia insignis|Pectinaria aff. granulata CMC01	6340	0	0	0	0	0	0	0	0	0	0	0	0	2	0	0	0	0	0	0	0	4	0	0	2	0	0	0	0	0	0
CALA_000000927	species	Hiatella sp. K HML-2015	0.883870967741936	54	19	species	Hiatella sp. K HML-2015	0.883870967741936	Opisthokonta	Metazoa	Mollusca	Bivalvia	Myoida	Hiatellidae	Hiatella	Hiatella sp. K HML-2015	KP977585	Hiatella sp. K HML-2015	1638745	0	0	0	0	0	0	16	0	0	0	0	0	0	0	0	2	0	0	0	0	0	0	0	0	0	0	2	0	0	0
CALA_000008555	no rank	Candidatus Pelagibacter ubique HTCC1062	0.853968253968254	54	24	no rank	Candidatus Pelagibacter ubique HTCC1062	0.853968253968254	Prokaryota	Bacteria	Proteobacteria	Alphaproteobacteria	Pelagibacterales	Pelagibacteraceae	Candidatus Pelagibacter	Candidatus Pelagibacter ubique	CP000084	Candidatus Pelagibacter ubique	335992	0	0	0	0	0	0	0	0	0	0	0	0	0	0	0	4	0	0	0	0	6	0	2	0	0	0	2	0	0	0
CALA_000011849	no rank	Candidatus Pelagibacter ubique HTCC1062	0.878594249201278	54	15	no rank	Candidatus Pelagibacter ubique HTCC1062	0.878594249201278	Prokaryota	Bacteria	Proteobacteria	Alphaproteobacteria	Pelagibacterales	Pelagibacteraceae	Candidatus Pelagibacter	Candidatus Pelagibacter ubique	CP000084	Candidatus Pelagibacter ubique	335992	0	0	0	0	0	0	0	0	0	0	0	0	0	0	0	0	0	0	0	0	12	0	0	0	0	0	0	0	0	0
CALA_000020506	no rank	Candidatus Pelagibacter ubique HTCC1062	0.848580441640379	54	23	no rank	Candidatus Pelagibacter ubique HTCC1062	0.848580441640379	Prokaryota	Bacteria	Proteobacteria	Alphaproteobacteria	Pelagibacterales	Pelagibacteraceae	Candidatus Pelagibacter	Candidatus Pelagibacter ubique	CP000084	Candidatus Pelagibacter ubique	335992	0	0	0	4	0	0	2	0	0	0	0	0	0	0	0	0	0	0	0	0	0	0	0	0	0	0	0	0	4	0
CALA_000000958	order	Ceramiales	0.987220447284345	52	16	order	Ceramiales	0.987220447284345	Archaeplastida	Rhodophyta	Rhodophyta	Florideophyceae	Ceramiales				ABMMC11747-10		2802	0	0	0	0	0	0	6	2	0	0	0	0	0	0	2	0	0	0	0	0	0	0	0	0	0	0	0	0	0	0
CALA_000001432	class	Hexanauplia	0.797507788161994	52	15	class	Hexanauplia	0.797507788161994									ZPC111-14	Megacyclops viridis|Thermocyclops inversus|Mesocyclops pehpeiensis	72037	0	0	0	0	0	0	2	0	0	0	0	0	0	0	0	0	0	0	0	0	0	0	0	2	0	0	6	0	0	0
CALA_000002596	no rank	root	0.765243902439024	52	15	no rank	root	0.765243902439024									EF584003		1	0	0	0	0	0	0	2	0	0	0	0	0	4	0	0	2	0	0	0	0	8	0	0	0	0	0	4	0	0	0
CALA_000007198	species	Campanularia hincksii	0.996805111821086	52	17	species	Campanularia hincksii	0.996805111821086	Opisthokonta	Metazoa	Cnidaria	Hydrozoa	Leptothecata	Campanulariidae	Campanularia	Campanularia hincksii	DBCOI_000000164	Campanularia hincksii	314507	0	0	0	0	0	0	2	0	0	0	0	0	0	4	0	0	0	0	0	0	4	0	0	0	0	0	0	0	0	0
CALA_000011814	order	Ploima	0.974683544303797	52	19	order	Ploima	0.974683544303797	Opisthokonta	Metazoa	Rotifera	Monogononta	Ploima				CAISN128-12		84394	0	0	2	0	0	2	2	0	0	0	0	0	2	0	0	0	0	0	0	2	0	0	2	0	0	0	0	0	0	0
CALA_000017300	species	Corallina sp. CPC2	0.996805111821086	52	17	species	Corallina sp. CPC2	0.996805111821086	Archaeplastida	Rhodophyta	Rhodophyta	Florideophyceae	Corallinales	Corallinaceae	Corallina	Corallina sp. CPC2	DBCOI_000000028	Corallina sp. CPC2	1412936	0	0	0	0	0	0	0	0	0	0	0	0	0	4	0	2	0	0	0	0	0	0	0	0	2	0	2	0	0	0
CALA_000039314	phylum	Proteobacteria	0.734567901234568	52	23	phylum	Proteobacteria	0.734567901234568	Prokaryota	Bacteria	Proteobacteria						OWI_BACTER011		1224	0	0	0	0	0	0	6	0	0	0	0	0	4	2	0	0	0	0	0	0	0	0	0	8	0	0	0	0	0	0
CALA_000044812	subclass	Scolecida	0.843450479233227	52	16	subclass	Scolecida	0.843450479233227	Opisthokonta	Metazoa	Annelida	Polychaeta					HZPLY034-12		105387	0	0	0	0	0	0	0	0	0	0	0	0	4	0	0	0	0	0	0	0	0	0	0	2	0	0	0	0	0	0
CALA_000018943	no rank	root	0.712538226299694	50	23	no rank	root	0.712538226299694									EU069527		1	0	0	0	0	0	0	0	0	0	0	0	0	0	0	0	2	0	0	0	0	0	0	0	0	0	0	4	0	0	0
CALA_000022401	no rank	Eumetazoa	0.798136645962733	50	17	no rank	Eumetazoa	0.798136645962733	Opisthokonta	Metazoa							Gaia-Pgra1	Pseudostylochus intermedius	6072	0	0	0	0	0	2	0	0	0	0	0	0	0	0	2	0	0	0	0	0	0	0	0	0	0	0	0	0	0	0
CALA_000066324	no rank	root	0.587570621468927	50	16	no rank	root	0.587570621468927									GBGL16163-14		1	2	0	0	0	0	0	0	0	0	0	0	0	2	0	0	0	0	0	0	0	0	0	4	0	0	0	0	0	0	0
CALA_000093664	no rank	root	0.815047021943574	50	17	no rank	root	0.815047021943574									DBCOI_000000268		1	0	0	0	0	0	0	2	0	0	0	0	0	12	0	0	2	0	0	0	0	0	0	0	0	0	0	0	0	0	0
CALA_000005307	no rank	root	0.809968847352025	48	10	no rank	root	0.809968847352025									PHLAA392-09		1	0	0	0	0	0	0	2	0	0	0	0	0	2	0	0	4	0	0	0	0	2	0	0	0	0	0	0	0	2	0
CALA_000011459	no rank	root	0.763076923076923	48	15	no rank	root	0.763076923076923									GBDP10794-12		1	0	0	0	0	0	0	10	0	0	0	0	0	0	0	0	6	0	0	0	2	2	0	6	0	0	0	0	0	0	0
CALA_000015407	species	Leodice harassii	0.904153354632588	48	21	species	Leodice harassii	0.904153354632588	Opisthokonta	Metazoa	Annelida	Polychaeta	Eunicida	Eunicidae	Leodice	Leodice harassii	GQ497535	Leodice harassii	271760	0	0	0	0	0	0	2	0	0	0	0	0	0	0	0	2	0	0	0	0	0	0	2	0	0	0	0	0	0	0
CALA_000022715	order	Cheilostomatida	1	48	14	order	Cheilostomatida	1	Opisthokonta	Metazoa	Bryozoa	Gymnolaemata	Cheilostomatida				OGLA748-11		10207	0	0	0	0	0	0	2	0	0	0	0	0	0	2	0	0	0	0	0	0	0	0	0	0	0	0	2	0	0	0
CALA_000023812	no rank	root	0.76219512195122	48	16	no rank	root	0.76219512195122									CP000084		1	0	0	0	0	0	0	0	0	0	0	0	0	2	0	0	0	0	2	0	0	0	0	0	0	0	0	2	0	0	0
CALA_000035719	phylum	Proteobacteria	0.749216300940439	48	22	phylum	Proteobacteria	0.749216300940439	Prokaryota	Bacteria	Proteobacteria						OWI_BACTER011		1224	0	0	0	0	0	0	0	0	0	0	0	0	4	0	0	0	0	4	0	0	0	0	0	6	0	0	0	0	0	0
CALA_000035797	species	Modiolula phaseolina	1	48	18	species	Modiolula phaseolina	1	Opisthokonta	Metazoa	Mollusca	Bivalvia	Mytiloida	Mytilidae	Modiolula	Modiolula phaseolina	JF496770	Modiolula phaseolina	1088538	0	0	0	0	0	0	0	0	0	0	0	0	2	0	0	2	0	0	0	0	0	0	0	4	0	0	0	0	0	0
CALA_000000989	superkingdom	Eukaryota	0.682080924855491	46	13	superkingdom	Eukaryota	0.682080924855491									AY289708		2759	0	0	0	0	0	0	6	0	0	0	0	0	0	0	0	0	0	0	0	0	2	0	0	0	0	0	0	0	0	0
CALA_000000990	phylum	Proteobacteria	0.756172839506173	46	11	phylum	Proteobacteria	0.756172839506173	Prokaryota	Bacteria	Proteobacteria						OWI_BACTER008		1224	0	0	0	0	0	0	4	0	0	0	0	0	8	0	0	4	0	4	0	0	0	0	0	0	2	0	0	0	0	0
CALA_000001580	species	Salmo salar	1	46	13	species	Salmo salar	1	Opisthokonta	Metazoa	Chordata	Actinopterygii	Salmoniformes	Salmonidae	Salmo	Salmo salar	AF133701	Salmo salar	8030	0	0	0	0	0	0	2	0	0	0	0	0	0	0	0	0	0	0	0	2	0	0	0	0	4	0	0	0	0	0
CALA_000002606	species	Syllis gracilis	0.888535031847134	46	9	species	Syllis gracilis	0.888535031847134	Opisthokonta	Metazoa	Annelida	Polychaeta	Phyllodocida	Syllidae	Syllis	Syllis gracilis	DBCOI_000000094	Syllis gracilis	418370	0	0	0	0	0	0	6	0	0	0	0	0	8	0	0	0	0	0	0	0	0	0	0	6	0	0	0	0	0	0
CALA_000023534	no rank	root	0.740181268882175	46	14	no rank	root	0.740181268882175									EU272716		1	0	0	0	0	0	0	0	0	0	0	0	0	2	0	0	2	0	0	0	0	0	0	0	2	0	0	0	0	0	0
CALA_000033509	species	Micromesistius poutassou	1	46	19	species	Micromesistius poutassou	1	Opisthokonta	Metazoa	Chordata	Actinopterygii	Gadiformes	Gadidae	Micromesistius	Micromesistius poutassou	FR751401	Micromesistius poutassou	81636	0	0	0	0	0	0	0	0	0	0	0	0	2	0	0	0	0	0	0	0	0	0	0	0	0	0	0	0	0	0
CALA_000044933	order	Decapoda	0.888888888888889	46	17	order	Decapoda	0.888888888888889	Opisthokonta	Metazoa	Arthropoda	Malacostraca	Decapoda				MIWAD359-13		6683	0	0	0	0	0	0	2	0	0	0	0	0	0	0	0	0	0	0	0	0	0	0	0	0	0	0	6	0	0	0
CALA_000001076	species	Acetabularia caliculus	0.98371335504886	44	16	species	Acetabularia caliculus	0.98371335504886	Archaeplastida	Viridiplantae	Chlorophyta	Ulvophyceae	Dasycladales	Polyphysaceae	Acetabularia	Acetabularia caliculus	AB003088	Acetabularia caliculus	73017	0	0	0	0	0	0	4	0	0	0	0	0	0	0	0	0	0	0	0	0	0	0	0	4	0	0	0	0	0	0
CALA_000004846	no rank	Candidatus Pelagibacter ubique HTCC1062	0.92332268370607	44	19	no rank	Candidatus Pelagibacter ubique HTCC1062	0.92332268370607	Prokaryota	Bacteria	Proteobacteria	Alphaproteobacteria	Pelagibacterales	Pelagibacteraceae	Candidatus Pelagibacter	Candidatus Pelagibacter ubique	CP000084	Candidatus Pelagibacter ubique	335992	2	0	0	0	0	2	2	0	0	0	0	0	4	0	4	0	0	0	0	0	2	0	0	0	0	0	0	0	2	0
CALA_000006081	order	Terebellida	0.910828025477707	44	12	order	Terebellida	0.910828025477707	Opisthokonta	Metazoa	Annelida	Polychaeta	Terebellida				BENTH623-11	Thelepus cincinnatus	6373	0	0	0	0	0	0	4	0	0	0	0	0	2	2	0	0	0	0	0	0	0	0	0	0	4	0	4	0	0	0
CALA_000012772	no rank	Candidatus Pelagibacter ubique HTCC1062	0.926517571884984	44	9	no rank	Candidatus Pelagibacter ubique HTCC1062	0.926517571884984	Prokaryota	Bacteria	Proteobacteria	Alphaproteobacteria	Pelagibacterales	Pelagibacteraceae	Candidatus Pelagibacter	Candidatus Pelagibacter ubique	CP000084	Candidatus Pelagibacter ubique	335992	0	0	0	0	0	0	0	0	0	0	0	0	2	0	0	0	0	0	0	0	4	0	2	2	0	0	0	0	0	0
CALA_000017461	order	Ceramiales	0.884984025559105	44	12	order	Ceramiales	0.884984025559105	Archaeplastida	Rhodophyta	Rhodophyta	Florideophyceae	Ceramiales				OZSEA420-10		2802	0	0	0	0	0	0	2	0	0	0	0	0	4	0	0	0	0	0	0	2	0	0	0	0	2	0	6	2	0	0
CALA_000022662	species	Pseudosuberites nudus	0.990415335463259	44	14	species	Pseudosuberites nudus	0.990415335463259	Opisthokonta	Metazoa	Porifera	Demospongiae	Suberitida	Suberitidae	Pseudosuberites	Pseudosuberites nudus	DBCOI_000000241	Pseudosuberites nudus	1658086	0	0	0	0	0	0	0	0	0	0	0	0	0	0	0	8	0	0	0	0	0	0	2	0	0	0	4	0	0	0
CALA_000035736	order	Eunicida	0.833855799373041	44	20	order	Eunicida	0.833855799373041	Opisthokonta	Metazoa	Annelida	Polychaeta	Eunicida				POLYC054-13	Lumbrineris perkinsi	65495	0	0	0	0	0	0	0	0	0	0	0	0	2	2	0	0	0	0	0	0	0	0	0	0	0	0	0	0	0	0
CALA_000037373	species	Syllis gracilis	0.929712460063898	44	13	species	Syllis gracilis	0.929712460063898	Opisthokonta	Metazoa	Annelida	Polychaeta	Phyllodocida	Syllidae	Syllis	Syllis gracilis	DBCOI_000000094	Syllis gracilis	418370	0	0	0	0	0	0	0	0	0	0	0	0	0	0	0	2	0	0	0	0	0	0	0	0	0	0	0	0	0	0
CALA_000002953	order	Leptothecata	0.977635782747604	42	15	order	Leptothecata	0.977635782747604	Opisthokonta	Metazoa	Cnidaria	Hydrozoa	Leptothecata				CNIDC017-14		500008	0	0	0	0	0	0	0	2	0	0	0	0	2	0	0	2	0	0	0	0	0	0	0	2	4	0	2	0	0	0
CALA_000003678	species	Pseudocalanus minutus	1	42	16	species	Pseudocalanus minutus	1	Opisthokonta	Metazoa	Arthropoda	Maxillopoda	Calanoida	Clausocalanidae	Pseudocalanus	Pseudocalanus minutus	BIPOL442-10	Pseudocalanus minutus	148993	0	0	0	0	0	0	0	0	0	0	0	0	32	0	0	0	0	0	0	0	4	0	0	0	0	0	0	0	0	0
CALA_000004670	species	Timea sp. G303973	0.971428571428571	42	13	species	Timea sp. G303973	0.971428571428571	Opisthokonta	Metazoa	Porifera	Demospongiae	Tethyida	Timeidae	Timea	Timea sp. G303973	GBSP0568-06	Timea sp. G303973	283532	0	0	0	0	0	0	0	0	0	0	0	0	4	0	0	0	0	4	0	0	0	0	0	4	0	0	0	0	0	0
CALA_000009072	no rank	root	0.888178913738019	42	12	no rank	root	0.888178913738019									SERSP059-10	Herposiphonia secunda|Laurencia obtusa|Rhodomela sp. 2confervoides|uncultured marine eubacterium HstpL26|Laurencia catarinensis	1	0	0	0	0	0	0	2	0	0	0	0	0	0	0	0	2	0	0	0	4	0	0	0	0	2	0	0	0	0	0
CALA_000009197	no rank	root	0.827586206896552	42	10	no rank	root	0.827586206896552									DBCOI_000000280		1	0	0	0	0	0	0	0	0	0	0	0	0	0	0	0	2	0	0	0	0	0	0	0	0	0	0	0	0	0	0
CALA_000016759	genus	Lissodendoryx	0.936102236421725	42	19	genus	Lissodendoryx	0.936102236421725	Opisthokonta	Metazoa	Porifera	Demospongiae	Poecilosclerida	Coelosphaeridae	Lissodendoryx		GBSP8773-13		283422	0	0	0	0	0	2	2	0	0	0	0	0	0	0	2	2	0	2	0	0	0	0	0	2	0	0	0	0	0	0
CALA_000016984	class	Hexanauplia	0.791411042944785	42	16	class	Hexanauplia	0.791411042944785									NZCYC120-14	Megacyclops viridis|Calocalanus contractus|Nannocalanus minor|Undinula vulgaris|Euchaeta rimana|Ctenocalanus vanus|Acanthocyclops vernalis|Acartiella sinensis|Bestiolina similis	72037	0	0	0	0	0	0	0	0	0	0	0	0	10	0	0	2	0	0	0	0	0	0	0	2	0	0	2	0	0	0
CALA_000024301	phylum	Proteobacteria	0.756172839506173	42	18	phylum	Proteobacteria	0.756172839506173	Prokaryota	Bacteria	Proteobacteria						OWI_BACTER008		1224	0	0	0	0	0	0	0	0	0	0	0	0	0	2	0	0	0	0	0	0	0	0	0	2	0	0	4	2	0	0
CALA_000048861	species	Syllis ferrani	0.990415335463259	42	13	species	Syllis ferrani	0.990415335463259	Opisthokonta	Metazoa	Annelida	Polychaeta	Phyllodocida	Syllidae	Syllis	Syllis ferrani	DBCOI_000000092	Syllis ferrani	418367	0	0	0	0	0	0	4	0	0	0	0	0	2	0	0	0	0	0	0	0	0	0	0	0	0	0	0	0	0	0
CALA_000000497	no rank	root	0.752293577981651	40	5	no rank	root	0.752293577981651									AP011498		1	0	0	0	0	2	0	0	0	0	0	0	0	6	0	0	6	0	4	0	0	0	0	0	0	0	0	2	0	0	0
CALA_000001229	no rank	Candidatus Pelagibacter ubique HTCC1062	0.892405063291139	40	13	no rank	Candidatus Pelagibacter ubique HTCC1062	0.892405063291139	Prokaryota	Bacteria	Proteobacteria	Alphaproteobacteria	Pelagibacterales	Pelagibacteraceae	Candidatus Pelagibacter	Candidatus Pelagibacter ubique	CP000084	Candidatus Pelagibacter ubique	335992	0	0	0	0	0	0	8	0	0	0	0	0	2	0	0	4	0	0	0	0	0	0	0	0	0	0	0	0	0	0
CALA_000002390	no rank	Candidatus Pelagibacter ubique HTCC1062	0.882539682539683	40	17	no rank	Candidatus Pelagibacter ubique HTCC1062	0.882539682539683	Prokaryota	Bacteria	Proteobacteria	Alphaproteobacteria	Pelagibacterales	Pelagibacteraceae	Candidatus Pelagibacter	Candidatus Pelagibacter ubique	CP000084	Candidatus Pelagibacter ubique	335992	0	0	0	0	0	0	4	0	0	0	0	0	0	0	0	2	0	0	0	0	4	0	0	4	0	0	0	0	0	0
CALA_000007047	no rank	root	0.738872403560831	40	8	no rank	root	0.738872403560831									LIMX146-10		1	0	0	0	0	0	0	2	0	0	0	0	0	0	2	2	2	0	0	0	0	0	0	0	6	0	0	0	0	0	0
CALA_000009651	species	Clionaopsis platei	0.961904761904762	40	15	species	Clionaopsis platei	0.961904761904762	Opisthokonta	Metazoa	Porifera	Demospongiae	Clionaida	Clionaidae	Clionaopsis	Clionaopsis platei	GBSP7679-13	Clionaopsis platei	880271	0	0	0	0	0	2	0	0	0	0	0	0	0	0	0	0	2	0	0	0	4	0	0	4	0	0	0	0	0	0
CALA_000015780	no rank	Eumetazoa	0.762917933130699	40	17	no rank	Eumetazoa	0.762917933130699	Opisthokonta	Metazoa							MLMAM094-11		6072	0	0	0	0	0	0	0	0	0	0	0	0	0	0	0	2	0	0	0	0	0	0	0	4	0	0	0	0	0	0
CALA_000015795	order	Phyllodocida	0.822222222222222	40	16	order	Phyllodocida	0.822222222222222	Opisthokonta	Metazoa	Annelida	Polychaeta	Phyllodocida				HZPLY633-13		6348	0	0	0	0	0	0	2	0	0	0	0	0	0	0	0	0	0	0	0	4	0	0	0	4	0	0	0	0	0	0
CALA_000016851	class	Polychaeta	0.765625	40	15	class	Polychaeta	0.765625	Opisthokonta	Metazoa	Annelida	Polychaeta					CCPOL075-07	Tharyx sp. CMC01|Chaetozone setosa|Chaetozone sp. CMC01|Eunice lucei	6341	0	0	0	0	0	0	4	0	0	0	0	0	0	0	0	2	0	0	0	0	0	0	0	8	0	0	4	0	0	0
CALA_000018556	no rank	root	0.785714285714286	40	16	no rank	root	0.785714285714286									COLFB211-12		1	0	0	0	0	0	0	2	0	0	0	0	0	0	0	0	0	0	0	0	0	0	0	0	0	0	0	4	0	0	0
CALA_000044929	order	Haplotaxida	0.993610223642173	40	11	order	Haplotaxida	0.993610223642173	Opisthokonta	Metazoa	Annelida	Oligochaeta	Haplotaxida				LSWED167-11		6382	0	0	0	0	0	0	0	0	0	0	0	0	4	0	0	0	0	0	0	0	0	0	0	6	0	0	0	0	0	0
CALA_000046565	no rank	root	0.762611275964392	40	12	no rank	root	0.762611275964392									GBCOC884-12		1	0	0	0	0	0	0	0	0	0	0	0	0	0	0	0	0	0	0	0	0	4	0	0	0	0	0	0	0	0	0
CALA_000054297	phylum	Annelida	0.823899371069182	40	12	phylum	Annelida	0.823899371069182	Opisthokonta	Metazoa	Annelida						PONOR094-13	Polycirrus medusa|Thelepus sp. CMC01	6340	0	0	0	0	0	0	0	0	0	0	0	0	0	0	0	0	0	0	0	0	2	0	0	0	0	0	0	0	0	0
CALA_000066771	order	Isopoda	0.835403726708075	40	18	order	Isopoda	0.835403726708075	Opisthokonta	Metazoa	Arthropoda	Malacostraca	Isopoda				GBCMI1774-13		29979	0	0	0	0	0	0	0	0	0	0	0	0	2	2	0	0	2	0	0	0	0	0	0	0	0	0	0	0	0	0
CALA_000000482	genus	Chrysochromulina	0.8125	38	8	genus	Chrysochromulina	0.8125	Chromalveolata	Hacrobia	Haptophyta	Prymnesiophyceae	Prymnesiales	Chrysochromulinaceae	Chrysochromulina		KJ201908	Chrysochromulina tobinii|Chrysochromulina simplex	35140	0	0	0	0	2	2	2	0	0	0	0	0	4	0	0	0	0	0	0	0	0	0	0	0	0	0	2	0	0	0
CALA_000004476	species	Igernella notabilis	0.926751592356688	38	14	species	Igernella notabilis	0.926751592356688	Opisthokonta	Metazoa	Porifera	Demospongiae	Dendroceratida	Dictyodendrillidae	Igernella	Igernella notabilis	EU237485	Igernella notabilis	479643	0	0	0	0	0	0	2	0	0	0	0	0	4	0	0	4	0	0	0	0	0	0	0	4	0	0	2	0	0	0
CALA_000005537	superkingdom	Opisthokonta	0.796875	38	15	superkingdom	Opisthokonta	0.796875	Opisthokonta								BCPOL625-10		33154	0	0	0	0	0	0	0	0	0	0	0	0	4	0	0	4	0	0	0	0	0	0	0	2	2	0	2	0	0	0
CALA_000006836	no rank	root	0.75	38	12	no rank	root	0.75									OWI_BACTER005	Chloeia parva	1	0	0	0	0	0	0	0	0	0	0	0	0	6	0	0	0	0	0	0	0	0	0	0	0	0	0	0	0	4	0
CALA_000006934	order	Ploima	0.878125	38	15	order	Ploima	0.878125	Opisthokonta	Metazoa	Rotifera	Monogononta	Ploima				AGROT361-10	Synchaeta kitina|Synchaeta pectinata	84394	0	0	0	0	0	0	0	0	0	0	0	0	0	6	0	0	0	0	0	0	0	0	2	4	0	0	2	0	0	0
CALA_000007467	order	Thalassiosirales	0.872611464968153	38	13	order	Thalassiosirales	0.872611464968153	Chromalveolata	Stramenopiles	Bacillariophyta	Coscinodiscophyceae	Thalassiosirales				AB706241		33847	0	0	0	0	0	0	0	0	0	0	0	0	0	2	2	0	0	0	0	0	0	0	0	4	0	0	0	0	0	0
CALA_000008541	species	Ceramium echionotum	0.932907348242812	38	9	species	Ceramium echionotum	0.932907348242812	Archaeplastida	Rhodophyta	Rhodophyta	Florideophyceae	Ceramiales	Ceramiaceae	Ceramium	Ceramium echionotum	ABMMC14861-11	Ceramium echionotum	193180	0	0	0	0	0	0	2	0	0	0	0	0	0	0	0	4	0	0	0	0	0	0	0	0	0	0	0	0	0	0
CALA_000012667	species	Asparagopsis taxiformis	1	38	3	species	Asparagopsis taxiformis	1	Archaeplastida	Rhodophyta	Rhodophyta	Florideophyceae	Bonnemaisoniales	Bonnemaisoniaceae	Asparagopsis	Asparagopsis taxiformis	BERMR150-10	Asparagopsis taxiformis	260499	0	0	0	0	0	0	0	0	0	0	0	0	0	0	0	0	0	0	0	0	2	0	0	0	0	0	0	0	0	0
CALA_000056068	genus	Nothrus	0.971246006389776	38	18	genus	Nothrus	0.971246006389776	Opisthokonta	Metazoa	Arthropoda	Arachnida	Sarcoptiformes	Nothridae	Nothrus		CHACB709-10		66601	0	0	0	0	0	0	0	0	0	0	0	0	0	0	0	2	0	0	0	0	2	0	0	4	2	0	0	0	0	0
CALA_000066428	no rank	root	0.728658536585366	38	15	no rank	root	0.728658536585366									COLFC502-12		1	0	0	0	0	0	0	0	0	0	0	0	0	0	0	0	0	0	0	0	0	0	0	0	4	0	0	0	0	0	0
CALA_000000688	no rank	Candidatus Pelagibacter ubique HTCC1062	0.859872611464968	36	14	no rank	Candidatus Pelagibacter ubique HTCC1062	0.859872611464968	Prokaryota	Bacteria	Proteobacteria	Alphaproteobacteria	Pelagibacterales	Pelagibacteraceae	Candidatus Pelagibacter	Candidatus Pelagibacter ubique	CP000084	Candidatus Pelagibacter ubique	335992	0	0	0	0	0	2	0	0	0	0	0	0	4	0	0	2	0	0	0	0	0	0	0	0	2	0	2	0	0	0
CALA_000002204	phylum	Proteobacteria	0.787974683544304	36	14	phylum	Proteobacteria	0.787974683544304	Prokaryota	Bacteria	Proteobacteria						OWI_BACTER008		1224	0	0	0	0	0	0	2	0	0	0	0	0	0	0	0	2	0	0	0	0	0	0	0	4	0	0	2	0	2	0
CALA_000008085	order	Phyllodocida	0.811912225705329	36	15	order	Phyllodocida	0.811912225705329	Opisthokonta	Metazoa	Annelida	Polychaeta	Phyllodocida				KBPOL363-11		6348	0	0	0	0	0	0	0	0	0	0	0	0	2	0	2	0	0	0	0	0	2	0	2	0	0	0	0	0	0	0
CALA_000008538	order	Siphonophorae	0.901273885350318	36	12	order	Siphonophorae	0.901273885350318	Opisthokonta	Metazoa	Cnidaria	Hydrozoa	Siphonophorae				GQ120021	Marrus sp. 2 BO-2009|Marrus orthocanna|Erenna sp. BO-2009|Marrus sp. 1 BO-2009	42759	0	0	0	0	0	0	2	0	0	0	0	0	0	2	0	12	0	0	0	0	0	0	0	6	0	0	4	0	0	0
CALA_000008548	no rank	Candidatus Pelagibacter ubique HTCC1062	0.828660436137072	36	17	no rank	Candidatus Pelagibacter ubique HTCC1062	0.828660436137072	Prokaryota	Bacteria	Proteobacteria	Alphaproteobacteria	Pelagibacterales	Pelagibacteraceae	Candidatus Pelagibacter	Candidatus Pelagibacter ubique	CP000084	Candidatus Pelagibacter ubique	335992	0	0	0	0	0	0	0	2	0	0	0	0	0	0	0	4	0	0	0	0	0	0	0	4	0	0	2	0	0	0
CALA_000011831	family	Spongiidae	0.961661341853035	36	3	family	Spongiidae	0.961661341853035	Opisthokonta	Metazoa	Porifera	Demospongiae	Dictyoceratida	Spongiidae			CYTC3316-12	Hyattella sinuosa|Hippospongia lachne	119429	0	0	0	0	0	0	0	0	0	0	0	0	0	0	0	0	0	0	0	0	6	0	0	2	0	0	0	0	0	0
CALA_000018397	no rank	Pancrustacea	0.81055900621118	36	14	no rank	Pancrustacea	0.81055900621118	Opisthokonta	Metazoa	Arthropoda						ZPII1002-11		197562	0	0	0	0	0	0	2	0	0	0	0	0	0	0	0	0	0	0	0	2	0	0	0	4	0	0	2	0	0	0
CALA_000036663	no rank	root	0.910543130990415	36	10	no rank	root	0.910543130990415									ABMMC1935-07	Cytophaga sp. MBIC04667	1	0	0	0	0	0	2	0	0	0	0	0	0	0	0	0	0	0	0	0	0	0	0	0	0	0	0	0	0	0	0
CALA_000000964	species	Lithophyllum sp. 2CPVP	1	34	7	species	Lithophyllum sp. 2CPVP	1	Archaeplastida	Rhodophyta	Rhodophyta	Florideophyceae	Corallinales	Lithophyllaceae	Lithophyllum	Lithophyllum sp. 2CPVP	MAERL213-13	Lithophyllum sp. 2CPVP	1347093	0	0	0	0	0	0	4	0	0	0	0	0	0	0	0	0	0	0	0	0	0	0	0	0	0	0	4	0	0	0
CALA_000001369	no rank	root	0.786377708978328	34	11	no rank	root	0.786377708978328									DBCOI_000000254		1	0	0	0	0	0	4	4	0	0	0	0	0	0	0	0	0	0	2	0	0	0	0	0	0	0	0	0	0	0	0
CALA_000001530	no rank	root	0.769230769230769	34	12	no rank	root	0.769230769230769									MAERL077-11		1	0	0	0	0	0	0	2	2	0	0	0	0	0	0	0	0	0	2	0	0	0	0	0	4	0	0	0	0	0	0
CALA_000002959	species	Callochiton septemvalvis	0.914012738853503	34	6	species	Callochiton septemvalvis	0.914012738853503	Correct_manually	Correct_manually	Correct_manually	Correct_manually	Chitonida	Callochitonidae	Callochiton	Callochiton septemvalvis	DBCOI_000000213	Callochiton septemvalvis	256138	0	0	0	0	0	2	0	2	0	0	0	0	0	0	0	0	0	0	0	0	0	0	0	0	0	0	2	0	0	0
CALA_000003770	no rank	Protostomia	0.79874213836478	34	15	no rank	Protostomia	0.79874213836478	Opisthokonta	Metazoa							HZPLY442-13		33317	0	0	0	0	0	0	0	0	0	0	0	0	6	0	0	0	0	4	0	0	0	0	0	0	0	0	0	0	0	0
CALA_000017154	order	Terebellida	0.839116719242902	34	10	order	Terebellida	0.839116719242902	Opisthokonta	Metazoa	Annelida	Polychaeta	Terebellida				POLNB1349-14		6373	0	0	0	0	0	0	0	0	0	0	0	0	0	0	0	0	0	0	0	0	0	0	0	0	4	0	2	0	0	0
CALA_000038536	species	Limaria hians	0.977777777777778	34	14	species	Limaria hians	0.977777777777778	Opisthokonta	Metazoa	Mollusca	Bivalvia	Limoida	Limidae	Limaria	Limaria hians	GBMLB0379-06	Limaria hians	120439	0	0	0	0	0	0	2	0	0	0	0	0	0	0	0	0	0	2	0	0	0	0	0	0	0	0	0	0	0	0
CALA_000043353	family	Miraciidae	0.801261829652997	34	14	family	Miraciidae	0.801261829652997	Opisthokonta	Metazoa	Arthropoda	Maxillopoda	Harpacticoida	Miraciidae			GBA11481-13	Schizopera leptafurca|Schizopera uranusi|Schizopera akolos	324870	0	0	0	0	0	0	0	0	0	0	0	0	4	0	0	2	0	0	0	0	0	2	0	0	0	0	0	0	0	0
CALA_000057761	species	Sagitta elegans	0.773291925465838	34	6	species	Sagitta elegans	0.773291925465838	Opisthokonta	Metazoa	Chaetognatha	Sagittoidea	Aphragmophora	Sagittidae	Sagitta	Sagitta elegans	KP899801	Sagitta elegans	10231	0	0	0	0	0	0	0	0	0	0	0	0	0	0	0	0	0	0	0	0	0	0	0	0	0	0	0	0	0	0
CALA_000000181	family	Malaconothridae	0.829113924050633	32	12	family	Malaconothridae	0.829113924050633	Opisthokonta	Metazoa	Arthropoda	Arachnida	Sarcoptiformes	Malaconothridae			MYMCE273-12		229875	0	0	0	2	0	0	0	0	0	0	0	0	0	2	0	0	0	0	0	0	0	0	0	2	2	0	0	0	0	0
CALA_000000946	no rank	root	0.716012084592145	32	13	no rank	root	0.716012084592145									ABMMC7109-10		1	0	0	0	0	0	0	10	0	0	0	0	0	0	0	0	0	0	0	0	0	0	0	0	2	0	0	0	0	0	0
CALA_000001773	no rank	Protostomia	0.844936708860759	32	9	no rank	Protostomia	0.844936708860759	Opisthokonta	Metazoa							BCMOL006-11		33317	0	0	0	0	0	0	8	0	0	0	0	0	0	0	0	0	0	0	0	0	0	0	0	0	2	0	2	0	0	0
CALA_000005616	species	Phyllophora sp. 1 MLG-2017	1	32	10	species	Phyllophora sp. 1 MLG-2017	1	Archaeplastida	Rhodophyta	Rhodophyta	Florideophyceae	Gigartinales	Phyllophoraceae	Phyllophora	Phyllophora sp. 1 MLG-2017	KY559993	Phyllophora sp. 1 MLG-2017	2025900	0	0	0	0	0	0	0	0	0	0	0	0	2	0	0	4	0	0	0	0	0	0	0	0	0	0	0	0	0	0
CALA_000008017	species	Boreogadus saida	0.996805111821086	32	8	species	Boreogadus saida	0.996805111821086	Opisthokonta	Metazoa	Chordata	Actinopterygii	Gadiformes	Gadidae	Boreogadus	Boreogadus saida	AM919428	Boreogadus saida	44932	0	0	0	0	0	0	0	0	0	0	0	0	2	0	2	0	0	0	0	0	0	0	0	8	0	0	0	0	0	0
CALA_000008669	section	Jania sp.1MX.BOLD AAU4609	0.939490445859873	32	12	section	Jania sp.1MX.BOLD AAU4609	0.939490445859873	Archaeplastida	Rhodophyta	Rhodophyta	Florideophyceae	Gelidiales				GRHOD422-10		10000041	0	0	0	0	0	0	0	0	0	0	0	0	4	0	0	2	0	0	0	0	0	0	0	0	0	0	0	0	0	0
CALA_000010093	order	Sarcoptiformes	0.804416403785489	32	10	order	Sarcoptiformes	0.804416403785489	Opisthokonta	Metazoa	Arthropoda	Arachnida	Sarcoptiformes				FINOR298-12		83137	0	0	0	0	0	0	2	0	0	0	0	0	0	0	0	2	0	2	0	0	0	0	2	0	0	0	6	0	0	0
CALA_000021799	no rank	Protostomia	0.772307692307692	32	13	no rank	Protostomia	0.772307692307692	Opisthokonta	Metazoa							NBPOL185-08	Marenzelleria arctia|Goniada sp. TP0009|Simulium rudnicki|Harpiosquilla sp. KDF-2014|Prionospio steenstrupi|Prionospio sp. 1 DH1|Cheilosia hypena	33317	0	0	0	0	0	0	0	0	0	0	0	0	0	0	0	0	0	0	0	0	0	0	0	0	2	0	2	0	0	0
CALA_000027379	subclass	Oligochaeta	0.828125	32	11	subclass	Oligochaeta	0.828125	Opisthokonta	Metazoa	Annelida	Oligochaeta					ECHUB837-11		6381	0	0	0	0	0	0	4	0	0	0	0	0	0	0	2	0	0	0	0	0	0	0	2	0	0	0	2	0	0	0
CALA_000035075	no rank	root	0.739393939393939	32	11	no rank	root	0.739393939393939									ACMC098-04		1	0	0	0	0	0	0	0	0	0	0	0	0	0	0	0	0	0	0	0	0	0	0	0	0	0	0	0	0	0	0
CALA_000035672	subclass	Scolecida	0.825949367088608	32	13	subclass	Scolecida	0.825949367088608	Opisthokonta	Metazoa	Annelida	Polychaeta					HZPLY484-13	Nicolea zostericola	105387	0	0	0	0	0	0	4	0	0	0	0	0	0	0	0	0	0	0	0	0	0	0	0	0	0	0	0	0	0	0
CALA_000035732	no rank	root	0.782608695652174	32	8	no rank	root	0.782608695652174									YCHAE427-08		1	0	0	0	0	0	0	0	0	0	0	0	0	0	0	0	0	0	0	0	0	0	0	0	0	0	0	0	0	0	0
CALA_000036286	superkingdom	Eukaryota	0.819875776397516	32	12	superkingdom	Eukaryota	0.819875776397516									EWSJB444-10		2759	0	0	0	0	0	0	0	0	0	0	0	0	0	0	2	0	0	0	0	0	0	0	0	0	0	0	0	0	0	0
CALA_000036634	order	Phyllodocida	0.805031446540881	32	12	order	Phyllodocida	0.805031446540881	Opisthokonta	Metazoa	Annelida	Polychaeta	Phyllodocida				HZPLY645-13	Syllis alternata CMC04|Syllis pigmentata|Opisthosyllis sp. CMC01	6348	0	0	0	0	0	0	0	0	0	0	0	0	2	0	0	0	0	2	0	0	0	0	0	0	0	0	0	0	0	0
CALA_000044936	no rank	root	0.805031446540881	32	4	no rank	root	0.805031446540881									YCHAE103-08		1	0	0	0	0	0	0	0	0	0	0	0	0	0	0	0	0	0	0	0	0	0	0	0	0	0	0	0	0	0	0
CALA_000066882	order	Sabellida	0.812698412698413	32	10	order	Sabellida	0.812698412698413	Opisthokonta	Metazoa	Annelida	Polychaeta	Sabellida				NBPOL375-08	Chone infundibuliformis	6362	0	0	0	0	0	0	0	0	0	0	0	0	0	0	0	0	0	0	0	0	0	0	0	2	0	0	0	0	0	0
CALA_000085626	no rank	root	0.802507836990596	32	12	no rank	root	0.802507836990596									GBMIN859-12		1	0	0	0	0	0	0	2	0	0	0	0	0	4	0	0	0	0	0	0	0	0	0	0	0	0	0	0	0	0	0
CALA_000000905	order	Sessilia	0.856687898089172	30	4	order	Sessilia	0.856687898089172	Opisthokonta	Metazoa	Arthropoda	Maxillopoda	Sessilia				OGLA3148-13	Galkinius altiapiculus|Trevathana dentata|Amphibalanus rhizophorae|Amphibalanus variegatus|Semibalanus balanoides|Megabalanus occator|Darwiniella conjugatum|Darwiniella angularis|Balanus trigonus|Hiroa stubbingsi|Balanus glandula|Megabalanus zebra	116167	0	0	0	0	0	2	0	0	0	0	0	0	0	0	0	2	0	0	0	0	0	0	0	2	0	0	0	0	0	0
CALA_000006387	no rank	root	0.738317757009346	30	11	no rank	root	0.738317757009346									OWI_BACTER001	Chloeia parva	1	0	0	0	0	0	0	0	0	0	0	0	0	2	0	0	0	0	0	0	0	0	0	0	0	2	0	0	0	0	0
CALA_000008919	order	Gigartinales	0.996805111821086	30	3	order	Gigartinales	0.996805111821086	Archaeplastida	Rhodophyta	Rhodophyta	Florideophyceae	Gigartinales				REDEU587-11		28017	0	0	0	0	0	0	0	0	0	0	0	0	0	0	0	2	0	0	0	0	0	0	0	4	0	0	2	0	0	0
CALA_000009853	genus	Phymatolithon	0.907348242811502	30	10	genus	Phymatolithon	0.907348242811502	Archaeplastida	Rhodophyta	Rhodophyta	Florideophyceae	Hapalidiales	Hapalidiaceae	Phymatolithon		MAERL232-13	Phymatolithon sp. 1CPVP|Phymatolithon sp. 2CPVP|Phymatolithon calcareum|Phymatolithon cf. brunneum VP-2016	48601	0	0	0	0	0	0	0	0	0	0	0	0	0	0	0	2	0	4	0	0	0	0	0	2	0	0	0	0	0	0
CALA_000011828	species	Adna anglica	0.993610223642173	30	13	species	Adna anglica	0.993610223642173	Opisthokonta	Metazoa	Arthropoda	Maxillopoda	Sessilia	Pyrgomatidae	Adna	Adna anglica	FJ713101	Adna anglica	1487353	0	0	0	0	0	2	4	0	0	0	0	0	0	0	0	4	0	0	0	0	6	0	0	2	0	0	0	0	0	0
CALA_000013870	order	Corallinales	0.913738019169329	30	8	order	Corallinales	0.913738019169329	Archaeplastida	Rhodophyta	Rhodophyta	Florideophyceae	Corallinales				BERMR235-10		31395	0	0	0	0	0	0	0	0	0	0	0	0	0	0	0	0	0	0	0	0	0	0	2	6	0	0	0	0	0	0
CALA_000015797	order	Phyllodocida	0.82018927444795	30	12	order	Phyllodocida	0.82018927444795	Opisthokonta	Metazoa	Annelida	Polychaeta	Phyllodocida				GBAN5923-14	Neanthes acuminata	6348	0	0	0	0	0	0	2	0	0	0	0	0	0	0	0	0	0	0	0	0	2	0	0	4	0	0	0	0	0	0
CALA_000017578	no rank	root	0.732732732732733	30	12	no rank	root	0.732732732732733									KBPOL567-11		1	0	0	0	0	0	0	0	0	0	0	0	0	0	0	0	2	0	0	0	0	0	0	0	2	2	0	6	0	2	0
CALA_000021848	superkingdom	Eukaryota	0.817901234567901	30	7	superkingdom	Eukaryota	0.817901234567901									OOMYA1424-08		2759	0	0	0	0	0	0	0	0	0	0	0	0	2	0	0	0	0	0	0	2	0	0	0	0	2	0	0	0	0	0
CALA_000035673	species	Oithona similis	0.869426751592357	30	11	species	Oithona similis	0.869426751592357	Opisthokonta	Metazoa	Arthropoda	Maxillopoda	Cyclopoida	Oithonidae	Oithona	Oithona similis	BNSC296-11	Oithona similis	324873	0	0	0	0	0	0	0	0	0	0	0	0	0	0	0	0	0	0	0	0	4	0	0	0	0	0	0	0	0	0
CALA_000038627	phylum	Arthropoda	0.803076923076923	30	12	phylum	Arthropoda	0.803076923076923	Opisthokonta	Metazoa	Arthropoda						FBAQU304-09		6656	0	0	0	0	0	0	0	0	0	0	0	0	0	0	0	0	0	0	0	0	0	0	0	0	0	0	0	0	0	0
CALA_000066509	no rank	root	0.734375	30	13	no rank	root	0.734375									OWI_BACTER001	Chloeia parva	1	0	0	0	0	0	0	0	0	0	0	0	0	0	0	0	0	0	0	0	0	0	0	2	0	0	0	0	0	0	0
CALA_000001000	no rank	root	0.740740740740741	28	10	no rank	root	0.740740740740741									GBCH5473-11		1	0	0	0	0	0	0	10	0	0	0	0	0	0	0	0	2	0	0	0	0	0	0	0	0	0	0	2	0	0	0
CALA_000002482	superkingdom	Eukaryota	0.809230769230769	28	6	superkingdom	Eukaryota	0.809230769230769									GBEPT1702-14		2759	0	0	0	0	0	0	2	0	0	0	0	0	2	0	0	0	0	0	0	0	0	0	0	0	0	0	0	0	0	0
CALA_000002631	order	Haplotaxida	0.848580441640379	28	9	order	Haplotaxida	0.848580441640379	Opisthokonta	Metazoa	Annelida	Oligochaeta	Haplotaxida				ENSWD016-11		6382	0	0	0	0	0	0	2	0	0	0	0	0	0	0	0	0	0	2	0	0	0	0	2	2	0	0	2	0	0	0
CALA_000002906	species	Lithophaga lithophaga	0.993630573248408	28	10	species	Lithophaga lithophaga	0.993630573248408	Opisthokonta	Metazoa	Mollusca	Bivalvia	Mytiloida	Mytilidae	Lithophaga	Lithophaga lithophaga	GBMLB0373-06	Lithophaga lithophaga	112135	0	0	0	0	0	0	2	0	0	0	0	0	0	0	0	0	0	0	0	0	0	0	0	6	0	0	0	0	0	0
CALA_000004970	no rank	Candidatus Pelagibacter ubique HTCC1062	0.786585365853659	28	12	no rank	Candidatus Pelagibacter ubique HTCC1062	0.786585365853659	Prokaryota	Bacteria	Proteobacteria	Alphaproteobacteria	Pelagibacterales	Pelagibacteraceae	Candidatus Pelagibacter	Candidatus Pelagibacter ubique	CP000084	Candidatus Pelagibacter ubique	335992	0	0	0	0	0	0	0	0	0	0	0	0	2	0	0	8	0	0	0	0	0	2	0	0	0	0	0	0	0	0
CALA_000005385	order	Rhodymeniales	0.993610223642173	28	9	order	Rhodymeniales	0.993610223642173	Archaeplastida	Rhodophyta	Rhodophyta	Florideophyceae	Rhodymeniales				REDEU679-11	Rhodymenia pseudopalmata	29247	0	0	0	0	0	0	0	0	0	0	0	0	4	0	0	0	0	2	0	0	0	0	0	0	0	0	0	0	0	0
CALA_000009042	phylum	Proteobacteria	0.788273615635179	28	9	phylum	Proteobacteria	0.788273615635179	Prokaryota	Bacteria	Proteobacteria						OWI_BACTER001		1224	0	0	0	0	2	0	0	0	0	0	0	0	0	0	0	4	0	0	0	0	0	0	0	0	0	0	2	0	0	0
CALA_000017476	order	Terebellida	0.829652996845426	28	8	order	Terebellida	0.829652996845426	Opisthokonta	Metazoa	Annelida	Polychaeta	Terebellida				NBPOL111-08	Polycirrus sp. CMC04|Polycirrus sp. CMC05|Polycirrus sp. CMC06|Amphitrite figulus|Polycirrus eximius	6373	0	0	0	0	0	0	2	0	0	0	0	0	0	0	0	0	0	0	0	0	0	0	0	0	0	0	6	0	0	0
CALA_000017838	no rank	Candidatus Pelagibacter ubique HTCC1062	0.876190476190476	28	1	no rank	Candidatus Pelagibacter ubique HTCC1062	0.876190476190476	Prokaryota	Bacteria	Proteobacteria	Alphaproteobacteria	Pelagibacterales	Pelagibacteraceae	Candidatus Pelagibacter	Candidatus Pelagibacter ubique	CP000084	Candidatus Pelagibacter ubique	335992	0	0	0	0	0	0	0	0	0	0	0	0	0	0	0	0	0	0	0	0	0	0	0	0	0	0	2	0	0	0
CALA_000021221	order	Terebellida	0.817610062893082	28	13	order	Terebellida	0.817610062893082	Opisthokonta	Metazoa	Annelida	Polychaeta	Terebellida				POLNB513-13		6373	0	0	0	0	0	0	0	0	0	0	0	0	0	0	0	0	0	0	0	0	4	0	0	0	0	0	0	0	2	0
CALA_000021772	superkingdom	Eukaryota	0.765432098765432	28	7	superkingdom	Eukaryota	0.765432098765432									GBMSL034-13		2759	0	0	0	0	0	0	0	0	0	0	0	0	0	0	0	0	0	0	0	0	0	0	0	0	0	0	2	0	0	0
CALA_000035718	class	Florideophyceae	0.904458598726115	28	11	class	Florideophyceae	0.904458598726115	Archaeplastida	Rhodophyta	Rhodophyta	Florideophyceae					OZSEA088-10	Jania adhaerens	2806	0	0	0	0	0	0	0	0	0	0	0	0	0	2	0	2	0	2	0	0	0	0	0	0	0	0	0	0	0	0
CALA_000043375	class	Polychaeta	0.866666666666667	28	12	class	Polychaeta	0.866666666666667	Opisthokonta	Metazoa	Annelida	Polychaeta					GBAN4517-13	Eumida longicornuta|Pterocirrus burtoni	6341	0	0	0	0	0	0	0	0	0	0	0	0	0	0	0	0	0	0	0	0	0	0	0	0	0	0	0	0	0	0
CALA_000052186	no rank	root	0.725609756097561	28	11	no rank	root	0.725609756097561									DQ105338		1	0	0	0	0	0	0	2	0	0	0	0	0	0	0	0	0	0	4	0	2	0	0	0	0	0	0	0	0	0	0
CALA_000000056	no rank	Candidatus Pelagibacter ubique HTCC1062	0.804347826086957	26	7	no rank	Candidatus Pelagibacter ubique HTCC1062	0.804347826086957	Prokaryota	Bacteria	Proteobacteria	Alphaproteobacteria	Pelagibacterales	Pelagibacteraceae	Candidatus Pelagibacter	Candidatus Pelagibacter ubique	CP000084	Candidatus Pelagibacter ubique	335992	0	0	2	0	0	0	0	0	0	0	0	0	4	4	0	0	0	0	0	0	0	0	0	0	2	0	0	0	2	0
CALA_000001860	species	Sargassum henslowianum	0.996805111821086	26	9	species	Sargassum henslowianum	0.996805111821086	Chromalveolata	Stramenopiles	Ochrophyta	Phaeophyceae	Fucales	Sargassaceae	Sargassum	Sargassum henslowianum	JQ807788	Sargassum henslowianum	703908	0	0	0	0	0	0	6	0	0	0	0	0	0	0	0	0	0	0	0	0	0	0	0	0	0	0	0	0	0	0
CALA_000001912	phylum	Proteobacteria	1	26	6	phylum	Proteobacteria	1	Prokaryota	Bacteria	Proteobacteria						OWI_BACTER005		1224	0	0	0	0	0	0	2	0	0	0	0	0	0	0	0	4	0	0	0	0	0	0	0	0	0	0	0	0	0	0
CALA_000002215	species	Crambe crambe	0.996805111821086	26	13	species	Crambe crambe	0.996805111821086	Opisthokonta	Metazoa	Porifera	Demospongiae	Poecilosclerida	Esperiopsidae	Crambe	Crambe crambe	DBCOI_000000239	Crambe crambe	3722	0	0	0	0	0	0	4	0	0	0	0	0	0	0	0	0	0	0	0	0	0	0	0	0	0	0	0	0	0	0
CALA_000003715	no rank	root	0.823529411764706	26	7	no rank	root	0.823529411764706									ASTAS457-06		1	0	0	0	0	0	0	0	0	0	0	0	0	14	0	0	0	0	0	0	0	0	0	0	0	0	0	4	0	0	0
CALA_000005260	phylum	Annelida	0.779874213836478	26	12	phylum	Annelida	0.779874213836478	Opisthokonta	Metazoa	Annelida						FLFIV352-14		6340	0	0	0	0	0	0	0	0	0	0	0	0	4	0	0	6	0	0	0	0	0	0	0	0	0	0	2	0	0	0
CALA_000011175	genus	Chrysochromulina	0.820754716981132	26	6	genus	Chrysochromulina	0.820754716981132	Chromalveolata	Hacrobia	Haptophyta	Prymnesiophyceae	Prymnesiales	Chrysochromulinaceae	Chrysochromulina		DBCOI_000000073	Chrysochromulina tobinii|Chrysochromulina simplex	35140	0	0	0	0	0	0	0	0	0	0	0	0	0	0	0	0	0	0	0	2	0	0	2	0	2	0	0	0	0	0
CALA_000011844	species	Sabellaria spinulosa	0.902208201892745	26	11	species	Sabellaria spinulosa	0.902208201892745	Opisthokonta	Metazoa	Annelida	Polychaeta	Sabellida	Sabellariidae	Sabellaria	Sabellaria spinulosa	BCAS010-13	Sabellaria spinulosa	1436032	0	0	0	0	0	0	0	0	0	0	0	0	0	0	0	0	0	0	0	0	4	0	0	0	0	0	2	0	0	0
CALA_000021769	no rank	Micromonas pusilla CCMP1545	1	26	7	no rank	Micromonas pusilla CCMP1545	1	Archaeplastida	Viridiplantae	Chlorophyta	Mamiellophyceae	Mamiellales	Mamiellaceae	Micromonas	Micromonas pusilla	FJ858268	Micromonas pusilla	564608	0	0	0	0	0	0	0	0	0	0	0	0	0	0	0	0	0	0	0	0	0	0	0	2	0	0	0	0	0	0
CALA_000022237	no rank	Candidatus Pelagibacter ubique HTCC1062	0.859872611464968	26	11	no rank	Candidatus Pelagibacter ubique HTCC1062	0.859872611464968	Prokaryota	Bacteria	Proteobacteria	Alphaproteobacteria	Pelagibacterales	Pelagibacteraceae	Candidatus Pelagibacter	Candidatus Pelagibacter ubique	CP000084	Candidatus Pelagibacter ubique	335992	0	0	0	0	0	0	0	0	0	0	0	0	0	0	0	0	0	0	0	0	0	2	2	2	0	0	0	0	0	0
CALA_000022267	species	Hymeniacidon sinapium	1	26	10	species	Hymeniacidon sinapium	1	Opisthokonta	Metazoa	Porifera	Demospongiae	Suberitida	Halichondriidae	Hymeniacidon	Hymeniacidon sinapium	KF192342	Hymeniacidon sinapium	364019	0	0	0	0	0	0	4	0	0	0	0	0	2	0	0	0	0	0	0	0	0	0	0	0	0	0	0	0	0	0
CALA_000035658	no rank	root	0.804347826086957	26	9	no rank	root	0.804347826086957									GBAN5204-14		1	0	0	0	0	0	0	0	0	0	0	0	0	0	2	0	0	0	2	0	0	0	0	0	0	0	0	2	0	0	0
CALA_000035681	superkingdom	Eukaryota	0.8125	26	9	superkingdom	Eukaryota	0.8125									OOMYA1271-08		2759	0	0	0	0	0	0	6	0	0	0	0	0	4	0	0	0	0	0	0	0	0	0	0	0	2	0	0	0	0	0
CALA_000036745	no rank	root	0.790625	26	6	no rank	root	0.790625									GBDP6792-09		1	0	0	0	0	0	0	0	0	0	0	0	0	0	0	0	4	0	0	0	0	2	0	0	0	0	0	2	0	0	0
CALA_000038699	genus	Skeletonema	0.878594249201278	26	11	genus	Skeletonema	0.878594249201278	Chromalveolata	Stramenopiles	Bacillariophyta	Coscinodiscophyceae	Thalassiosirales	Skeletonemataceae	Skeletonema		AB706227	Skeletonema grevillei|Skeletonema ardens|Skeletonema subsalsum|Skeletonema cf. pseudocostatum|Skeletonema grethae|Skeletonema dohrnii|Skeletonema marinoi|Skeletonema pseudocostatum|Skeletonema tropicum|Skeletonema menzelii|Skeletonema costatum|Skeletonema japonicum|Skeletonema potamos	2842	0	0	0	0	0	0	2	0	0	0	0	0	0	0	0	0	0	0	0	0	0	0	0	0	0	0	0	0	0	0
CALA_000053854	order	Decapoda	1	26	9	order	Decapoda	1	Opisthokonta	Metazoa	Arthropoda	Malacostraca	Decapoda				MIWAD052-13		6683	0	0	0	0	0	0	2	0	0	0	0	0	0	0	0	0	0	0	0	0	0	0	0	0	0	0	0	0	0	0
CALA_000054001	order	Siphonostomatoida	0.834375	26	11	order	Siphonostomatoida	0.834375	Opisthokonta	Metazoa	Arthropoda	Maxillopoda	Siphonostomatoida				HQ157566	Caligus clemensi|Paralebion elongatus	72033	0	0	0	0	0	0	6	0	0	0	0	0	0	0	0	2	0	0	0	0	0	0	0	0	0	0	0	0	0	0
CALA_000066409	no rank	root	0.729230769230769	26	9	no rank	root	0.729230769230769									KC568456		1	0	0	0	0	0	0	0	0	0	0	0	0	0	0	0	0	0	0	0	0	0	0	0	0	0	0	0	0	0	0
CALA_000090064	no rank	root	0.706422018348624	26	12	no rank	root	0.706422018348624									AF288091		1	0	0	0	0	0	0	0	0	0	0	0	0	10	0	0	0	2	0	0	2	0	0	0	0	0	0	0	0	0	0
CALA_000000492	no rank	root	0.753048780487805	24	4	no rank	root	0.753048780487805									COLFE805-13		1	0	0	0	0	2	0	2	0	0	0	0	0	0	0	0	0	0	0	0	0	0	0	0	0	0	0	0	0	0	0
CALA_000001037	no rank	root	0.796923076923077	24	7	no rank	root	0.796923076923077									GBMIN14419-13		1	0	0	0	0	0	0	4	0	0	0	0	0	0	0	0	4	0	0	0	0	0	0	0	0	0	0	0	0	4	0
CALA_000002042	no rank	root	0.749253731343284	24	6	no rank	root	0.749253731343284									SACOP025-08		1	0	0	0	0	0	0	4	0	0	0	0	0	2	0	0	0	0	0	0	0	0	0	0	0	2	0	0	0	0	0
CALA_000005149	species	Pycnococcus provasolii	1	24	5	species	Pycnococcus provasolii	1	Archaeplastida	Viridiplantae	Chlorophyta	Prasinophyceae	Pseudoscourfieldiales	Pycnococcaceae	Pycnococcus	Pycnococcus provasolii	GQ497137	Pycnococcus provasolii	41880	0	0	0	0	0	0	0	0	0	0	0	0	2	0	0	0	0	0	0	0	0	0	0	6	0	0	0	0	0	0
CALA_000005870	species	Aiptasia pulchella	0.955271565495208	24	6	species	Aiptasia pulchella	0.955271565495208	Opisthokonta	Metazoa	Cnidaria	Anthozoa	Actiniaria	Aiptasiidae	Aiptasia	Aiptasia pulchella	HG423147	Aiptasia pulchella	12924	0	0	0	0	0	0	0	0	0	0	0	0	2	2	2	2	0	0	0	2	4	0	0	0	0	0	0	0	0	0
CALA_000009746	no rank	root	0.819875776397516	24	10	no rank	root	0.819875776397516									DBCOI_000000271		1	0	0	0	0	0	0	0	0	0	0	0	0	6	0	0	0	2	0	0	0	0	0	0	0	0	0	0	0	0	0
CALA_000010240	no rank	Candidatus Pelagibacter ubique HTCC1062	0.86984126984127	24	2	no rank	Candidatus Pelagibacter ubique HTCC1062	0.86984126984127	Prokaryota	Bacteria	Proteobacteria	Alphaproteobacteria	Pelagibacterales	Pelagibacteraceae	Candidatus Pelagibacter	Candidatus Pelagibacter ubique	CP000084	Candidatus Pelagibacter ubique	335992	0	0	0	0	0	0	0	0	0	0	0	0	0	0	0	0	0	2	0	0	0	0	0	0	0	0	0	0	0	0
CALA_000017258	no rank	Pancrustacea	0.806853582554517	24	9	no rank	Pancrustacea	0.806853582554517	Opisthokonta	Metazoa	Arthropoda						LIMC685-10	Ochlerotatus caspius|Aedes cinereus|Palimmeces hemiphanes|Sergentomyia bailyi|Micropeteina dryinodes|Yponomeuta strigillata|Hodgesia bailyi|Belvosia sp. Woodley21|Pseudoperichaeta nigrolineata	197562	0	0	0	0	0	0	0	0	0	0	0	0	0	0	0	0	0	0	0	0	0	0	0	0	2	0	2	0	0	0
CALA_000018616	no rank	root	0.787878787878788	24	8	no rank	root	0.787878787878788									SERSP081-10		1	0	0	0	0	0	0	0	0	0	0	0	0	6	0	0	0	0	0	0	0	0	0	0	0	0	0	4	0	2	0
CALA_000023016	order	Decapoda	0.862068965517241	24	8	order	Decapoda	0.862068965517241	Opisthokonta	Metazoa	Arthropoda	Malacostraca	Decapoda				CFAD141-11		6683	0	0	0	0	0	0	0	0	0	0	0	0	0	0	0	0	0	4	0	0	0	0	0	0	0	0	0	0	0	0
CALA_000024965	no rank	Bilateria	0.809968847352025	24	10	no rank	Bilateria	0.809968847352025	Opisthokonta	Metazoa							TUNSA014-14		33213	0	0	0	0	0	0	2	0	0	0	0	0	2	0	0	2	0	0	0	0	0	0	0	0	0	0	0	0	0	0
CALA_000035661	no rank	Candidatus Pelagibacter ubique HTCC1062	0.813291139240506	24	9	no rank	Candidatus Pelagibacter ubique HTCC1062	0.813291139240506	Prokaryota	Bacteria	Proteobacteria	Alphaproteobacteria	Pelagibacterales	Pelagibacteraceae	Candidatus Pelagibacter	Candidatus Pelagibacter ubique	CP000084	Candidatus Pelagibacter ubique	335992	0	0	0	0	0	0	0	0	0	0	0	0	0	0	0	0	0	0	0	0	0	0	0	0	0	0	0	0	0	0
CALA_000066384	no rank	root	0.712538226299694	24	6	no rank	root	0.712538226299694									DQ903735		1	0	0	0	0	0	0	0	0	0	0	0	0	0	0	0	0	0	0	0	0	0	0	0	0	0	0	0	0	0	0
CALA_000066558	phylum	Proteobacteria	0.796774193548387	24	8	phylum	Proteobacteria	0.796774193548387	Prokaryota	Bacteria	Proteobacteria						OWI_BACTER004		1224	0	0	0	0	0	0	0	0	0	0	0	0	0	0	0	0	0	0	0	0	0	0	0	0	0	0	0	0	0	0
CALA_000066722	no rank	Protostomia	0.799382716049383	24	11	no rank	Protostomia	0.799382716049383	Opisthokonta	Metazoa							SKAG088-11		33317	0	0	0	0	0	0	0	0	0	0	0	0	0	0	0	0	0	0	0	0	2	0	2	2	2	0	0	0	0	0
CALA_000078420	phylum	Annelida	0.786163522012579	24	11	phylum	Annelida	0.786163522012579	Opisthokonta	Metazoa	Annelida						FLFIV352-14		6340	0	0	0	0	0	0	2	0	0	0	0	0	0	0	0	0	0	0	0	0	2	0	0	0	0	0	0	0	0	0
CALA_000103311	no rank	root	0.727544910179641	24	8	no rank	root	0.727544910179641									GBCMD5811-13		1	0	0	0	0	0	0	0	0	0	0	0	0	0	0	0	0	0	0	0	0	0	0	0	0	0	0	0	0	0	0
CALA_000105117	phylum	Proteobacteria	0.772435897435897	24	10	phylum	Proteobacteria	0.772435897435897	Prokaryota	Bacteria	Proteobacteria						OWI_BACTER004		1224	0	0	0	0	0	0	0	0	0	0	0	0	0	0	0	0	0	0	0	0	0	0	0	0	0	0	0	0	0	0
CALA_000000538	no rank	root	0.714285714285714	22	8	no rank	root	0.714285714285714									CHACB358-10		1	0	0	0	0	2	2	2	0	0	0	0	0	0	0	0	0	0	0	0	0	0	0	0	0	0	0	0	0	0	0
CALA_000000979	no rank	root	0.717325227963526	22	7	no rank	root	0.717325227963526									ABMMC7856-10		1	0	0	0	0	0	0	8	0	0	0	0	0	4	0	0	0	0	0	0	0	0	0	0	0	0	0	0	0	0	0
CALA_000001431	superkingdom	Eukaryota	0.805031446540881	22	11	superkingdom	Eukaryota	0.805031446540881									EWSJA648-08		2759	0	0	0	0	0	0	2	0	0	0	0	0	0	0	0	0	0	0	0	0	0	0	0	0	0	0	0	0	0	0
CALA_000002952	species	Topsentia ophiraphidites	0.891373801916933	22	6	species	Topsentia ophiraphidites	0.891373801916933	Opisthokonta	Metazoa	Porifera	Demospongiae	Suberitida		Topsentia	Topsentia ophiraphidites	EU237482	Topsentia ophiraphidites	281489	0	0	0	0	0	0	0	2	0	0	0	0	2	0	0	0	0	0	0	0	4	0	0	0	0	0	0	0	0	0
CALA_000003710	phylum	Proteobacteria	0.761006289308176	22	5	phylum	Proteobacteria	0.761006289308176	Prokaryota	Bacteria	Proteobacteria						OWI_BACTER003		1224	0	0	0	0	0	0	0	0	0	0	0	0	6	0	0	2	0	0	0	0	0	0	2	0	0	0	0	0	0	0
CALA_000003744	no rank	Candidatus Pelagibacter ubique HTCC1062	0.878594249201278	22	5	no rank	Candidatus Pelagibacter ubique HTCC1062	0.878594249201278	Prokaryota	Bacteria	Proteobacteria	Alphaproteobacteria	Pelagibacterales	Pelagibacteraceae	Candidatus Pelagibacter	Candidatus Pelagibacter ubique	CP000084	Candidatus Pelagibacter ubique	335992	0	0	0	0	0	0	0	0	0	0	0	0	4	0	0	0	0	0	0	0	0	0	0	8	0	0	2	0	0	0
CALA_000007331	no rank	root	0.711656441717791	22	5	no rank	root	0.711656441717791									MACRO2983-10		1	0	0	0	0	0	0	0	0	0	0	0	0	0	2	0	0	0	0	0	0	2	0	0	0	0	0	0	0	0	0
CALA_000008546	order	Thalassiosirales	0.882165605095541	22	5	order	Thalassiosirales	0.882165605095541	Chromalveolata	Stramenopiles	Bacillariophyta	Coscinodiscophyceae	Thalassiosirales				AB948162		33847	0	0	0	0	0	0	0	0	0	0	0	0	0	0	0	4	0	0	0	0	0	0	0	0	0	0	2	2	0	0
CALA_000008997	genus	Hymeniacidon	0.936507936507937	22	6	genus	Hymeniacidon	0.936507936507937	Opisthokonta	Metazoa	Porifera	Demospongiae	Suberitida	Halichondriidae	Hymeniacidon		PORBC031-12		6065	0	0	0	0	0	0	0	0	0	0	0	0	0	0	0	2	0	0	0	0	0	0	0	0	0	0	0	0	0	0
CALA_000009051	phylum	Proteobacteria	0.777429467084639	22	6	phylum	Proteobacteria	0.777429467084639	Prokaryota	Bacteria	Proteobacteria						OWI_BACTER004		1224	0	0	0	0	0	0	4	0	0	0	0	0	0	0	0	4	0	0	0	0	0	0	0	0	0	0	0	0	0	0
CALA_000012314	order	Terebellida	0.866242038216561	22	10	order	Terebellida	0.866242038216561	Opisthokonta	Metazoa	Annelida	Polychaeta	Terebellida				KBPOL294-11	Thelepus cincinnatus	6373	0	0	0	0	0	0	0	0	0	0	0	0	0	0	0	2	0	0	0	2	4	2	0	0	0	0	0	0	2	0
CALA_000014707	no rank	root	0.712990936555891	22	5	no rank	root	0.712990936555891									AB479086		1	0	0	0	0	0	0	0	0	0	0	0	0	0	0	0	0	0	0	0	0	0	0	2	0	0	0	0	0	0	0
CALA_000015782	family	Vesiculariidae	0.856697819314642	22	10	family	Vesiculariidae	0.856697819314642	Opisthokonta	Metazoa	Bryozoa	Gymnolaemata	Ctenostomatida	Vesiculariidae			GBSP7547-13		98850	0	0	0	0	0	0	2	0	0	0	0	0	4	0	0	0	0	0	0	0	2	0	0	4	0	0	0	0	0	0
CALA_000016670	no rank	root	0.785046728971963	22	7	no rank	root	0.785046728971963									DHF205-09		1	0	0	0	0	0	0	0	0	0	0	0	0	0	0	0	0	0	0	0	0	0	0	0	4	0	0	0	0	0	0
CALA_000017478	order	Phyllodocida	0.740853658536585	22	9	order	Phyllodocida	0.740853658536585	Opisthokonta	Metazoa	Annelida	Polychaeta	Phyllodocida				SKAG198-12	Exogone molesta	6348	0	0	0	0	0	0	2	0	0	0	0	0	0	0	0	0	0	0	0	0	0	0	0	0	0	0	14	0	0	0
CALA_000018805	no rank	Candidatus Pelagibacter ubique HTCC1062	0.853968253968254	22	6	no rank	Candidatus Pelagibacter ubique HTCC1062	0.853968253968254	Prokaryota	Bacteria	Proteobacteria	Alphaproteobacteria	Pelagibacterales	Pelagibacteraceae	Candidatus Pelagibacter	Candidatus Pelagibacter ubique	CP000084	Candidatus Pelagibacter ubique	335992	0	0	0	0	0	0	0	0	0	0	0	0	0	0	0	0	0	0	0	0	4	0	0	0	0	0	4	0	0	0
CALA_000021260	phylum	Proteobacteria	0.775244299674267	22	10	phylum	Proteobacteria	0.775244299674267	Prokaryota	Bacteria	Proteobacteria						OWI_BACTER005		1224	0	0	0	0	0	0	0	0	0	0	0	0	2	0	0	2	0	0	0	0	0	0	0	2	0	0	0	0	4	0
CALA_000032122	order	Corallinales	0.901273885350318	22	9	order	Corallinales	0.901273885350318	Archaeplastida	Rhodophyta	Rhodophyta	Florideophyceae	Corallinales				ABMMC5950-09		31395	0	0	0	2	0	0	0	0	0	0	0	0	0	0	0	0	0	0	0	0	0	0	0	2	0	0	2	0	2	0
CALA_000035740	no rank	Bilateria	0.832807570977918	22	9	no rank	Bilateria	0.832807570977918	Opisthokonta	Metazoa							DBCOI_000000118	Cantherhines verecundus|Thoralus cranchii	33213	0	0	0	0	0	0	0	0	0	0	0	0	2	2	0	0	0	0	0	0	0	0	0	0	0	0	0	0	0	0
CALA_000035795	no rank	root	0.74390243902439	22	8	no rank	root	0.74390243902439									GQ119949		1	0	0	0	0	0	0	0	0	0	0	0	0	0	0	0	0	0	0	0	0	0	0	0	0	0	0	0	0	0	0
CALA_000036786	species	Pilumnus hirtellus	1	22	7	species	Pilumnus hirtellus	1	Opisthokonta	Metazoa	Arthropoda	Malacostraca	Decapoda	Pilumnidae	Pilumnus	Pilumnus hirtellus	BNSDE233-12	Pilumnus hirtellus	483407	0	0	0	0	0	0	0	0	0	0	0	0	0	0	0	0	0	0	0	0	2	0	0	0	0	0	4	0	0	0
CALA_000044948	no rank	root	0.721362229102167	22	9	no rank	root	0.721362229102167									OWI_BACTER001	Chloeia parva	1	0	0	0	0	0	0	0	0	0	0	0	0	0	2	0	0	0	0	0	0	0	0	0	2	0	0	0	0	0	0
CALA_000001559	phylum	Annelida	0.794392523364486	20	8	phylum	Annelida	0.794392523364486	Opisthokonta	Metazoa	Annelida						HZPLY548-13	Aricidea nolani	6340	0	0	0	0	0	0	2	0	0	0	0	0	0	0	0	0	0	0	0	0	0	0	0	0	0	0	0	0	0	0
CALA_000003690	species	Hydroides elegans	0.778461538461538	20	6	species	Hydroides elegans	0.778461538461538	Opisthokonta	Metazoa	Annelida	Polychaeta	Sabellida	Serpulidae	Hydroides	Hydroides elegans	GBAN4905-13	Hydroides elegans	216498	0	0	0	0	0	0	0	0	0	0	0	0	6	0	0	0	0	2	0	0	0	0	0	2	0	0	0	0	0	0
CALA_000003711	order	Phyllodocida	0.8125	20	7	order	Phyllodocida	0.8125	Opisthokonta	Metazoa	Annelida	Polychaeta	Phyllodocida				BCPOL094-08	Opisthosyllis sp. CMC01|Syllis pigmentata|Typosyllis sp. CMC01	6348	0	0	0	0	0	0	0	0	0	0	0	0	8	0	0	6	0	0	0	0	0	0	0	2	0	0	0	0	0	0
CALA_000004351	phylum	Proteobacteria	0.766561514195584	20	9	phylum	Proteobacteria	0.766561514195584	Prokaryota	Bacteria	Proteobacteria						OWI_BACTER001		1224	0	0	0	0	0	0	0	0	0	0	0	0	2	0	0	6	0	0	0	0	0	0	0	0	0	0	0	0	0	0
CALA_000004745	phylum	Proteobacteria	0.787096774193548	20	6	phylum	Proteobacteria	0.787096774193548	Prokaryota	Bacteria	Proteobacteria						OWI_BACTER004		1224	0	0	0	0	0	0	0	0	0	0	0	0	2	0	0	0	0	0	0	0	0	0	2	0	0	0	0	0	2	0
CALA_000007733	species	Triticum aestivum	0.971246006389776	20	10	species	Triticum aestivum	0.971246006389776	Archaeplastida	Viridiplantae	Tracheophyta	Liliopsida	Poales	Poaceae	Triticum	Triticum aestivum	HG670306	Triticum aestivum	4565	0	0	0	0	0	0	0	0	0	0	0	0	0	0	4	0	0	0	0	0	0	0	0	2	0	0	0	0	0	0
CALA_000008716	genus	Phaeocystis	0.833333333333333	20	5	genus	Phaeocystis	0.833333333333333	Chromalveolata	Hacrobia	Haptophyta	Prymnesiophyceae	Phaeocystales	Phaeocystaceae	Phaeocystis		AB000120	Phaeocystis antarctica|Phaeocystis globosa|Phaeocystis pouchetii	33656	0	0	0	0	0	0	0	0	0	0	0	0	2	0	0	4	0	0	0	0	2	0	0	0	0	0	0	0	0	0
CALA_000009463	no rank	Candidatus Pelagibacter ubique HTCC1062	0.839622641509434	20	9	no rank	Candidatus Pelagibacter ubique HTCC1062	0.839622641509434	Prokaryota	Bacteria	Proteobacteria	Alphaproteobacteria	Pelagibacterales	Pelagibacteraceae	Candidatus Pelagibacter	Candidatus Pelagibacter ubique	CP000084	Candidatus Pelagibacter ubique	335992	0	0	0	0	0	0	0	0	0	0	0	0	4	0	0	4	0	0	0	0	2	0	0	0	0	0	0	0	0	0
CALA_000011953	species	Ostreococcus tauri	0.806748466257669	20	5	species	Ostreococcus tauri	0.806748466257669	Archaeplastida	Viridiplantae	Chlorophyta	Mamiellophyceae	Mamiellales	Bathycoccaceae	Ostreococcus	Ostreococcus tauri	CR954200	Ostreococcus tauri	70448	0	0	0	0	0	0	0	0	0	0	0	0	0	2	0	0	0	0	0	2	2	0	0	0	0	0	2	0	0	0
CALA_000012470	order	Phyllodocida	0.825545171339564	20	6	order	Phyllodocida	0.825545171339564	Opisthokonta	Metazoa	Annelida	Polychaeta	Phyllodocida				KBPOL046-11	Syllis pigmentata	6348	0	0	0	0	0	0	0	0	0	0	0	0	0	0	0	0	0	0	0	0	6	0	0	0	0	0	0	0	0	0
CALA_000012489	no rank	root	0.796923076923077	20	6	no rank	root	0.796923076923077									DBCOI_000000150	Morchellium argus|Pycnoclavella aurilucens|Aplidium conicum|Bradyrhizobium genosp. Z|Eudistoma elongatum	1	0	0	0	0	0	0	0	0	0	0	0	0	4	0	0	0	0	0	0	0	2	0	0	0	2	0	4	0	0	0
CALA_000015794	phylum	Proteobacteria	0.764150943396226	20	6	phylum	Proteobacteria	0.764150943396226	Prokaryota	Bacteria	Proteobacteria						OWI_BACTER004		1224	0	0	0	0	0	0	0	0	0	0	0	0	0	0	0	0	0	0	0	0	0	0	0	6	0	0	2	0	0	0
CALA_000015840	species	Elysia pusilla	0.880503144654088	20	10	species	Elysia pusilla	0.880503144654088	Opisthokonta	Metazoa	Mollusca	Gastropoda	Sacoglossa	Plakobranchidae	Elysia	Elysia pusilla	GBMLG14771-13	Elysia pusilla	380558	0	0	0	0	0	0	0	0	0	0	0	0	0	0	0	0	0	0	0	0	0	0	0	4	0	0	0	0	0	0
CALA_000018068	no rank	root	0.716463414634146	20	7	no rank	root	0.716463414634146									OWI_BACTER010		1	0	0	0	0	0	0	0	0	0	0	0	0	0	0	0	0	0	0	0	0	0	0	0	0	0	0	2	0	0	0
CALA_000018695	no rank	root	0.811145510835913	20	5	no rank	root	0.811145510835913									OZSEA561-10		1	0	0	0	0	0	0	0	0	0	0	0	0	0	0	0	0	0	0	0	0	0	0	0	0	0	0	4	0	0	0
CALA_000019997	species	Ophiocten gracilis	0.996805111821086	20	8	species	Ophiocten gracilis	0.996805111821086	Opisthokonta	Metazoa	Echinodermata	Ophiuroidea	Ophiurida	Ophiuridae	Ophiocten	Ophiocten gracilis	OPHNB052-14	Ophiocten gracilis	1815137	0	0	0	0	0	0	0	0	0	0	0	0	0	0	0	0	0	0	0	0	2	0	0	0	0	0	0	2	0	0
CALA_000024809	no rank	Candidatus Pelagibacter ubique HTCC1062	0.817610062893082	20	6	no rank	Candidatus Pelagibacter ubique HTCC1062	0.817610062893082	Prokaryota	Bacteria	Proteobacteria	Alphaproteobacteria	Pelagibacterales	Pelagibacteraceae	Candidatus Pelagibacter	Candidatus Pelagibacter ubique	CP000084	Candidatus Pelagibacter ubique	335992	0	0	0	0	0	0	0	0	0	0	0	0	0	0	0	0	0	0	0	0	0	0	0	0	0	0	0	2	0	0
CALA_000026712	no rank	Candidatus Pelagibacter ubique HTCC1062	0.829721362229102	20	7	no rank	Candidatus Pelagibacter ubique HTCC1062	0.829721362229102	Prokaryota	Bacteria	Proteobacteria	Alphaproteobacteria	Pelagibacterales	Pelagibacteraceae	Candidatus Pelagibacter	Candidatus Pelagibacter ubique	CP000084	Candidatus Pelagibacter ubique	335992	0	0	0	0	0	0	0	2	0	0	0	0	0	0	0	2	0	0	0	0	0	0	0	0	0	0	0	0	0	0
CALA_000031274	species	Syllis gerlachi	0.825	20	8	species	Syllis gerlachi	0.825	Opisthokonta	Metazoa	Annelida	Polychaeta	Phyllodocida	Syllidae	Syllis	Syllis gerlachi	DBCOI_000000093	Syllis gerlachi	418369	0	0	2	0	0	0	0	0	0	0	0	0	0	0	0	0	0	0	0	0	0	2	0	0	0	0	0	0	0	0
CALA_000042807	no rank	Candidatus Pelagibacter ubique HTCC1062	0.827044025157233	20	9	no rank	Candidatus Pelagibacter ubique HTCC1062	0.827044025157233	Prokaryota	Bacteria	Proteobacteria	Alphaproteobacteria	Pelagibacterales	Pelagibacteraceae	Candidatus Pelagibacter	Candidatus Pelagibacter ubique	CP000084	Candidatus Pelagibacter ubique	335992	0	0	0	0	0	0	0	0	0	0	0	0	0	0	0	0	0	0	0	0	0	0	0	0	0	0	4	0	0	0
CALA_000045629	species	Hematodinium sp.	0.946372239747634	20	6	species	Hematodinium sp.	0.946372239747634	Chromalveolata	Alveolata	Dinoflagellata	Dinophyceae	Syndiniales	Syndiniaceae	Hematodinium	Hematodinium sp.	HE610721	Hematodinium sp.	173654	0	0	0	0	0	0	0	0	0	0	0	0	0	0	0	0	0	0	0	0	0	0	0	0	0	0	0	0	0	0
CALA_000047194	no rank	root	0.79320987654321	20	9	no rank	root	0.79320987654321									AB334482		1	0	0	0	0	0	0	0	0	0	0	0	0	0	0	0	0	0	0	0	0	0	0	2	0	0	0	0	0	0	0
CALA_000047205	order	Sabellida	0.816455696202532	20	7	order	Sabellida	0.816455696202532	Opisthokonta	Metazoa	Annelida	Polychaeta	Sabellida				HZPLY512-13	Eudistylia vancouveri|Schizobranchia insignis	6362	0	0	0	0	0	0	0	0	0	0	0	0	0	0	0	0	0	0	0	0	0	0	0	4	0	0	2	0	0	0
CALA_000054183	no rank	root	0.789473684210526	20	3	no rank	root	0.789473684210526									ABMMC523-06		1	0	0	0	0	0	0	0	0	0	0	0	0	0	0	0	0	0	0	0	0	0	0	0	0	0	0	0	0	0	0
CALA_000066387	genus	Pseudo-nitzschia	0.901273885350318	20	5	genus	Pseudo-nitzschia	0.901273885350318	Chromalveolata	Stramenopiles	Bacillariophyta	Bacillariophyceae	Bacillariales	Bacillariaceae	Pseudo-nitzschia		JN050307	Pseudo-nitzschia hasleana|Pseudo-nitzschia cuspidata	41953	0	0	0	0	0	0	0	0	0	0	0	0	0	0	0	0	0	0	0	0	0	0	0	0	0	0	0	0	0	0
CALA_000066465	no rank	root	0.811728395061728	20	7	no rank	root	0.811728395061728									GBCI0726-06		1	0	0	0	0	0	0	0	0	0	0	0	0	0	0	0	0	0	0	0	0	2	0	0	0	0	0	0	0	0	0
CALA_000066471	no rank	root	0.758409785932722	20	8	no rank	root	0.758409785932722									JX236041		1	0	0	0	0	0	0	0	0	0	0	0	0	0	0	0	0	0	0	0	0	0	0	0	0	0	0	2	0	0	0
CALA_000066678	phylum	Proteobacteria	0.746130030959752	20	8	phylum	Proteobacteria	0.746130030959752	Prokaryota	Bacteria	Proteobacteria						OWI_BACTER011		1224	0	0	0	0	0	0	0	0	0	0	0	0	0	0	0	0	0	0	0	0	0	0	0	0	0	0	0	0	0	0
CALA_000085643	order	Sarcoptiformes	0.851735015772871	20	9	order	Sarcoptiformes	0.851735015772871	Opisthokonta	Metazoa	Arthropoda	Arachnida	Sarcoptiformes				MYMCG503-12		83137	0	0	0	0	0	0	0	0	0	0	0	0	2	0	0	0	0	0	0	0	0	0	0	0	0	0	0	0	0	0
CALA_000101764	order	Spatangoida	0.993589743589744	20	7	order	Spatangoida	0.993589743589744	Opisthokonta	Metazoa	Echinodermata	Echinoidea	Spatangoida				DBCOI_000000176	Echinocardium cordatum	41317	0	0	0	0	0	2	6	0	0	0	0	0	2	0	0	0	0	0	0	0	0	0	0	0	0	0	0	0	0	0
CALA_000105116	no rank	Bilateria	0.828125	20	5	no rank	Bilateria	0.828125	Opisthokonta	Metazoa							WW866-08	Polycarpa tenera	33213	0	0	0	0	0	0	0	0	0	0	0	0	0	0	0	2	0	0	0	0	0	0	0	0	0	0	0	0	0	0
CALA_000000606	superkingdom	Opisthokonta	0.804416403785489	18	8	superkingdom	Opisthokonta	0.804416403785489	Opisthokonta								EWGAB200-11		33154	0	0	0	0	0	2	0	0	0	0	0	0	0	0	0	2	0	0	0	0	0	0	0	0	0	0	0	0	0	2
CALA_000000955	species	Arca ventricosa	0.785714285714286	18	6	species	Arca ventricosa	0.785714285714286	Opisthokonta	Metazoa	Mollusca	Bivalvia	Arcoida	Arcidae	Arca	Arca ventricosa	AB076935	Arca ventricosa	173067	0	0	0	0	0	0	4	0	0	0	0	0	0	0	0	0	0	0	0	0	0	0	0	0	0	0	0	0	0	0
CALA_000000981	no rank	root	0.795731707317073	18	5	no rank	root	0.795731707317073									SACMA242-09		1	0	0	0	0	0	0	6	0	0	0	0	0	0	2	0	0	0	0	0	0	0	0	0	0	0	0	0	0	0	0
CALA_000001198	species	Cytophaga sp. MBIC04667	0.993610223642173	18	9	species	Cytophaga sp. MBIC04667	0.993610223642173	Correct_manually	Correct_manually	Correct_manually	Correct_manually	Cytophagales	Cytophagaceae	Cytophaga	Cytophaga sp. MBIC04667	OZSEA1380-10	Cytophaga sp. MBIC04667	173752	0	0	0	0	0	0	4	0	0	0	0	0	0	0	0	0	0	0	0	0	0	0	0	0	0	0	4	0	0	0
CALA_000001710	no rank	root	0.796923076923077	18	5	no rank	root	0.796923076923077									VAFIV202-14		1	0	0	0	0	0	0	4	0	0	0	0	0	0	0	0	6	0	0	0	0	0	0	0	0	0	0	0	2	0	0
CALA_000002134	genus	Malaconothrus	0.879746835443038	18	9	genus	Malaconothrus	0.879746835443038	Opisthokonta	Metazoa	Arthropoda	Arachnida	Sarcoptiformes	Malaconothridae	Malaconothrus		MYMCE112-12		229876	0	0	0	0	0	0	2	0	0	0	0	0	0	0	0	8	0	0	0	0	0	0	0	0	0	0	0	0	0	0
CALA_000002799	subclass	Oligochaeta	0.845425867507886	18	9	subclass	Oligochaeta	0.845425867507886	Opisthokonta	Metazoa	Annelida	Oligochaeta					ECHUB214-11	Hormogaster elisae	6381	0	0	0	0	0	0	2	0	0	0	0	0	0	0	0	2	0	0	0	0	4	0	0	0	0	0	0	0	0	0
CALA_000003733	species	Microdeutopus chelifer	0.977635782747604	18	7	species	Microdeutopus chelifer	0.977635782747604	Opisthokonta	Metazoa	Arthropoda	Malacostraca	Amphipoda	Aoridae	Microdeutopus	Microdeutopus chelifer	FCCOM489-11	Microdeutopus chelifer	1400853	0	0	0	0	0	0	0	0	0	0	0	0	4	0	0	0	0	0	0	0	0	0	0	0	0	0	0	0	0	0
CALA_000004339	no rank	Pancrustacea	0.8125	18	9	no rank	Pancrustacea	0.8125	Opisthokonta	Metazoa	Arthropoda						HQ157566	Paralebion elongatus|Nesippus vespa|Lepeophtheirus salmonis|Caligus rogercresseyi|Ptilocolepus extensus|Caligus clemensi|Arachnocampa flava|Euchirella messinensis|Ochlerotatus churchillensis|Anopheles annularis	197562	0	0	0	0	0	0	0	0	0	0	0	0	4	0	0	0	0	0	0	0	2	0	0	0	0	0	0	0	0	0
CALA_000005846	no rank	Candidatus Pelagibacter ubique HTCC1062	0.830188679245283	18	9	no rank	Candidatus Pelagibacter ubique HTCC1062	0.830188679245283	Prokaryota	Bacteria	Proteobacteria	Alphaproteobacteria	Pelagibacterales	Pelagibacteraceae	Candidatus Pelagibacter	Candidatus Pelagibacter ubique	CP000084	Candidatus Pelagibacter ubique	335992	0	0	0	0	0	0	0	0	0	0	0	0	2	0	0	0	0	0	0	0	0	0	0	0	0	0	0	0	0	0
CALA_000008830	no rank	root	0.830188679245283	18	5	no rank	root	0.830188679245283									ABMMC7365-10		1	0	0	0	0	0	0	0	0	0	0	0	0	0	0	0	2	0	0	0	0	0	0	0	0	0	0	0	0	0	0
CALA_000010737	species	Micromonas pusilla	0.936102236421725	18	7	species	Micromonas pusilla	0.936102236421725	Archaeplastida	Viridiplantae	Chlorophyta	Mamiellophyceae	Mamiellales	Mamiellaceae	Micromonas	Micromonas pusilla	AY955052	Micromonas pusilla	38833	0	0	0	0	0	0	0	0	0	0	0	0	0	0	0	0	0	6	0	0	0	0	0	0	0	0	2	0	0	0
CALA_000011194	section	Halosydna sp.	0.996805111821086	18	9	section	Halosydna sp.	0.996805111821086	Correct_manually	Correct_manually	Correct_manually	Correct_manually	Caudovirales	Podoviridae	Lederbergvirus		DBCOI_000000084		10000105	0	0	0	0	0	0	0	0	0	0	0	0	0	0	0	0	0	0	0	4	0	0	0	0	0	0	0	0	0	0
CALA_000011502	phylum	Annelida	0.842271293375394	18	6	phylum	Annelida	0.842271293375394	Opisthokonta	Metazoa	Annelida						BEST079-08		6340	0	0	0	0	0	0	0	0	0	0	0	0	0	0	0	0	0	0	0	2	0	0	0	0	0	0	0	0	0	0
CALA_000011842	no rank	root	0.763076923076923	18	4	no rank	root	0.763076923076923									OZSEA2674-11		1	0	0	0	0	0	0	0	0	0	0	0	0	0	0	0	0	0	0	0	0	6	0	0	6	0	0	0	0	0	0
CALA_000012905	no rank	Protostomia	0.828125	18	7	no rank	Protostomia	0.828125	Opisthokonta	Metazoa							GAHAP153-13		33317	0	0	0	0	0	0	2	0	0	0	0	0	0	0	0	0	0	0	0	0	0	2	0	0	0	0	0	0	0	0
CALA_000015991	no rank	root	0.644699140401146	18	7	no rank	root	0.644699140401146									GQ119956		1	0	0	0	0	0	0	2	0	0	0	0	0	0	0	0	0	0	0	0	0	0	0	0	6	0	0	0	0	0	0
CALA_000016963	order	Calanoida	0.85126582278481	18	6	order	Calanoida	0.85126582278481	Opisthokonta	Metazoa	Arthropoda	Maxillopoda	Calanoida				GBCX0164-06	Cosmocalanus darwinii|Paracalanus indicus|Chiridius gracilis|Undinula vulgaris|Euchaeta rimana|Paracalanus parvus|Paracalanus gracilis|Acartiella sinensis|Euchirella messinensis|Calocalanus plumulosus|Bestiolina similis|Acrocalanus monachus	6833	0	0	0	0	0	0	0	0	0	0	0	0	6	0	0	0	0	0	0	0	0	0	0	2	0	0	0	0	0	0
CALA_000017156	no rank	Protostomia	0.813664596273292	18	5	no rank	Protostomia	0.813664596273292	Opisthokonta	Metazoa							RDMPC108-10	Myrianida brachycephala|Myrianida dentalia|Myrianida flava|Myrianida inermis|Myrianida langerhansi|Heptagenia flavescens	33317	0	0	0	0	0	0	0	0	0	0	0	0	0	0	0	0	0	0	0	0	0	0	0	0	2	0	4	0	0	0
CALA_000017488	no rank	Candidatus Pelagibacter ubique HTCC1062	0.836990595611285	18	7	no rank	Candidatus Pelagibacter ubique HTCC1062	0.836990595611285	Prokaryota	Bacteria	Proteobacteria	Alphaproteobacteria	Pelagibacterales	Pelagibacteraceae	Candidatus Pelagibacter	Candidatus Pelagibacter ubique	CP000084	Candidatus Pelagibacter ubique	335992	0	0	0	0	0	0	0	0	0	0	0	0	0	0	0	0	0	0	0	0	0	0	0	0	2	0	8	0	0	0
CALA_000021767	kingdom	Metazoa	0.910828025477707	18	5	kingdom	Metazoa	0.910828025477707	Opisthokonta	Metazoa							PORBC086-12	Suberites pagurorum|Pseudosuberites nudus|Terpios hoshinota|Halichondria panicea|Hymeniacidon sinapium|Terpios gelatinosus|Protosuberites sp. POR14649|Protosuberites denhartogi|Dendronotus elegans	33208	0	0	0	0	0	0	0	0	0	0	0	0	0	0	0	0	0	0	0	0	0	0	0	0	0	0	0	0	0	0
CALA_000021817	order	Ceramiales	0.936102236421725	18	8	order	Ceramiales	0.936102236421725	Archaeplastida	Rhodophyta	Rhodophyta	Florideophyceae	Ceramiales				BERMR303-10		2802	0	0	0	0	0	0	0	0	0	0	0	0	0	0	0	0	0	0	0	0	0	0	0	0	0	0	0	0	0	0
CALA_000022569	no rank	root	0.770897832817337	18	9	no rank	root	0.770897832817337									CP000084		1	0	0	0	0	0	0	0	0	0	0	0	0	0	0	0	0	0	0	0	0	0	0	0	0	0	0	0	0	0	0
CALA_000032116	superkingdom	Eukaryota	0.804878048780488	18	6	superkingdom	Eukaryota	0.804878048780488									GBCL0058-06		2759	0	0	0	0	0	0	0	0	0	0	0	0	0	2	0	0	0	0	0	0	0	0	0	0	0	0	0	0	0	0
CALA_000035660	species	Modiolus barbatus	0.980891719745223	18	5	species	Modiolus barbatus	0.980891719745223	Opisthokonta	Metazoa	Mollusca	Bivalvia	Mytiloida	Mytilidae	Modiolus	Modiolus barbatus	CBMB018-10	Modiolus barbatus	989235	0	0	0	0	0	0	0	0	0	0	0	0	0	0	0	0	0	4	0	0	0	0	0	0	0	0	0	0	0	0
CALA_000035663	no rank	Candidatus Pelagibacter ubique HTCC1062	0.804347826086957	18	6	no rank	Candidatus Pelagibacter ubique HTCC1062	0.804347826086957	Prokaryota	Bacteria	Proteobacteria	Alphaproteobacteria	Pelagibacterales	Pelagibacteraceae	Candidatus Pelagibacter	Candidatus Pelagibacter ubique	CP000084	Candidatus Pelagibacter ubique	335992	0	0	0	0	0	0	0	0	0	0	0	0	0	0	2	0	0	0	0	0	2	0	0	0	0	0	4	0	0	0
CALA_000035668	genus	Phaeocystis	0.802507836990596	18	6	genus	Phaeocystis	0.802507836990596	Chromalveolata	Hacrobia	Haptophyta	Prymnesiophyceae	Phaeocystales	Phaeocystaceae	Phaeocystis		JN131834	Phaeocystis antarctica|Phaeocystis globosa|Phaeocystis pouchetii	33656	0	0	0	0	0	0	0	0	0	0	0	0	0	0	0	0	0	0	0	0	0	0	0	0	0	0	0	0	0	0
CALA_000035744	species	Asparagopsis armata	1	18	6	species	Asparagopsis armata	1	Archaeplastida	Rhodophyta	Rhodophyta	Florideophyceae	Bonnemaisoniales	Bonnemaisoniaceae	Asparagopsis	Asparagopsis armata	ABMMC16379-11	Asparagopsis armata	31367	0	0	0	0	0	0	0	0	0	0	0	0	2	0	0	0	2	0	0	0	0	0	0	0	0	0	0	0	0	0
CALA_000036074	no rank	Candidatus Pelagibacter ubique HTCC1062	0.833333333333333	18	7	no rank	Candidatus Pelagibacter ubique HTCC1062	0.833333333333333	Prokaryota	Bacteria	Proteobacteria	Alphaproteobacteria	Pelagibacterales	Pelagibacteraceae	Candidatus Pelagibacter	Candidatus Pelagibacter ubique	CP000084	Candidatus Pelagibacter ubique	335992	0	0	0	0	0	0	0	0	0	0	0	0	0	0	0	0	0	0	0	0	0	0	0	0	0	0	0	0	0	0
CALA_000043566	species	Scopalina blanensis	0.917460317460317	18	2	species	Scopalina blanensis	0.917460317460317	Opisthokonta	Metazoa	Porifera	Demospongiae	Bubarida	Dictyonellidae	Scopalina	Scopalina blanensis	GBSP10190-13	Scopalina blanensis	430686	0	0	0	0	0	0	0	0	0	0	0	0	0	0	0	0	0	0	0	0	0	0	0	0	0	0	0	0	0	0
CALA_000044995	phylum	Proteobacteria	0.782051282051282	18	7	phylum	Proteobacteria	0.782051282051282	Prokaryota	Bacteria	Proteobacteria						OWI_BACTER005		1224	0	0	0	0	0	0	0	0	0	0	0	0	0	0	0	0	0	0	0	0	0	0	0	0	0	0	0	0	0	0
CALA_000045083	no rank	Candidatus Pelagibacter ubique HTCC1062	0.824451410658307	18	4	no rank	Candidatus Pelagibacter ubique HTCC1062	0.824451410658307	Prokaryota	Bacteria	Proteobacteria	Alphaproteobacteria	Pelagibacterales	Pelagibacteraceae	Candidatus Pelagibacter	Candidatus Pelagibacter ubique	CP000084	Candidatus Pelagibacter ubique	335992	0	0	0	0	0	0	0	0	0	0	0	0	0	0	0	0	0	0	0	0	0	0	0	2	0	0	0	0	0	0
CALA_000054120	kingdom	Metazoa	0.737654320987654	18	5	kingdom	Metazoa	0.737654320987654	Opisthokonta	Metazoa							TUNSA007-14		33208	0	0	0	0	0	0	0	0	0	0	0	0	0	0	0	0	0	0	0	0	0	0	0	0	0	0	0	0	0	0
CALA_000066416	subclass	Ophiuridea	0.810725552050473	18	5	subclass	Ophiuridea	0.810725552050473	Opisthokonta	Metazoa	Echinodermata	Ophiuroidea					KC626209		133710	0	0	0	0	0	0	0	0	0	0	0	0	0	0	0	0	0	0	0	0	0	0	0	0	0	0	0	0	0	0
CALA_000066419	phylum	Proteobacteria	0.798722044728435	18	5	phylum	Proteobacteria	0.798722044728435	Prokaryota	Bacteria	Proteobacteria						OWI_BACTER004		1224	0	0	0	0	0	0	0	0	0	0	0	0	0	0	0	0	0	0	0	0	0	0	0	0	0	0	0	0	0	0
CALA_000066438	no rank	Protostomia	0.78328173374613	18	6	no rank	Protostomia	0.78328173374613	Opisthokonta	Metazoa							ANZR694-10		33317	0	0	0	0	0	0	0	0	0	0	0	0	0	0	0	0	0	0	0	0	0	0	2	0	0	0	0	0	0	0
CALA_000066444	kingdom	Metazoa	0.752293577981651	18	6	kingdom	Metazoa	0.752293577981651	Opisthokonta	Metazoa							TUNSA058-14		33208	0	0	0	0	0	0	0	0	0	0	0	0	0	0	0	0	0	0	0	0	0	0	0	0	0	0	0	0	0	0
CALA_000066484	species	Halisarca dujardini	0.94888178913738	18	5	species	Halisarca dujardini	0.94888178913738	Opisthokonta	Metazoa	Porifera	Demospongiae	Dendroceratida	Halisarcidae	Halisarca	Halisarca dujardini	EU237483	Halisarca dujardini	253172	0	0	0	0	0	0	2	0	0	0	0	0	0	0	0	0	0	0	0	0	0	0	0	0	0	0	0	0	0	0
CALA_000066532	order	Phyllodocida	0.996805111821086	18	7	order	Phyllodocida	0.996805111821086	Opisthokonta	Metazoa	Annelida	Polychaeta	Phyllodocida				BAMBI011-14		6348	0	0	0	0	0	0	0	0	0	0	0	0	0	0	0	0	0	0	0	0	0	0	0	0	0	0	0	0	0	0
CALA_000066848	class	Hexanauplia	0.776758409785933	18	8	class	Hexanauplia	0.776758409785933									GBA11498-13	Schizopera akation|Schizopera akolos|Schizopera analspinulosa|Schizopera leptafurca|Schizopera uranusi|Amphiascoides atopus|Calocalanus pavo|Schizopera knabeni	72037	0	0	0	0	0	0	2	0	0	0	0	0	0	0	0	0	0	0	0	0	0	0	0	0	0	0	0	0	0	0
CALA_000090035	no rank	Lophotrochozoa	0.803738317757009	18	7	no rank	Lophotrochozoa	0.803738317757009	Opisthokonta	Metazoa							POLNB1142-14	Sepia officinalis|Euprymna scolopes	1206795	0	0	0	0	0	0	0	0	0	0	0	0	0	0	0	0	0	0	0	0	0	0	2	0	0	0	0	0	0	0
CALA_000090048	family	Convolutidae	0.801261829652997	18	7	family	Convolutidae	0.801261829652997	Opisthokonta	Metazoa	Xenacoelomorpha	Acoela	Acoela	Convolutidae			GBSP4373-12	Heterochaerus blumi|Amphiscolops bermudensis	31268	0	0	0	0	0	0	2	0	0	0	0	0	0	0	0	0	0	0	0	0	0	0	0	0	0	0	0	0	0	0
CALA_000092336	no rank	Candidatus Pelagibacter ubique HTCC1062	0.815625	18	7	no rank	Candidatus Pelagibacter ubique HTCC1062	0.815625	Prokaryota	Bacteria	Proteobacteria	Alphaproteobacteria	Pelagibacterales	Pelagibacteraceae	Candidatus Pelagibacter	Candidatus Pelagibacter ubique	CP000084	Candidatus Pelagibacter ubique	335992	0	0	0	0	0	0	4	0	0	0	0	0	0	2	0	0	0	0	0	0	0	0	0	0	0	0	0	0	0	0
CALA_000093683	class	Bivalvia	0.827044025157233	18	8	class	Bivalvia	0.827044025157233	Opisthokonta	Metazoa	Mollusca	Bivalvia					FLFIV279-14		6544	0	0	0	0	0	0	0	0	0	0	0	0	0	0	0	0	0	0	0	0	0	0	0	0	6	0	0	0	0	0
CALA_000096873	no rank	root	0.782208588957055	18	5	no rank	root	0.782208588957055									HUWAR049-10		1	0	0	0	0	0	0	0	0	0	0	0	0	0	0	0	0	2	0	0	0	0	0	0	2	0	0	0	0	0	0
CALA_000103336	no rank	Eumetazoa	0.85126582278481	18	8	no rank	Eumetazoa	0.85126582278481	Opisthokonta	Metazoa							CNIDC092-14		6072	0	0	0	0	0	0	0	0	0	0	0	0	0	0	0	0	0	0	0	2	0	0	0	0	0	0	0	0	0	0
CALA_000106479	order	Terebellida	0.842271293375394	18	4	order	Terebellida	0.842271293375394	Opisthokonta	Metazoa	Annelida	Polychaeta	Terebellida				HZPLY885-13		6373	0	0	0	0	0	0	0	0	0	0	0	0	0	0	0	0	0	0	0	0	0	0	0	0	0	0	0	0	0	0
CALA_000117509	no rank	root	0.557377049180328	18	3	no rank	root	0.557377049180328									SIHET919-13		1	0	0	0	0	0	0	0	0	0	0	0	0	0	0	0	0	0	0	0	0	0	0	0	0	0	0	0	0	0	0
CALA_000000242	superkingdom	Eukaryota	0.74922600619195	16	6	superkingdom	Eukaryota	0.74922600619195									GBCI3516-13		2759	0	0	0	2	0	0	4	0	0	0	0	0	0	0	0	2	0	0	0	0	0	0	0	2	0	0	0	0	0	0
CALA_000001011	no rank	root	0.756838905775076	16	5	no rank	root	0.756838905775076									ABMMC3689-09		1	0	0	0	0	0	0	4	0	0	0	0	0	0	0	0	0	0	4	0	0	0	0	0	0	0	0	0	0	0	0
CALA_000001337	species	Dryops ernesti	0.984025559105431	16	5	species	Dryops ernesti	0.984025559105431	Opisthokonta	Metazoa	Arthropoda	Insecta	Coleoptera	Dryopidae	Dryops	Dryops ernesti	COLFC780-12	Dryops ernesti	1553287	0	0	0	0	0	0	2	0	0	0	0	0	0	0	0	0	0	0	0	0	0	0	0	0	0	0	0	0	0	0
CALA_000002551	no rank	root	0.804281345565749	16	5	no rank	root	0.804281345565749									GBCH6938-13		1	0	0	0	0	0	0	6	0	0	0	0	0	2	0	0	0	0	0	0	0	2	0	0	0	0	0	0	0	0	0
CALA_000002913	order	Haplotaxida	0.855799373040752	16	8	order	Haplotaxida	0.855799373040752	Opisthokonta	Metazoa	Annelida	Oligochaeta	Haplotaxida				ENCSP147-11		6382	0	0	0	0	0	0	2	0	0	0	0	0	0	0	0	0	0	0	0	0	0	0	0	0	0	0	0	0	0	0
CALA_000003763	phylum	Proteobacteria	0.766561514195584	16	6	phylum	Proteobacteria	0.766561514195584	Prokaryota	Bacteria	Proteobacteria						OWI_BACTER003		1224	0	0	0	0	0	0	0	0	0	0	0	0	6	0	0	0	0	0	0	0	0	0	0	0	0	0	0	0	0	0
CALA_000004254	genus	Ostrea	0.920382165605096	16	1	genus	Ostrea	0.920382165605096	Opisthokonta	Metazoa	Mollusca	Bivalvia	Ostreoida	Ostreidae	Ostrea		GBMLB5143-13		37858	0	0	0	0	0	0	0	0	0	0	0	0	2	2	0	0	0	0	0	0	0	0	0	4	0	0	0	0	0	0
CALA_000005143	order	Suberitida	0.917197452229299	16	6	order	Suberitida	0.917197452229299	Opisthokonta	Metazoa	Porifera	Demospongiae	Suberitida				KF192342	Pseudosuberites nudus|Hymeniacidon sinapium|Terpios gelatinosus|Protosuberites sp. POR14649|Protosuberites denhartogi|Hymeniacidon flavia	1779162	0	0	0	0	0	0	0	0	0	0	0	0	4	0	0	0	0	0	0	0	0	0	0	0	0	0	2	0	0	0
CALA_000006055	no rank	Protostomia	0.81619937694704	16	8	no rank	Protostomia	0.81619937694704	Opisthokonta	Metazoa							POLYC009-13	Hediste diversicolor|Nereis vexillosa|Perinereis falklandica|Hediste atoka|Platynereis sp. CMC01|Mallota posticata|Platynereis bicanaliculata|Psychodopygus panamensis|Tambalagamia fauveli|Pseudonereis variegata|Platynereis dumerilii	33317	0	0	0	0	0	0	0	0	0	0	0	0	2	0	0	0	0	4	0	0	0	0	0	0	0	0	0	0	0	0
CALA_000008550	no rank	root	0.762345679012346	16	7	no rank	root	0.762345679012346									KC568456		1	0	0	0	0	0	0	4	0	0	0	0	0	0	0	0	4	0	0	0	0	0	0	0	0	0	0	0	0	0	0
CALA_000008636	order	Ceramiales	0.892405063291139	16	6	order	Ceramiales	0.892405063291139	Archaeplastida	Rhodophyta	Rhodophyta	Florideophyceae	Ceramiales				OZSEA515-10	Dipterocladia arabiensis|Aglaothamnion callophyllidicola	2802	0	0	0	0	0	0	0	0	0	0	0	0	0	0	0	2	0	0	0	0	0	0	0	0	0	0	0	0	0	0
CALA_000008651	no rank	root	0.812307692307692	16	8	no rank	root	0.812307692307692									GBLN0331-06		1	0	0	0	0	0	0	0	0	0	0	0	0	0	0	0	2	0	0	0	0	0	0	0	0	0	0	2	0	2	0
CALA_000009191	no rank	Eumetazoa	0.856687898089172	16	7	no rank	Eumetazoa	0.856687898089172	Opisthokonta	Metazoa							CNIDC013-14		6072	0	0	0	0	0	0	0	0	0	0	0	0	0	0	0	2	0	0	0	0	0	0	0	0	0	0	0	0	0	0
CALA_000018981	class	Florideophyceae	0.895238095238095	16	3	class	Florideophyceae	0.895238095238095	Archaeplastida	Rhodophyta	Rhodophyta	Florideophyceae					HUWAR069-10	Solieria filiformis|Wurdemannia miniata|Schimmelmannia schousboei|Peyssonnelia atropurpurea	2806	0	0	0	0	0	0	0	0	0	0	0	0	0	0	0	0	0	0	0	0	0	0	0	0	0	0	2	0	0	0
CALA_000021710	no rank	root	0.763803680981595	16	8	no rank	root	0.763803680981595									ABMMC4919-09		1	0	0	0	0	0	0	0	0	0	0	0	0	0	0	0	0	0	0	0	0	0	0	0	0	0	0	0	0	2	0
CALA_000021819	no rank	root	0.745454545454545	16	7	no rank	root	0.745454545454545									GBCI0723-06		1	0	0	0	0	0	0	2	0	0	0	0	0	2	0	0	0	0	0	0	0	0	0	0	0	0	0	0	0	0	0
CALA_000035674	no rank	Candidatus Pelagibacter ubique HTCC1062	0.85126582278481	16	6	no rank	Candidatus Pelagibacter ubique HTCC1062	0.85126582278481	Prokaryota	Bacteria	Proteobacteria	Alphaproteobacteria	Pelagibacterales	Pelagibacteraceae	Candidatus Pelagibacter	Candidatus Pelagibacter ubique	CP000084	Candidatus Pelagibacter ubique	335992	0	0	0	0	0	0	0	0	0	0	0	0	0	0	0	0	0	0	0	0	0	0	0	0	0	0	0	0	0	0
CALA_000035722	no rank	Candidatus Pelagibacter ubique HTCC1062	0.8	16	4	no rank	Candidatus Pelagibacter ubique HTCC1062	0.8	Prokaryota	Bacteria	Proteobacteria	Alphaproteobacteria	Pelagibacterales	Pelagibacteraceae	Candidatus Pelagibacter	Candidatus Pelagibacter ubique	CP000084	Candidatus Pelagibacter ubique	335992	0	0	0	0	0	0	0	0	0	0	0	0	0	0	0	0	0	0	0	0	0	0	0	0	0	0	0	0	0	0
CALA_000035838	class	Polychaeta	0.815047021943574	16	6	class	Polychaeta	0.815047021943574	Opisthokonta	Metazoa	Annelida	Polychaeta					BCPOL052-08		6341	0	0	0	0	0	0	0	0	0	0	0	0	0	0	0	0	0	0	0	0	0	0	0	0	0	0	0	0	0	0
CALA_000038184	no rank	Candidatus Pelagibacter ubique HTCC1062	0.825545171339564	16	7	no rank	Candidatus Pelagibacter ubique HTCC1062	0.825545171339564	Prokaryota	Bacteria	Proteobacteria	Alphaproteobacteria	Pelagibacterales	Pelagibacteraceae	Candidatus Pelagibacter	Candidatus Pelagibacter ubique	CP000084	Candidatus Pelagibacter ubique	335992	0	0	0	0	0	0	0	0	0	0	0	0	0	0	0	0	0	0	0	0	2	0	0	0	2	0	0	0	0	0
CALA_000038580	no rank	root	0.763636363636364	16	4	no rank	root	0.763636363636364									DSPYC056-11		1	0	0	0	0	0	0	4	0	0	0	0	0	0	0	0	0	0	0	0	0	0	0	0	0	0	0	0	0	0	0
CALA_000042508	kingdom	Metazoa	0.737003058103975	16	8	kingdom	Metazoa	0.737003058103975	Opisthokonta	Metazoa							TUNSA058-14		33208	0	0	0	0	0	0	0	0	0	0	0	0	0	0	0	0	0	0	0	0	0	0	0	0	0	0	0	0	0	0
CALA_000042814	kingdom	Metazoa	0.715151515151515	16	5	kingdom	Metazoa	0.715151515151515	Opisthokonta	Metazoa							TUNSA061-14		33208	0	0	0	0	0	0	0	0	0	0	0	0	0	0	0	0	0	0	0	0	0	0	0	0	0	0	0	0	0	0
CALA_000066366	phylum	Proteobacteria	0.780254777070064	16	3	phylum	Proteobacteria	0.780254777070064	Prokaryota	Bacteria	Proteobacteria						OWI_BACTER004		1224	0	0	0	0	0	0	0	0	0	0	0	0	0	0	0	0	0	0	0	0	0	0	0	0	0	0	0	0	0	0
CALA_000066412	no rank	root	0.776435045317221	16	3	no rank	root	0.776435045317221									MACRO2651-10		1	0	0	0	0	0	0	2	0	0	0	0	0	0	0	0	0	0	0	0	0	0	0	0	0	0	0	6	0	0	0
CALA_000066581	order	Terebellida	0.898412698412698	16	6	order	Terebellida	0.898412698412698	Opisthokonta	Metazoa	Annelida	Polychaeta	Terebellida				POLNB513-13		6373	0	0	0	0	0	0	0	0	0	0	0	0	0	0	0	0	0	0	0	0	0	0	0	0	0	0	0	0	0	0
CALA_000066597	phylum	Proteobacteria	0.792332268370607	16	6	phylum	Proteobacteria	0.792332268370607	Prokaryota	Bacteria	Proteobacteria						OWI_BACTER004		1224	0	0	0	0	0	0	0	0	0	0	0	0	0	0	0	0	0	0	0	0	0	0	0	0	0	0	0	0	0	0
CALA_000066599	no rank	root	0.686567164179104	16	6	no rank	root	0.686567164179104									HZNEM181-13		1	0	0	0	0	0	0	0	0	0	0	0	0	0	0	0	0	0	0	0	0	0	0	0	0	0	0	0	0	0	0
CALA_000066716	no rank	root	0.740181268882175	16	7	no rank	root	0.740181268882175									HCNCS665-09		1	0	0	0	0	0	0	0	0	0	0	0	0	0	0	0	0	0	0	0	0	0	0	0	0	2	0	0	0	0	0
CALA_000066752	phylum	Proteobacteria	0.784126984126984	16	7	phylum	Proteobacteria	0.784126984126984	Prokaryota	Bacteria	Proteobacteria						OWI_BACTER001		1224	0	0	0	0	0	0	0	0	0	0	0	0	0	0	0	0	0	0	0	0	0	0	0	0	0	0	0	0	0	0
CALA_000066921	subphylum	Crustacea	0.826498422712934	16	7	subphylum	Crustacea	0.826498422712934	Opisthokonta	Metazoa	Arthropoda						LIMC685-10		6657	0	0	0	0	0	0	0	2	0	0	0	0	0	0	0	0	0	0	0	0	0	0	0	0	0	0	0	0	0	0
CALA_000085629	species	Leiosolenus curtus	0.841772151898734	16	4	species	Leiosolenus curtus	0.841772151898734	Opisthokonta	Metazoa	Mollusca	Bivalvia	Mytiloida	Mytilidae	Leiosolenus	Leiosolenus curtus	AB076944	Leiosolenus curtus	310902	0	0	0	0	0	0	2	0	0	0	0	0	0	0	0	0	0	0	0	0	0	0	0	2	0	0	0	0	0	0
CALA_000000003	family	Biemnidae	0.876190476190476	14	5	family	Biemnidae	0.876190476190476	Opisthokonta	Metazoa	Porifera	Demospongiae	Biemnida	Biemnidae			JF773147	Biemna fistulosa|Biemna variantia|Biemna saucia|Neofibularia hartmani|Sigmaxinella hipposiderus|Neofibularia irata	1779171	2	0	0	0	0	0	0	0	0	0	0	0	0	0	0	0	0	0	0	0	0	0	0	6	0	0	2	0	0	0
CALA_000000198	phylum	Proteobacteria	0.724458204334365	14	5	phylum	Proteobacteria	0.724458204334365	Prokaryota	Bacteria	Proteobacteria						OWI_BACTER003		1224	0	0	0	2	0	0	0	0	0	0	0	0	2	0	0	0	0	0	0	0	2	0	0	0	0	0	0	0	0	0
CALA_000001111	no rank	root	0.741641337386018	14	6	no rank	root	0.741641337386018									CNCHX874-09		1	0	0	0	0	0	0	4	0	0	0	0	0	0	0	0	0	0	0	0	0	0	0	0	0	0	0	0	0	0	0
CALA_000001702	section	Dasya clavigera	0.993610223642173	14	7	section	Dasya clavigera	0.993610223642173	Archaeplastida	Rhodophyta	Rhodophyta	Florideophyceae	Ceramiales	Dasyaceae	Dasya	Dasya baillouviana	REDEU141-11	Dasya baillouviana	10000042	0	0	0	0	0	0	4	0	0	0	0	0	2	0	0	0	0	0	0	2	0	0	0	0	0	0	0	0	0	0
CALA_000001849	species	Proceraea aurantiaca	0.990415335463259	14	7	species	Proceraea aurantiaca	0.990415335463259	Opisthokonta	Metazoa	Annelida	Polychaeta	Phyllodocida	Syllidae	Proceraea	Proceraea aurantiaca	DBCOI_000000090	Proceraea aurantiaca	199203	0	0	0	0	0	0	2	0	0	0	0	0	4	0	0	0	0	0	0	0	0	0	0	0	0	0	0	0	0	0
CALA_000001899	no rank	root	0.765432098765432	14	5	no rank	root	0.765432098765432									MHMXD1252-06		1	0	0	0	0	0	0	4	0	0	0	0	0	0	0	0	0	0	0	0	0	0	0	0	0	0	0	0	0	0	0
CALA_000002182	no rank	root	0.741324921135647	14	3	no rank	root	0.741324921135647									OWI_BACTER005	Chloeia parva	1	0	0	0	0	0	0	2	0	0	0	0	0	0	0	0	0	0	0	0	0	0	0	0	6	0	0	0	0	0	0
CALA_000003679	phylum	Proteobacteria	0.779552715654952	14	2	phylum	Proteobacteria	0.779552715654952	Prokaryota	Bacteria	Proteobacteria						OWI_BACTER004		1224	0	0	0	0	0	0	0	0	0	0	0	0	12	0	0	0	0	0	0	0	0	0	0	2	0	0	0	0	0	0
CALA_000003680	no rank	root	0.916932907348243	14	4	no rank	root	0.916932907348243									REDEU751-11	Ramicrusta australica|Cytophaga sp. MBIC04664	1	0	0	0	0	0	0	0	0	0	0	0	0	12	0	0	0	0	0	0	0	0	0	0	0	0	0	0	0	0	0
CALA_000003692	no rank	root	0.650568181818182	14	5	no rank	root	0.650568181818182									GBSP0360-06		1	0	0	0	0	0	0	0	0	0	0	0	0	6	0	0	0	0	0	0	0	0	0	0	0	0	0	0	0	0	0
CALA_000003716	no rank	Protostomia	0.835913312693498	14	4	no rank	Protostomia	0.835913312693498	Opisthokonta	Metazoa							OGLA809-11	Arachnopusia unicornis|Buthus malhommei|Odontobuthus bidentatus|Chorizopora brongniartii	33317	0	0	0	0	0	0	2	0	0	0	0	0	4	2	0	0	0	0	0	0	0	0	0	0	0	0	0	0	0	0
CALA_000003750	order	Sarcoptiformes	0.910543130990415	14	5	order	Sarcoptiformes	0.910543130990415	Opisthokonta	Metazoa	Arthropoda	Arachnida	Sarcoptiformes				SAMIT059-08		83137	0	0	0	0	0	0	0	0	0	0	0	0	4	0	0	6	0	0	0	0	0	0	0	0	0	0	2	0	0	0
CALA_000005334	phylum	Proteobacteria	0.781350482315113	14	7	phylum	Proteobacteria	0.781350482315113	Prokaryota	Bacteria	Proteobacteria						OWI_BACTER001		1224	0	0	0	0	0	0	0	0	0	0	0	0	2	0	0	0	0	0	0	0	0	0	0	0	0	0	0	0	0	0
CALA_000006145	superkingdom	Eukaryota	0.8375	14	4	superkingdom	Eukaryota	0.8375									AB706245		2759	0	0	0	0	0	0	0	0	0	0	0	0	2	0	0	0	0	0	0	0	0	0	2	0	0	0	0	0	0	0
CALA_000008968	order	Haplotaxida	0.980830670926518	14	7	order	Haplotaxida	0.980830670926518	Opisthokonta	Metazoa	Annelida	Oligochaeta	Haplotaxida				NOENC078-13		6382	0	0	0	0	0	0	0	0	0	0	0	0	0	0	0	6	0	0	0	0	0	0	0	0	0	0	2	0	0	0
CALA_000009171	species	Cyanea capillata	1	14	5	species	Cyanea capillata	1	Opisthokonta	Metazoa	Cnidaria	Scyphozoa	Semaeostomeae	Cyaneidae	Cyanea	Cyanea capillata	CCSMA231-10	Cyanea capillata	27804	0	0	0	0	0	0	2	0	0	0	0	0	0	0	0	6	0	0	0	0	0	0	0	0	0	0	0	2	0	0
CALA_000010266	species	Calanus finmarchicus	0.917197452229299	14	7	species	Calanus finmarchicus	0.917197452229299	Opisthokonta	Metazoa	Arthropoda	Maxillopoda	Calanoida	Calanidae	Calanus	Calanus finmarchicus	GBCX0129-06	Calanus finmarchicus	6837	0	0	0	0	0	0	0	0	0	0	0	0	0	0	0	0	0	2	0	0	0	0	0	0	0	0	0	0	0	0
CALA_000010950	genus	Watersipora	0.843260188087774	14	3	genus	Watersipora	0.843260188087774	Opisthokonta	Metazoa	Bryozoa	Gymnolaemata	Cheilostomatida	Watersiporidae	Watersipora		EU365892	Watersipora sp. CA-2004|Watersipora subtorquata	193289	0	0	0	0	0	0	0	0	0	0	0	0	0	0	0	0	0	2	0	0	0	0	0	0	0	0	0	0	0	0
CALA_000011784	species	Leptochelia dubia	0.849529780564263	14	7	species	Leptochelia dubia	0.849529780564263	Opisthokonta	Metazoa	Arthropoda	Malacostraca	Tanaidacea	Leptocheliidae	Leptochelia	Leptochelia dubia	DBCOI_000000125	Leptochelia dubia	160505	0	0	0	0	0	0	0	0	0	0	0	0	0	0	0	0	0	0	0	2	0	0	0	0	0	0	0	0	0	0
CALA_000015776	no rank	root	0.80564263322884	14	6	no rank	root	0.80564263322884									KF226724		1	0	0	0	0	0	0	0	0	0	0	0	0	0	0	0	0	0	0	0	0	0	0	0	4	0	0	0	0	0	0
CALA_000016331	no rank	Eumetazoa	0.832278481012658	14	7	no rank	Eumetazoa	0.832278481012658	Opisthokonta	Metazoa							GBCI1677-13		6072	0	0	0	0	0	0	0	0	0	0	0	0	0	0	0	0	0	0	0	0	0	0	0	2	0	0	2	0	0	0
CALA_000018136	no rank	root	0.790123456790123	14	7	no rank	root	0.790123456790123									AB334504		1	0	0	0	0	0	0	0	0	0	0	0	0	0	0	0	0	0	0	0	0	0	0	0	0	0	0	4	0	0	0
CALA_000018531	order	Scleractinia	0.987220447284345	14	5	order	Scleractinia	0.987220447284345	Opisthokonta	Metazoa	Cnidaria	Anthozoa	Scleractinia				OGLA1152-11	Balanophyllia europaea	6125	0	0	0	0	0	0	2	0	0	0	0	0	0	0	0	0	0	0	0	2	0	0	0	0	0	0	2	0	0	0
CALA_000019375	no rank	Candidatus Pelagibacter ubique HTCC1062	0.859872611464968	14	4	no rank	Candidatus Pelagibacter ubique HTCC1062	0.859872611464968	Prokaryota	Bacteria	Proteobacteria	Alphaproteobacteria	Pelagibacterales	Pelagibacteraceae	Candidatus Pelagibacter	Candidatus Pelagibacter ubique	CP000084	Candidatus Pelagibacter ubique	335992	0	0	0	0	0	0	0	0	0	0	0	0	0	0	0	0	0	0	0	0	0	0	0	0	0	0	2	0	0	0
CALA_000020060	section	Peyssonnelia sp.BOLD AAT9060	0.990415335463259	14	7	section	Peyssonnelia sp.BOLD AAT9060	0.990415335463259	Correct_manually	Correct_manually	Correct_manually	Correct_manually	Cytophagales	Cytophagaceae	Cytophaga	Cytophaga sp. MBIC04667	REDEU474-11	Cytophaga sp. MBIC04667	10000092	0	0	0	0	0	0	0	0	0	0	0	0	0	0	0	0	0	0	0	0	0	0	0	0	0	0	0	2	0	0
CALA_000022730	no rank	Candidatus Pelagibacter ubique HTCC1062	0.819620253164557	14	3	no rank	Candidatus Pelagibacter ubique HTCC1062	0.819620253164557	Prokaryota	Bacteria	Proteobacteria	Alphaproteobacteria	Pelagibacterales	Pelagibacteraceae	Candidatus Pelagibacter	Candidatus Pelagibacter ubique	CP000084	Candidatus Pelagibacter ubique	335992	0	0	0	0	0	0	0	0	0	0	0	0	0	0	0	0	0	0	0	0	0	0	0	0	0	0	0	0	0	0
CALA_000022855	species	Lima loscombi	0.808176100628931	14	7	species	Lima loscombi	0.808176100628931	Opisthokonta	Metazoa	Mollusca	Bivalvia	Limoida	Limidae	Lima	Lima loscombi	DBCOI_000000183	Lima loscombi	428149	0	0	0	0	0	0	0	0	0	0	0	0	0	0	0	0	0	0	0	0	0	0	0	0	0	0	0	0	0	0
CALA_000025833	subclass	Scolecida	0.774691358024691	14	5	subclass	Scolecida	0.774691358024691	Opisthokonta	Metazoa	Annelida	Polychaeta					POLNB513-13	Dodecaceria concharum|Dodecaceria sp. AMW23009	105387	0	0	0	0	0	0	0	0	0	0	0	0	0	0	0	0	0	0	0	0	0	0	2	0	0	0	0	0	0	0
CALA_000031409	species	Dictyopteris polypodioides	0.993630573248408	14	5	species	Dictyopteris polypodioides	0.993630573248408	Chromalveolata	Stramenopiles	Ochrophyta	Phaeophyceae	Dictyotales	Dictyotaceae	Dictyopteris	Dictyopteris polypodioides	MANC019-13	Dictyopteris polypodioides	112055	0	0	0	0	0	0	0	0	0	0	0	0	0	0	0	0	0	0	0	0	0	0	0	0	0	0	0	0	0	0
CALA_000035710	order	Phyllodocida	0.83125	14	6	order	Phyllodocida	0.83125	Opisthokonta	Metazoa	Annelida	Polychaeta	Phyllodocida				BCPOL888-10	Syllis alternata CMC04|Typosyllis sp. CMC01	6348	0	0	0	0	0	0	0	0	0	0	0	0	0	0	0	0	0	0	0	0	0	0	0	0	0	0	0	0	0	0
CALA_000035741	subclass	Hydroidolina	0.873417721518987	14	5	subclass	Hydroidolina	0.873417721518987	Opisthokonta	Metazoa	Cnidaria	Hydrozoa					GBCI0390-06		37516	0	0	0	0	0	0	0	0	0	0	0	0	0	0	0	2	0	0	0	0	0	0	0	0	0	0	0	0	0	0
CALA_000036329	no rank	root	0.781538461538462	14	6	no rank	root	0.781538461538462									GBGL5603-09		1	0	0	0	0	0	0	0	0	0	0	0	0	0	0	0	0	0	0	0	0	0	0	0	0	0	0	0	0	0	0
CALA_000044661	phylum	Proteobacteria	0.743034055727554	14	5	phylum	Proteobacteria	0.743034055727554	Prokaryota	Bacteria	Proteobacteria						OWI_BACTER011		1224	0	0	0	0	0	0	0	0	0	0	0	0	0	0	0	0	0	0	0	0	0	0	0	0	0	0	0	0	0	0
CALA_000044938	no rank	root	0.791925465838509	14	5	no rank	root	0.791925465838509									MACRO2651-10		1	0	0	0	0	0	0	0	0	0	0	0	0	0	0	0	0	0	0	0	0	0	0	0	0	0	0	0	0	0	0
CALA_000044943	kingdom	Metazoa	0.738317757009346	14	5	kingdom	Metazoa	0.738317757009346	Opisthokonta	Metazoa							TUNSA058-14		33208	0	0	0	0	0	0	0	0	0	0	0	0	0	0	0	0	0	0	0	0	0	0	0	0	0	0	0	0	0	0
CALA_000047166	no rank	root	0.757763975155279	14	4	no rank	root	0.757763975155279									CONO1163-12		1	0	0	0	0	0	0	0	0	0	0	0	0	0	0	0	0	0	0	0	0	0	0	0	0	0	0	0	0	0	0
CALA_000047189	no rank	root	0.757575757575758	14	6	no rank	root	0.757575757575758									ABMMC1025-06		1	0	0	0	0	0	0	0	0	0	0	0	0	0	0	0	0	0	0	0	0	0	0	0	0	0	0	0	0	0	0
CALA_000049616	species	Ophiothrix sp. RPP-2012a	1	14	5	species	Ophiothrix sp. RPP-2012a	1	Opisthokonta	Metazoa	Echinodermata	Ophiuroidea	Ophiurida	Ophiotrichidae	Ophiothrix	Ophiothrix sp. RPP-2012a	DBCOI_000000182	Ophiothrix sp. RPP-2012a	1256677	0	0	0	0	0	0	0	0	0	0	0	0	0	0	0	0	0	0	0	0	0	0	0	0	0	0	0	0	0	0
CALA_000052080	species	Lysidice ninetta	0.980830670926518	14	6	species	Lysidice ninetta	0.980830670926518	Opisthokonta	Metazoa	Annelida	Polychaeta	Eunicida	Eunicidae	Lysidice	Lysidice ninetta	DBCOI_000000077	Lysidice ninetta	188455	0	0	0	0	0	0	0	0	0	0	0	0	0	0	0	0	0	6	0	0	0	0	0	0	0	0	0	0	0	0
CALA_000057763	species	Sagitta elegans	0.932258064516129	14	1	species	Sagitta elegans	0.932258064516129	Opisthokonta	Metazoa	Chaetognatha	Sagittoidea	Aphragmophora	Sagittidae	Sagitta	Sagitta elegans	KP899801	Sagitta elegans	10231	0	0	0	0	0	0	0	0	0	0	0	0	0	0	0	0	0	0	0	0	0	0	0	0	0	0	0	0	0	0
CALA_000060483	no rank	root	0.773993808049536	14	6	no rank	root	0.773993808049536									GBLN0619-06		1	0	0	0	0	0	0	0	0	0	0	0	0	0	0	0	0	0	0	0	0	6	0	0	0	0	0	0	0	0	0
CALA_000066459	no rank	Candidatus Pelagibacter ubique HTCC1062	0.888178913738019	14	3	no rank	Candidatus Pelagibacter ubique HTCC1062	0.888178913738019	Prokaryota	Bacteria	Proteobacteria	Alphaproteobacteria	Pelagibacterales	Pelagibacteraceae	Candidatus Pelagibacter	Candidatus Pelagibacter ubique	CP000084	Candidatus Pelagibacter ubique	335992	0	0	0	0	0	0	0	0	0	0	0	0	0	0	0	0	0	0	0	0	0	0	0	0	0	0	0	0	0	0
CALA_000066467	order	Haplotaxida	0.958466453674121	14	5	order	Haplotaxida	0.958466453674121	Opisthokonta	Metazoa	Annelida	Oligochaeta	Haplotaxida				ENSWD036-11		6382	0	0	0	0	0	0	0	0	0	0	0	0	0	0	0	0	0	0	0	0	0	0	0	0	0	0	0	0	0	0
CALA_000066526	species	Haminoea sp. 53 MAEM-2006	0.996815286624204	14	4	species	Haminoea sp. 53 MAEM-2006	0.996815286624204	Opisthokonta	Metazoa	Mollusca	Gastropoda	Cephalaspidea	Haminoeidae	Haminoea	Haminoea sp. 53 MAEM-2006	GBMLG6481-08	Haminoea sp. 53 MAEM-2006	413671	0	0	0	0	0	0	0	0	0	0	0	0	0	0	0	0	0	0	0	0	0	0	0	0	0	0	0	0	0	0
CALA_000066549	no rank	root	0.879365079365079	14	5	no rank	root	0.879365079365079									ABMMC473-06		1	0	0	0	0	0	0	0	0	0	0	0	0	0	0	0	0	0	0	0	0	0	0	0	0	0	0	0	0	0	0
CALA_000066586	no rank	root	0.740181268882175	14	5	no rank	root	0.740181268882175									GBCMD8348-13		1	0	0	0	0	0	0	0	0	0	0	0	0	0	0	0	2	0	0	0	0	0	0	0	0	0	0	0	0	0	0
CALA_000066606	no rank	Candidatus Pelagibacter ubique HTCC1062	0.81733746130031	14	5	no rank	Candidatus Pelagibacter ubique HTCC1062	0.81733746130031	Prokaryota	Bacteria	Proteobacteria	Alphaproteobacteria	Pelagibacterales	Pelagibacteraceae	Candidatus Pelagibacter	Candidatus Pelagibacter ubique	CP000084	Candidatus Pelagibacter ubique	335992	0	0	0	0	0	0	0	0	0	0	0	0	0	0	0	0	0	0	0	0	0	0	0	0	0	0	0	0	0	0
CALA_000066702	species	Membranipora membranacea	0.996805111821086	14	6	species	Membranipora membranacea	0.996805111821086	Opisthokonta	Metazoa	Bryozoa	Gymnolaemata	Cheilostomatida	Membraniporidae	Membranipora	Membranipora membranacea	DBCOI_000000140	Membranipora membranacea	95170	0	0	0	0	0	0	0	0	0	0	0	0	0	0	0	0	0	0	0	0	0	0	0	0	0	0	2	0	0	0
CALA_000066779	species	Hippoglossus hippoglossus	0.990415335463259	14	5	species	Hippoglossus hippoglossus	0.990415335463259	Opisthokonta	Metazoa	Chordata	Actinopterygii	Pleuronectiformes	Pleuronectidae	Hippoglossus	Hippoglossus hippoglossus	AM749122	Hippoglossus hippoglossus	8267	0	0	0	0	0	0	0	0	0	0	0	0	0	0	0	0	0	0	0	0	0	0	0	0	0	0	0	0	0	0
CALA_000066904	no rank	root	0.75	14	5	no rank	root	0.75									ABMAY010-09		1	0	0	0	0	0	0	0	0	0	0	0	0	0	0	0	0	0	0	0	0	0	0	0	0	0	0	0	0	0	0
CALA_000084009	order	Gigartinales	0.89776357827476	14	6	order	Gigartinales	0.89776357827476	Archaeplastida	Rhodophyta	Rhodophyta	Florideophyceae	Gigartinales				OZSEA1339-10	Sonderopelta sp. 1capensis|Peyssonnelia dubyi	28017	0	0	0	0	0	0	0	0	0	0	0	0	2	0	0	0	0	0	0	0	0	0	0	0	0	0	0	0	0	0
CALA_000090053	no rank	root	0.766871165644172	14	6	no rank	root	0.766871165644172									OZSEA2674-11		1	0	0	0	0	0	0	0	0	0	0	0	0	2	2	0	0	0	0	0	0	0	0	0	0	0	0	0	0	0	0
CALA_000097006	no rank	Candidatus Pelagibacter ubique HTCC1062	0.833855799373041	14	4	no rank	Candidatus Pelagibacter ubique HTCC1062	0.833855799373041	Prokaryota	Bacteria	Proteobacteria	Alphaproteobacteria	Pelagibacterales	Pelagibacteraceae	Candidatus Pelagibacter	Candidatus Pelagibacter ubique	CP000084	Candidatus Pelagibacter ubique	335992	0	0	0	0	0	0	0	0	0	0	0	0	0	0	0	0	0	0	0	0	0	0	0	0	0	0	0	0	0	0
CALA_000000002	species	Amphitritides harpa	0.848580441640379	12	6	species	Amphitritides harpa	0.848580441640379	Opisthokonta	Metazoa	Annelida	Polychaeta	Terebellida	Terebellidae	Amphitritides	Amphitritides harpa	AF342676	Amphitritides harpa	104687	2	0	0	0	0	0	0	0	0	0	0	0	2	0	0	0	0	0	0	0	2	0	0	0	0	0	0	0	0	0
CALA_000000961	order	Ophiurida	0.996805111821086	12	5	order	Ophiurida	0.996805111821086	Opisthokonta	Metazoa	Echinodermata	Ophiuroidea	Ophiurida				CHEC044-12		7619	0	0	0	0	0	0	4	0	0	0	0	0	0	0	0	0	0	0	0	0	0	0	0	0	0	0	0	0	0	0
CALA_000001051	no rank	root	0.716463414634146	12	6	no rank	root	0.716463414634146									GBCH3899-09		1	0	0	0	0	0	0	4	0	0	0	0	0	0	0	0	2	0	0	0	0	0	0	0	0	0	0	0	0	0	0
CALA_000001269	no rank	Lophotrochozoa	0.813084112149533	12	6	no rank	Lophotrochozoa	0.813084112149533	Opisthokonta	Metazoa							BCPOL378-08	Pionosyllis sp. CMC01|Odontosyllis phosphorea	1206795	0	0	0	0	0	0	2	0	0	0	0	0	0	0	0	0	0	0	0	0	0	0	0	0	0	0	0	0	0	0
CALA_000001364	phylum	Proteobacteria	0.740625	12	6	phylum	Proteobacteria	0.740625	Prokaryota	Bacteria	Proteobacteria						OWI_BACTER003		1224	0	0	0	0	0	0	2	0	0	0	0	0	0	0	0	0	0	0	0	0	0	0	0	6	0	0	0	0	0	0
CALA_000001618	phylum	Proteobacteria	0.753164556962025	12	6	phylum	Proteobacteria	0.753164556962025	Prokaryota	Bacteria	Proteobacteria						OWI_BACTER003		1224	0	0	0	0	0	0	4	0	0	0	0	0	0	0	0	0	0	0	0	0	0	0	0	0	0	0	0	0	0	0
CALA_000002349	no rank	Candidatus Pelagibacter ubique HTCC1062	0.790625	12	6	no rank	Candidatus Pelagibacter ubique HTCC1062	0.790625	Prokaryota	Bacteria	Proteobacteria	Alphaproteobacteria	Pelagibacterales	Pelagibacteraceae	Candidatus Pelagibacter	Candidatus Pelagibacter ubique	CP000084	Candidatus Pelagibacter ubique	335992	0	0	0	0	0	0	6	0	0	0	0	0	0	0	0	0	0	0	0	0	0	0	0	0	0	0	0	0	0	0
CALA_000002357	order	Calanoida	0.980830670926518	12	6	order	Calanoida	0.980830670926518	Opisthokonta	Metazoa	Arthropoda	Maxillopoda	Calanoida				CAISN189-12	Pseudocalanus moultoni	6833	0	0	0	0	0	0	2	0	0	0	0	0	0	0	0	0	0	0	0	0	0	0	0	0	0	0	0	0	0	0
CALA_000002795	no rank	root	0.828746177370031	12	6	no rank	root	0.828746177370031									OGLA809-11		1	0	0	0	0	0	0	2	0	0	0	0	0	0	0	0	0	0	0	0	0	0	0	0	8	0	0	0	0	0	0
CALA_000002804	no rank	root	0.728395061728395	12	2	no rank	root	0.728395061728395									COLFC502-12		1	0	0	0	0	0	0	2	0	0	0	0	0	0	0	0	0	0	0	0	0	0	0	0	0	0	0	0	0	0	0
CALA_000003685	superkingdom	Eukaryota	0.805555555555556	12	4	superkingdom	Eukaryota	0.805555555555556									KP165389.1		2759	0	0	0	0	0	0	0	0	0	0	0	0	10	0	0	0	0	0	0	0	0	0	0	0	0	0	0	0	0	0
CALA_000003695	no rank	Eumetazoa	0.730886850152905	12	4	no rank	Eumetazoa	0.730886850152905	Opisthokonta	Metazoa							KFISH335-11		6072	0	0	0	0	0	0	0	0	0	0	0	0	10	0	0	0	0	0	0	0	0	0	0	0	0	0	0	0	0	0
CALA_000003696	no rank	root	0.781931464174455	12	4	no rank	root	0.781931464174455									JEBP675-13		1	0	0	0	0	0	0	0	0	0	0	0	0	10	0	0	0	0	0	0	0	0	0	0	0	0	0	0	0	0	0
CALA_000003700	no rank	Candidatus Pelagibacter ubique HTCC1062	0.929712460063898	12	4	no rank	Candidatus Pelagibacter ubique HTCC1062	0.929712460063898	Prokaryota	Bacteria	Proteobacteria	Alphaproteobacteria	Pelagibacterales	Pelagibacteraceae	Candidatus Pelagibacter	Candidatus Pelagibacter ubique	CP000084	Candidatus Pelagibacter ubique	335992	0	0	0	0	0	0	0	0	0	0	0	0	8	0	0	0	0	0	0	0	0	0	0	0	0	0	0	0	0	0
CALA_000004158	no rank	Bilateria	0.734138972809668	12	6	no rank	Bilateria	0.734138972809668	Opisthokonta	Metazoa							AY116608	Antrodiaetus unicolor|Molgula occidentalis|Philodromus buxi	33213	0	0	0	0	0	0	0	0	0	0	0	0	6	2	0	0	0	0	0	0	0	0	0	0	0	0	0	0	0	0
CALA_000004367	no rank	root	0.772307692307692	12	6	no rank	root	0.772307692307692									CP000084	Brongniartella byssoides|Aglaothamnion callophyllidicola|Candidatus Pelagibacter ubique|Anyphaena celer|Phytomyza aquilegioides|Cytophaga sp. MBIC04667|Proselachista taeniiformis	1	0	0	0	0	0	0	0	0	0	0	0	0	2	0	0	0	0	0	0	0	0	0	0	0	0	0	4	0	0	0
CALA_000004432	subclass	Heteroscleromorpha	0.845425867507886	12	6	subclass	Heteroscleromorpha	0.845425867507886									GBSP4677-12	Axinella infundibuliformis|Biemna fistulosa|Biemna variantia|Polymastia littoralis|Biemna saucia|Neofibularia hartmani|Sigmaxinella hipposiderus|Dragmacidon reticulatum|Neofibularia irata	1779146	0	0	0	0	0	0	0	0	0	0	0	0	2	0	0	0	0	0	0	0	0	0	0	0	0	0	2	0	0	0
CALA_000004631	phylum	Proteobacteria	0.759615384615385	12	6	phylum	Proteobacteria	0.759615384615385	Prokaryota	Bacteria	Proteobacteria						OWI_BACTER004		1224	0	0	0	0	0	0	0	0	0	0	0	0	6	0	0	0	0	0	0	0	0	0	0	0	0	0	0	0	0	0
CALA_000004810	no rank	Protostomia	0.810126582278481	12	6	no rank	Protostomia	0.810126582278481	Opisthokonta	Metazoa							BCPOL266-08		33317	0	0	0	0	0	0	0	0	0	0	0	0	2	0	0	4	0	0	0	0	0	0	0	0	0	0	0	0	0	0
CALA_000004871	no rank	root	0.768996960486322	12	6	no rank	root	0.768996960486322									CP000084		1	0	0	0	0	0	0	0	0	0	0	0	0	2	0	0	0	0	0	0	2	0	0	0	0	0	0	0	0	0	0
CALA_000005129	order	Cheilostomatida	0.839622641509434	12	4	order	Cheilostomatida	0.839622641509434	Opisthokonta	Metazoa	Bryozoa	Gymnolaemata	Cheilostomatida				OGLA786-11	Beania plurispinosa	10207	0	0	0	0	0	0	0	0	0	0	0	0	2	0	0	0	0	0	0	0	0	0	0	0	0	0	0	0	0	0
CALA_000006869	no rank	Candidatus Pelagibacter ubique HTCC1062	0.809375	12	4	no rank	Candidatus Pelagibacter ubique HTCC1062	0.809375	Prokaryota	Bacteria	Proteobacteria	Alphaproteobacteria	Pelagibacterales	Pelagibacteraceae	Candidatus Pelagibacter	Candidatus Pelagibacter ubique	CP000084	Candidatus Pelagibacter ubique	335992	0	0	0	0	0	0	0	0	0	0	0	0	4	0	0	0	0	0	0	0	0	0	0	0	0	0	0	0	2	0
CALA_000007363	species	Chiton olivaceus	0.987220447284345	12	6	species	Chiton olivaceus	0.987220447284345	Correct_manually	Correct_manually	Correct_manually	Correct_manually	Chitonida	Chitonidae	Chiton	Chiton olivaceus	DBCOI_000000214	Chiton olivaceus	256108	0	0	0	0	0	0	0	0	0	0	0	0	0	2	0	0	0	0	0	0	0	0	0	0	0	0	0	0	0	0
CALA_000008957	no rank	leotiomyceta	0.86875	12	5	no rank	leotiomyceta	0.86875	Opisthokonta	Fungi	Ascomycota	Leotiomycetes					LHM010-08	Zymoseptoria tritici|Verticillium dahliae|Leohumicola minima|Fusarium solani|Leohumicola atra|Leohumicola levissima|Leohumicola verrucosa|Leohumicola terminalis|Leohumicola lenta|Leohumicola incrustata|Myxotrichum deflexum|Fusarium delphinoides|Beauveria pseudobassiana	716546	0	0	0	0	0	0	0	0	0	0	0	0	0	0	0	2	0	0	0	0	0	0	0	6	0	0	0	0	0	0
CALA_000009329	phylum	Annelida	0.805111821086262	12	3	phylum	Annelida	0.805111821086262	Opisthokonta	Metazoa	Annelida						FLFIV022-14		6340	0	0	0	0	0	0	0	0	0	0	0	0	0	0	0	2	0	0	0	0	0	0	0	0	0	0	0	0	0	0
CALA_000009331	order	Corallinales	0.914826498422713	12	4	order	Corallinales	0.914826498422713	Archaeplastida	Rhodophyta	Rhodophyta	Florideophyceae	Corallinales				OZSEA088-10	Jania adhaerens	31395	0	0	0	0	0	0	0	0	0	0	0	0	2	0	0	2	0	0	0	0	0	0	0	0	0	0	0	0	0	0
CALA_000009527	species	Nephasoma rimicola	0.829652996845426	12	3	species	Nephasoma rimicola	0.829652996845426	Opisthokonta	Metazoa	Annelida	Sipuncula	Golfingiida	Golfingiidae	Nephasoma	Nephasoma rimicola	JN865114	Nephasoma rimicola	216212	0	0	0	0	0	0	0	0	0	0	0	0	0	0	0	2	0	0	0	0	0	0	0	0	0	0	0	0	0	0
CALA_000010136	order	Decapoda	0.864353312302839	12	6	order	Decapoda	0.864353312302839	Opisthokonta	Metazoa	Arthropoda	Malacostraca	Decapoda				SBBM013-13		6683	0	0	0	0	0	0	0	0	0	0	0	0	0	0	0	0	0	2	0	0	2	0	0	0	0	0	0	0	2	0
CALA_000011001	species	Athanas nitescens	1	12	6	species	Athanas nitescens	1	Opisthokonta	Metazoa	Arthropoda	Malacostraca	Decapoda	Alpheidae	Athanas	Athanas nitescens	MLALN005-10	Athanas nitescens	1129407	0	0	0	0	0	0	0	0	0	0	0	0	0	0	0	0	0	0	2	0	0	0	0	0	0	0	0	0	0	0
CALA_000012102	no rank	root	0.806853582554517	12	6	no rank	root	0.806853582554517									EF122692		1	0	0	0	0	0	0	0	0	0	0	0	0	0	0	0	0	0	0	0	0	4	0	0	0	0	0	0	0	0	0
CALA_000012279	no rank	Candidatus Pelagibacter ubique HTCC1062	0.926517571884984	12	3	no rank	Candidatus Pelagibacter ubique HTCC1062	0.926517571884984	Prokaryota	Bacteria	Proteobacteria	Alphaproteobacteria	Pelagibacterales	Pelagibacteraceae	Candidatus Pelagibacter	Candidatus Pelagibacter ubique	CP000084	Candidatus Pelagibacter ubique	335992	0	0	0	0	0	0	0	0	0	0	0	0	0	0	0	0	0	0	0	0	2	0	0	0	0	0	0	0	0	0
CALA_000012875	no rank	root	0.81055900621118	12	4	no rank	root	0.81055900621118									GBAN2262-09		1	0	0	0	0	0	0	0	0	0	0	0	0	0	0	0	0	0	0	0	0	0	4	0	0	0	0	0	0	0	0
CALA_000015790	species	Ircinia variabilis	1	12	2	species	Ircinia variabilis	1	Opisthokonta	Metazoa	Porifera	Demospongiae	Dictyoceratida	Irciniidae	Ircinia	Ircinia variabilis	HE591459	Ircinia variabilis	468559	0	0	0	0	0	0	0	0	0	0	0	0	0	0	0	0	0	0	0	0	0	0	0	4	0	0	0	0	0	0
CALA_000015792	order	Leptothecata	0.882911392405063	12	5	order	Leptothecata	0.882911392405063	Opisthokonta	Metazoa	Cnidaria	Hydrozoa	Leptothecata				GBCI0408-06	Clytia sp. 701AC|Obelia sp. DNZ116|Obelia longissima|Clytia gracilis|Clytia hemisphaerica	500008	0	0	0	0	0	0	0	0	0	0	0	0	0	0	0	0	0	0	0	0	0	0	0	8	0	0	0	0	0	0
CALA_000015816	no rank	root	0.72972972972973	12	6	no rank	root	0.72972972972973									DBCOI_000000252		1	0	0	0	0	0	0	0	0	0	0	0	0	0	0	0	0	0	0	0	0	0	0	0	8	0	0	0	0	0	0
CALA_000016199	no rank	root	0.641618497109827	12	6	no rank	root	0.641618497109827									GU130253		1	0	0	0	0	0	0	0	0	0	0	0	0	0	0	0	0	0	0	0	0	0	0	0	2	0	0	0	0	0	0
CALA_000016651	no rank	root	0.687315634218289	12	6	no rank	root	0.687315634218289									CNBPD157-12		1	0	0	0	0	0	0	0	0	0	0	0	0	0	0	0	0	0	0	0	0	0	0	0	2	0	0	0	0	0	0
CALA_000018069	no rank	root	0.758513931888545	12	4	no rank	root	0.758513931888545									GBCH4522-10		1	0	0	0	0	0	0	0	0	0	0	0	0	0	0	0	0	0	0	0	0	0	0	0	0	0	0	2	0	0	0
CALA_000018751	order	Haplotaxida	0.961661341853035	12	6	order	Haplotaxida	0.961661341853035	Opisthokonta	Metazoa	Annelida	Oligochaeta	Haplotaxida				ENSWD355-11		6382	0	0	0	0	0	0	0	0	0	0	0	0	0	0	0	0	0	0	0	0	0	0	0	0	0	0	2	0	0	0
CALA_000019033	class	Gastropoda	0.832278481012658	12	5	class	Gastropoda	0.832278481012658	Opisthokonta	Metazoa	Mollusca	Gastropoda					AB501312		6448	0	0	0	0	0	0	2	0	0	0	0	0	0	0	0	0	0	0	0	0	0	0	2	0	0	0	2	0	0	0
CALA_000030184	order	Ceramiales	0.89776357827476	12	2	order	Ceramiales	0.89776357827476	Archaeplastida	Rhodophyta	Rhodophyta	Florideophyceae	Ceramiales				OZSEA533-10		2802	0	0	0	0	0	0	0	0	0	0	0	0	0	0	0	0	0	0	0	0	0	0	0	0	0	0	0	0	0	0
CALA_000034935	no rank	Candidatus Pelagibacter ubique HTCC1062	0.875399361022364	12	2	no rank	Candidatus Pelagibacter ubique HTCC1062	0.875399361022364	Prokaryota	Bacteria	Proteobacteria	Alphaproteobacteria	Pelagibacterales	Pelagibacteraceae	Candidatus Pelagibacter	Candidatus Pelagibacter ubique	CP000084	Candidatus Pelagibacter ubique	335992	0	0	0	0	0	0	0	0	0	0	0	0	0	0	0	4	0	0	0	0	0	0	0	0	0	0	0	0	0	0
CALA_000035685	no rank	Candidatus Pelagibacter ubique HTCC1062	0.942492012779553	12	4	no rank	Candidatus Pelagibacter ubique HTCC1062	0.942492012779553	Prokaryota	Bacteria	Proteobacteria	Alphaproteobacteria	Pelagibacterales	Pelagibacteraceae	Candidatus Pelagibacter	Candidatus Pelagibacter ubique	CP000084	Candidatus Pelagibacter ubique	335992	0	0	0	0	0	0	0	0	0	0	0	0	0	0	0	0	0	0	0	0	0	0	0	0	0	0	0	0	0	0
CALA_000035689	no rank	Candidatus Pelagibacter ubique HTCC1062	0.813880126182965	12	5	no rank	Candidatus Pelagibacter ubique HTCC1062	0.813880126182965	Prokaryota	Bacteria	Proteobacteria	Alphaproteobacteria	Pelagibacterales	Pelagibacteraceae	Candidatus Pelagibacter	Candidatus Pelagibacter ubique	CP000084	Candidatus Pelagibacter ubique	335992	0	0	0	0	0	0	0	0	0	0	0	0	0	0	0	0	0	0	0	0	0	0	0	0	0	0	0	0	0	0
CALA_000035705	no rank	root	0.804347826086957	12	5	no rank	root	0.804347826086957									DBCOI_000000281		1	0	0	0	0	0	0	0	0	0	0	0	0	0	0	0	0	0	0	0	0	0	0	0	0	0	0	4	0	0	0
CALA_000035855	class	Ascidiacea	0.768072289156627	12	6	class	Ascidiacea	0.768072289156627	Opisthokonta	Metazoa	Chordata	Ascidiacea					HF548560	Rhodosoma turcicum|Styela plicata	7713	0	0	0	0	0	0	0	0	0	0	0	0	0	0	0	0	0	0	0	0	0	0	0	0	0	0	0	0	0	0
CALA_000035857	species	Lepeophtheirus salmonis	0.993610223642173	12	6	species	Lepeophtheirus salmonis	0.993610223642173	Opisthokonta	Metazoa	Arthropoda	Maxillopoda	Siphonostomatoida	Caligidae	Lepeophtheirus	Lepeophtheirus salmonis	AY602593	Lepeophtheirus salmonis	72036	0	0	0	0	0	0	0	0	0	0	0	0	0	0	0	0	0	0	0	0	0	0	0	0	0	0	0	0	0	0
CALA_000036304	no rank	root	0.864353312302839	12	3	no rank	root	0.864353312302839									ABMMC11861-10		1	0	0	0	0	0	0	0	0	0	0	0	0	0	0	0	0	0	0	0	0	0	0	0	0	0	0	0	0	0	0
CALA_000036787	subclass	Heteroscleromorpha	0.865203761755486	12	4	subclass	Heteroscleromorpha	0.865203761755486									AM076982		1779146	0	0	0	0	0	0	0	0	0	0	0	0	0	0	0	0	0	0	0	0	0	0	0	0	0	0	0	0	0	0
CALA_000042323	no rank	root	0.718100890207715	12	5	no rank	root	0.718100890207715									THYAN017-13		1	0	0	0	0	0	0	0	0	0	0	0	0	0	0	0	0	0	0	0	0	0	0	0	0	0	0	0	0	0	0
CALA_000042809	kingdom	Metazoa	0.822429906542056	12	4	kingdom	Metazoa	0.822429906542056	Opisthokonta	Metazoa							DBCOI_000000167		33208	0	0	0	0	0	0	0	0	0	0	0	0	0	0	0	0	0	0	0	0	0	0	0	0	0	0	0	0	0	0
CALA_000044353	species	Peyssonnelia rubra	1	12	5	species	Peyssonnelia rubra	1	Archaeplastida	Rhodophyta	Rhodophyta	Florideophyceae	Gigartinales	Peyssonneliaceae	Peyssonnelia	Peyssonnelia rubra	REDEU441-11	Peyssonnelia rubra	389204	0	0	0	0	0	0	0	0	0	0	0	0	0	0	0	0	0	0	0	0	0	0	0	0	0	0	0	0	0	0
CALA_000044954	species	Caligus elongatus	0.990445859872611	12	5	species	Caligus elongatus	0.990445859872611	Opisthokonta	Metazoa	Arthropoda	Maxillopoda	Siphonostomatoida	Caligidae	Caligus	Caligus elongatus	GBCX0270-06	Caligus elongatus	257370	0	0	0	0	0	0	0	0	0	0	0	0	0	0	0	0	0	0	0	0	0	0	0	0	0	0	0	0	0	0
CALA_000047164	no rank	root	0.817901234567901	12	3	no rank	root	0.817901234567901									DBCOI_000000268		1	0	0	0	0	0	0	0	0	0	0	0	0	0	0	0	0	0	0	0	0	0	0	0	0	0	0	0	0	0	0
CALA_000048096	no rank	root	0.651810584958217	12	6	no rank	root	0.651810584958217									NERIT022-10		1	0	0	0	0	0	0	0	0	0	0	0	0	0	0	0	0	0	0	0	0	0	0	0	0	0	0	0	0	0	0
CALA_000050350	no rank	root	0.796238244514107	12	4	no rank	root	0.796238244514107									ABMMC4919-09		1	0	0	0	0	0	0	0	0	0	0	0	0	0	0	0	0	0	0	0	0	0	0	0	0	0	0	0	0	0	0
CALA_000050546	no rank	root	0.569105691056911	12	6	no rank	root	0.569105691056911									AB049708		1	0	0	0	0	0	0	0	0	0	0	0	0	0	0	0	0	0	0	0	0	0	0	0	0	0	0	0	0	0	0
CALA_000053735	order	Amphipoda	0.823899371069182	12	6	order	Amphipoda	0.823899371069182	Opisthokonta	Metazoa	Arthropoda	Malacostraca	Amphipoda				WW461-08		6821	0	0	0	0	0	0	0	0	0	0	0	0	0	0	0	0	0	0	0	0	0	0	0	0	0	0	0	0	0	0
CALA_000059788	superkingdom	Opisthokonta	0.806853582554517	12	6	superkingdom	Opisthokonta	0.806853582554517	Opisthokonta								NOENC188-14		33154	0	0	0	0	0	0	0	0	0	0	0	0	0	0	0	0	0	0	0	0	0	0	0	0	0	0	0	0	0	0
CALA_000064900	phylum	Annelida	0.809375	12	4	phylum	Annelida	0.809375	Opisthokonta	Metazoa	Annelida						POLNB1134-14	Hediste atoka|Artacama proboscidea|Amphitrite cirrata|Pista maculata|Polycirrus medusa|Thelepus sp. CMC01|Stylaria lacustris|Allolobophora chlorotica L2	6340	0	0	0	0	0	0	0	0	0	0	0	0	0	0	0	0	0	0	0	0	0	0	0	0	0	0	0	0	0	0
CALA_000065017	no rank	root	0.777777777777778	12	6	no rank	root	0.777777777777778									AB334465		1	0	0	0	0	0	0	0	0	0	0	0	0	0	0	0	0	0	0	0	0	0	0	0	0	0	0	0	0	0	0
CALA_000066364	phylum	Proteobacteria	0.752380952380952	12	1	phylum	Proteobacteria	0.752380952380952	Prokaryota	Bacteria	Proteobacteria						OWI_BACTER002		1224	0	0	0	0	0	0	0	0	0	0	0	0	0	0	0	0	0	0	0	0	0	0	0	0	0	0	0	0	0	0
CALA_000066441	no rank	Sar	0.844444444444444	12	3	no rank	Sar	0.844444444444444									AB020223		2698737	0	0	0	0	0	0	0	0	0	0	0	0	0	0	0	0	0	0	0	0	0	0	0	0	0	0	0	0	0	0
CALA_000066442	order	Rhodymeniales	0.920127795527157	12	3	order	Rhodymeniales	0.920127795527157	Archaeplastida	Rhodophyta	Rhodophyta	Florideophyceae	Rhodymeniales				OZSEA1830-10		29247	0	0	0	0	0	0	0	0	0	0	0	0	0	0	0	0	0	0	0	0	0	0	0	0	0	0	0	0	0	0
CALA_000066456	no rank	root	0.72289156626506	12	3	no rank	root	0.72289156626506									GBMIN40344-13		1	0	0	0	0	0	0	0	0	0	0	0	0	0	0	0	0	0	0	0	0	0	0	0	0	0	0	0	0	0	0
CALA_000066492	phylum	Annelida	0.810725552050473	12	3	phylum	Annelida	0.810725552050473	Opisthokonta	Metazoa	Annelida						FLFIV022-14		6340	0	0	0	0	0	0	0	0	0	0	0	0	0	0	0	0	0	0	0	0	0	0	0	0	0	0	2	0	0	0
CALA_000066537	genus	Ircinia	0.955271565495208	12	3	genus	Ircinia	0.955271565495208	Opisthokonta	Metazoa	Porifera	Demospongiae	Dictyoceratida	Irciniidae	Ircinia		JX306085	Ircinia felix|Ircinia oros|Ircinia variabilis|Ircinia strobilina	275431	0	0	0	0	0	0	0	0	0	0	0	0	0	0	0	0	0	0	0	0	0	0	0	0	0	0	0	0	0	0
CALA_000066550	phylum	Proteobacteria	0.784565916398714	12	4	phylum	Proteobacteria	0.784565916398714	Prokaryota	Bacteria	Proteobacteria						OWI_BACTER002		1224	0	0	0	0	0	0	0	0	0	0	0	0	0	0	0	0	0	0	0	0	0	0	0	2	0	0	0	0	0	0
CALA_000066625	phylum	Proteobacteria	0.788961038961039	12	5	phylum	Proteobacteria	0.788961038961039	Prokaryota	Bacteria	Proteobacteria						OWI_BACTER001		1224	0	0	0	0	0	0	0	0	0	0	0	0	0	0	0	0	0	2	0	0	0	0	0	0	0	0	0	0	0	0
CALA_000066628	species	Maera inaequipes	0.876190476190476	12	5	species	Maera inaequipes	0.876190476190476	Opisthokonta	Metazoa	Arthropoda	Malacostraca	Amphipoda	Melitidae	Maera	Maera inaequipes	FCCOM514-11	Maera inaequipes	190428	0	0	0	0	0	0	0	0	0	0	0	0	0	0	0	0	0	0	0	0	0	0	0	0	0	0	0	0	0	0
CALA_000066865	no rank	root	0.774096385542169	12	3	no rank	root	0.774096385542169									GRHOD080-10		1	0	0	0	0	0	0	0	0	0	0	0	0	0	0	0	0	0	0	0	0	0	0	0	0	0	0	0	0	0	0
CALA_000085330	order	Amphipoda	0.987220447284345	12	4	order	Amphipoda	0.987220447284345	Opisthokonta	Metazoa	Arthropoda	Malacostraca	Amphipoda				GBCMA1640-09	Jassa slatteryi	6821	0	0	0	0	0	0	0	0	0	0	0	0	0	0	0	0	0	0	0	0	0	0	0	0	0	0	0	0	0	0
CALA_000089009	species	Protodinium simplex	0.955696202531646	12	3	species	Protodinium simplex	0.955696202531646	Chromalveolata	Alveolata	Dinoflagellata	Dinophyceae	Suessiales	Suessiaceae	Protodinium	Protodinium simplex	DACOI008-09	Protodinium simplex	2957	0	0	0	0	0	0	0	0	0	0	0	0	0	0	0	0	0	0	0	0	0	0	0	0	0	0	0	0	0	0
CALA_000090146	superkingdom	Eukaryota	0.831746031746032	12	5	superkingdom	Eukaryota	0.831746031746032									KF226724		2759	0	0	0	0	0	0	0	0	0	0	0	0	0	0	0	0	0	0	0	0	0	0	2	0	0	0	2	0	0	0
CALA_000093673	class	Florideophyceae	0.892063492063492	12	4	class	Florideophyceae	0.892063492063492	Archaeplastida	Rhodophyta	Rhodophyta	Florideophyceae					OZSEA088-10	Neogoniolithon brassica-florida|Jania adhaerens|Mesophyllum sp. 1CPVP	2806	0	0	0	0	0	0	0	0	0	0	0	0	0	0	0	0	0	0	0	0	0	0	0	0	0	0	0	0	0	0
CALA_000100650	kingdom	Metazoa	0.845425867507886	12	5	kingdom	Metazoa	0.845425867507886	Opisthokonta	Metazoa							AM076982		33208	0	0	0	0	0	0	0	0	0	0	0	0	2	0	0	0	0	0	0	0	0	0	0	0	0	0	0	0	2	0
CALA_000103309	no rank	Eumetazoa	0.806853582554517	12	4	no rank	Eumetazoa	0.806853582554517	Opisthokonta	Metazoa							SLAVA006-11	Chromatomyia tiarellae|Phytomyza agromyzina|Lucicutia wolfendeni	6072	0	0	0	0	0	0	0	0	0	0	0	0	2	0	0	0	0	0	0	0	0	0	0	2	0	0	0	0	0	0
CALA_000113174	order	Chlamydomonadales	0.701219512195122	12	5	order	Chlamydomonadales	0.701219512195122	Archaeplastida	Viridiplantae	Chlorophyta	Chlorophyceae	Chlamydomonadales				EU306621	Gonium pectorale|Volvox carteri|Chlamydomonas reinhardtii|Chlamydomonas moewusii|Chlamydomonas incerta	3042	0	0	0	0	0	0	0	0	0	0	0	0	2	0	0	0	0	0	0	0	0	0	0	0	0	0	0	0	0	0
CALA_000000987	no rank	root	0.776073619631902	10	4	no rank	root	0.776073619631902									RMICR088-10		1	0	0	0	0	0	0	4	0	0	0	0	0	0	0	0	0	0	0	0	2	0	0	0	0	0	0	0	0	0	0
CALA_000001138	class	Hexanauplia	0.804953560371517	10	5	class	Hexanauplia	0.804953560371517									NZCYC086-14	Undinula vulgaris	72037	0	0	0	0	0	0	4	0	0	0	0	0	0	0	0	0	0	0	0	0	0	0	0	0	0	0	0	0	0	0
CALA_000001181	suborder	Aplousobranchia	0.816455696202532	10	5	suborder	Aplousobranchia	0.816455696202532	Opisthokonta	Metazoa	Chordata	Ascidiacea	Enterogona				TUNSA061-14		32436	0	0	0	0	0	0	2	0	0	0	0	0	0	0	0	0	0	0	0	0	0	0	0	0	0	0	0	0	0	0
CALA_000001341	no rank	root	0.632768361581921	10	5	no rank	root	0.632768361581921									ABMMC13756-10		1	0	0	0	0	0	0	6	0	0	0	0	0	4	0	0	0	0	0	0	0	0	0	0	0	0	0	0	0	0	0
CALA_000001508	family	Vesiculariidae	0.867088607594937	10	3	family	Vesiculariidae	0.867088607594937	Opisthokonta	Metazoa	Bryozoa	Gymnolaemata	Ctenostomatida	Vesiculariidae			GBSP7547-13		98850	0	0	0	0	0	0	2	0	0	0	0	0	2	0	0	0	0	0	0	0	0	0	0	4	0	0	0	0	0	0
CALA_000001741	no rank	root	0.804347826086957	10	5	no rank	root	0.804347826086957									GBCMA4609-13		1	0	0	0	0	0	0	2	0	0	0	0	0	2	0	0	0	0	0	0	0	0	0	0	0	0	0	0	0	0	0
CALA_000001893	no rank	Candidatus Pelagibacter ubique HTCC1062	0.853968253968254	10	5	no rank	Candidatus Pelagibacter ubique HTCC1062	0.853968253968254	Prokaryota	Bacteria	Proteobacteria	Alphaproteobacteria	Pelagibacterales	Pelagibacteraceae	Candidatus Pelagibacter	Candidatus Pelagibacter ubique	CP000084	Candidatus Pelagibacter ubique	335992	0	0	0	0	0	0	4	0	0	0	0	0	0	0	0	0	0	2	0	0	0	0	0	0	0	0	0	0	0	0
CALA_000002278	phylum	Annelida	0.772307692307692	10	5	phylum	Annelida	0.772307692307692	Opisthokonta	Metazoa	Annelida						FLFIV022-14	Eunice cf. violaceomaculata JZ-2010	6340	0	0	0	0	0	0	2	0	0	0	0	0	0	0	0	0	0	0	0	0	0	0	0	0	0	0	0	0	0	0
CALA_000002751	superkingdom	Eukaryota	0.814814814814815	10	3	superkingdom	Eukaryota	0.814814814814815									ONT440-08		2759	0	0	0	0	0	0	4	0	0	0	0	0	0	0	0	0	0	0	0	0	0	0	0	0	0	0	0	0	0	0
CALA_000003764	no rank	root	0.733532934131736	10	4	no rank	root	0.733532934131736									DQ518740		1	0	0	0	0	0	0	0	0	0	0	0	0	4	0	0	0	0	0	0	0	0	2	0	0	0	0	0	0	0	0
CALA_000004992	superkingdom	Eukaryota	0.800623052959502	10	5	superkingdom	Eukaryota	0.800623052959502									GBMLS5436-09		2759	0	0	0	0	0	0	0	0	0	0	0	0	2	0	0	0	0	0	0	0	0	0	0	0	0	0	2	0	0	0
CALA_000005284	species	Homo sapiens	1	10	5	species	Homo sapiens	1	Opisthokonta	Metazoa	Chordata	Mammalia	Primates	Hominidae	Homo	Homo sapiens	AF347005	Homo sapiens	9606	0	0	0	0	0	0	0	0	0	0	0	0	2	0	0	0	0	0	0	0	0	0	0	2	0	0	0	0	0	0
CALA_000005642	order	Corallinales	0.904153354632588	10	5	order	Corallinales	0.904153354632588	Archaeplastida	Rhodophyta	Rhodophyta	Florideophyceae	Corallinales				ABMMC12282-10		31395	0	0	0	0	0	0	0	0	0	0	0	0	2	0	0	0	0	0	0	0	0	0	0	0	0	0	0	0	0	0
CALA_000007021	order	Sessilia	0.977635782747604	10	5	order	Sessilia	0.977635782747604	Opisthokonta	Metazoa	Arthropoda	Maxillopoda	Sessilia				JQ035523	Balanus trigonus	116167	0	0	0	0	0	0	0	0	0	0	0	0	0	2	0	2	0	0	0	0	0	0	0	2	0	0	0	0	0	0
CALA_000009229	phylum	Proteobacteria	0.758730158730159	10	4	phylum	Proteobacteria	0.758730158730159	Prokaryota	Bacteria	Proteobacteria						OWI_BACTER003		1224	0	0	0	0	0	0	0	0	0	0	0	0	0	0	0	2	0	0	0	0	0	0	0	0	0	0	0	0	0	0
CALA_000010313	genus	Calanus	0.928802588996764	10	5	genus	Calanus	0.928802588996764	Opisthokonta	Metazoa	Arthropoda	Maxillopoda	Calanoida	Calanidae	Calanus		MG001883	Calanus marshallae|Calanus glacialis	6836	0	0	0	0	0	0	0	0	0	0	0	0	0	0	0	0	0	4	0	0	0	0	0	0	0	0	0	0	0	0
CALA_000010390	order	Terebellida	0.838095238095238	10	5	order	Terebellida	0.838095238095238	Opisthokonta	Metazoa	Annelida	Polychaeta	Terebellida				POLNB1129-14		6373	0	0	0	0	0	0	0	0	0	0	0	0	0	0	0	0	0	2	0	0	0	0	0	0	0	0	2	0	0	0
CALA_000011016	subclass	Hydroidolina	0.849056603773585	10	4	subclass	Hydroidolina	0.849056603773585	Opisthokonta	Metazoa	Cnidaria	Hydrozoa					GBCI3857-14		37516	0	0	0	0	0	0	2	0	0	0	0	0	0	0	0	0	0	0	0	4	0	0	0	0	0	0	0	0	0	0
CALA_000011827	no rank	Panarthropoda	0.785276073619632	10	3	no rank	Panarthropoda	0.785276073619632	Opisthokonta	Metazoa							EU244599		88770	0	0	0	0	0	0	0	0	0	0	0	0	0	0	0	0	0	0	0	0	10	0	0	0	0	0	0	0	0	0
CALA_000011829	no rank	Thermothelomyces thermophilus ATCC 42464	0.888888888888889	10	3	no rank	Thermothelomyces thermophilus ATCC 42464	0.888888888888889	Opisthokonta	Fungi	Ascomycota	Sordariomycetes	Sordariales	Chaetomiaceae	Thermothelomyces	Thermothelomyces thermophilus	CP003002	Thermothelomyces thermophilus	573729	0	0	0	0	0	0	0	0	0	0	0	0	0	0	0	0	0	0	0	0	10	0	0	0	0	0	0	0	0	0
CALA_000011918	no rank	root	0.778461538461538	10	5	no rank	root	0.778461538461538									CP000084	Candidatus Pelagibacter ubique	1	0	0	0	0	0	0	0	0	0	0	0	0	0	0	0	0	0	0	0	0	2	0	0	0	0	0	0	0	0	0
CALA_000013496	no rank	root	0.548476454293629	10	4	no rank	root	0.548476454293629									OAAS068-12		1	0	0	0	0	0	0	0	0	0	0	0	0	0	0	0	0	0	0	0	0	0	0	4	0	0	0	0	0	0	0
CALA_000015798	no rank	root	0.644067796610169	10	4	no rank	root	0.644067796610169									DSOPH3135-11		1	0	0	0	0	0	0	0	0	0	0	0	0	0	0	0	0	0	0	0	0	0	0	0	4	0	0	0	0	0	0
CALA_000016215	phylum	Proteobacteria	0.789644012944984	10	5	phylum	Proteobacteria	0.789644012944984	Prokaryota	Bacteria	Proteobacteria						OWI_BACTER004		1224	0	0	0	0	0	0	0	0	0	0	0	0	0	0	0	0	0	0	0	0	0	0	0	4	0	0	0	0	0	0
CALA_000016265	no rank	Candidatus Pelagibacter ubique HTCC1062	0.815625	10	5	no rank	Candidatus Pelagibacter ubique HTCC1062	0.815625	Prokaryota	Bacteria	Proteobacteria	Alphaproteobacteria	Pelagibacterales	Pelagibacteraceae	Candidatus Pelagibacter	Candidatus Pelagibacter ubique	CP000084	Candidatus Pelagibacter ubique	335992	0	0	0	0	0	0	0	0	0	0	0	0	0	0	0	0	0	0	0	0	0	0	0	4	0	0	0	0	0	0
CALA_000016313	species	Polydora cornuta	0.790625	10	5	species	Polydora cornuta	0.790625	Opisthokonta	Metazoa	Annelida	Polychaeta	Spionida	Spionidae	Polydora	Polydora cornuta	AB636156	Polydora cornuta	438488	0	0	0	0	0	0	0	0	0	0	0	0	0	0	0	0	0	0	0	0	0	0	0	2	0	0	0	0	0	0
CALA_000016715	no rank	root	0.758513931888545	10	3	no rank	root	0.758513931888545									FLFIV296-14		1	0	0	0	0	0	0	0	0	0	0	0	0	0	0	0	0	0	0	0	0	0	0	0	2	0	0	0	0	0	0
CALA_000017152	no rank	root	0.784615384615385	10	3	no rank	root	0.784615384615385									GUAMR167-09		1	0	0	0	0	0	0	0	0	0	0	0	0	0	0	0	0	0	0	0	0	0	0	0	0	4	0	0	0	0	0
CALA_000017484	no rank	root	0.741071428571429	10	3	no rank	root	0.741071428571429									GBCMA0591-06		1	0	0	0	0	0	0	0	0	0	0	0	0	0	0	0	0	0	2	0	0	0	0	0	0	0	0	4	0	0	0
CALA_000018715	family	Blastocladiaceae	0.842767295597484	10	4	family	Blastocladiaceae	0.842767295597484	Opisthokonta	Fungi	Blastocladiomycota	Blastocladiomycetes	Blastocladiales	Blastocladiaceae			DQ287690	Blastocladiella emersonii|Allomyces macrogynus	4806	0	0	0	0	0	0	0	0	0	0	0	0	0	0	0	0	0	0	0	0	0	0	0	0	0	0	4	0	0	0
CALA_000019543	genus	Calanus	0.90251572327044	10	4	genus	Calanus	0.90251572327044	Opisthokonta	Metazoa	Arthropoda	Maxillopoda	Calanoida	Calanidae	Calanus		MG001883	Calanus marshallae|Calanus glacialis	6836	0	0	0	0	0	0	0	0	0	0	0	0	0	0	0	0	0	0	0	0	0	0	0	0	0	0	0	10	0	0
CALA_000021812	subclass	Hydroidolina	0.851735015772871	10	4	subclass	Hydroidolina	0.851735015772871	Opisthokonta	Metazoa	Cnidaria	Hydrozoa					GQ119990		37516	0	0	0	0	0	0	0	0	0	0	0	0	0	0	0	0	0	0	0	0	0	0	0	2	0	0	0	0	0	0
CALA_000023693	no rank	root	0.766666666666667	10	4	no rank	root	0.766666666666667									MACRO2651-10		1	0	0	0	0	0	0	2	0	0	0	0	0	0	0	0	0	0	0	0	0	0	0	0	0	0	0	0	0	0	0
CALA_000028350	no rank	root	0.72782874617737	10	3	no rank	root	0.72782874617737									KC503262		1	0	0	0	0	0	0	0	0	0	0	0	0	0	0	0	0	0	0	0	0	0	0	0	0	0	0	0	0	0	0
CALA_000028606	phylum	Proteobacteria	0.788461538461538	10	4	phylum	Proteobacteria	0.788461538461538	Prokaryota	Bacteria	Proteobacteria						OWI_BACTER004		1224	0	0	0	0	0	0	0	0	0	0	0	0	0	0	0	0	2	0	0	0	0	0	0	0	0	0	0	0	0	0
CALA_000029829	superkingdom	Eukaryota	0.809968847352025	10	5	superkingdom	Eukaryota	0.809968847352025									DBCOI_000000164		2759	0	0	0	0	0	0	0	0	0	0	0	0	0	0	0	0	0	0	0	0	0	0	0	0	0	0	0	0	0	0
CALA_000033633	no rank	root	0.830721003134796	10	4	no rank	root	0.830721003134796									DBCOI_000000274		1	0	0	0	0	0	0	0	0	0	0	0	0	0	0	0	0	0	0	0	0	0	0	0	0	0	0	0	0	0	0
CALA_000035662	superkingdom	Eukaryota	0.697674418604651	10	2	superkingdom	Eukaryota	0.697674418604651									HE610721		2759	0	0	0	0	0	0	0	0	0	0	0	0	0	0	0	0	0	0	0	0	0	0	0	0	0	0	0	0	0	0
CALA_000035669	subclass	Hydroidolina	0.873015873015873	10	3	subclass	Hydroidolina	0.873015873015873	Opisthokonta	Metazoa	Cnidaria	Hydrozoa					GQ120021		37516	0	0	0	0	0	0	0	0	0	0	0	0	0	0	0	0	0	0	0	0	0	0	0	0	0	0	0	0	0	0
CALA_000035731	genus	Dinobryon	0.834375	10	4	genus	Dinobryon	0.834375	Chromalveolata	Stramenopiles	Ochrophyta	Chrysophyceae	Chromulinales	Dinobryaceae	Dinobryon		FN664005	Dinobryon bavaricum|Dinobryon divergens	98059	0	0	0	0	0	0	0	0	0	0	0	0	0	0	0	0	0	0	0	0	0	0	0	0	0	0	0	0	0	0
CALA_000035743	no rank	Candidatus Pelagibacter ubique HTCC1062	0.817610062893082	10	4	no rank	Candidatus Pelagibacter ubique HTCC1062	0.817610062893082	Prokaryota	Bacteria	Proteobacteria	Alphaproteobacteria	Pelagibacterales	Pelagibacteraceae	Candidatus Pelagibacter	Candidatus Pelagibacter ubique	CP000084	Candidatus Pelagibacter ubique	335992	0	0	0	0	0	0	0	0	0	0	0	0	0	0	0	0	0	0	0	0	0	0	0	0	0	0	4	0	0	0
CALA_000035798	no rank	root	0.779503105590062	10	5	no rank	root	0.779503105590062									GBCL13912-12		1	0	0	0	0	0	0	0	0	0	0	0	0	0	0	0	0	0	0	0	0	0	0	0	0	0	0	0	0	0	0
CALA_000035809	no rank	Candidatus Pelagibacter ubique HTCC1062	0.80379746835443	10	5	no rank	Candidatus Pelagibacter ubique HTCC1062	0.80379746835443	Prokaryota	Bacteria	Proteobacteria	Alphaproteobacteria	Pelagibacterales	Pelagibacteraceae	Candidatus Pelagibacter	Candidatus Pelagibacter ubique	CP000084	Candidatus Pelagibacter ubique	335992	0	0	0	0	0	0	0	0	0	0	0	0	0	0	0	0	0	0	0	0	0	0	0	0	0	0	0	0	0	0
CALA_000035950	superkingdom	Eukaryota	0.845425867507886	10	4	superkingdom	Eukaryota	0.845425867507886									EU827194		2759	0	0	0	0	0	0	0	0	0	0	0	0	0	0	0	0	0	0	0	0	0	0	0	0	0	0	0	0	0	0
CALA_000038591	no rank	root	0.757575757575758	10	3	no rank	root	0.757575757575758									GRHOD220-10		1	0	0	0	0	0	0	0	0	0	0	0	0	0	0	0	0	0	0	0	0	0	0	0	0	0	0	0	0	0	0
CALA_000038782	no rank	root	0.804347826086957	10	5	no rank	root	0.804347826086957									HZPLY435-13		1	0	0	0	0	0	0	0	0	0	0	0	0	0	0	0	0	0	0	0	0	0	0	0	0	0	0	0	0	0	0
CALA_000039359	superkingdom	Eukaryota	0.792569659442725	10	5	superkingdom	Eukaryota	0.792569659442725									EWSJA772-08		2759	0	0	0	0	0	0	0	0	0	0	0	0	0	0	0	0	0	0	0	0	0	0	0	0	0	0	0	0	0	0
CALA_000042794	phylum	Proteobacteria	0.795454545454545	10	3	phylum	Proteobacteria	0.795454545454545	Prokaryota	Bacteria	Proteobacteria						OWI_BACTER004		1224	0	0	0	0	0	0	0	0	0	0	0	0	0	0	0	0	0	0	0	0	0	0	0	0	0	0	0	0	0	0
CALA_000044945	phylum	Proteobacteria	0.768987341772152	10	3	phylum	Proteobacteria	0.768987341772152	Prokaryota	Bacteria	Proteobacteria						OWI_BACTER003		1224	0	0	0	0	0	0	0	0	0	0	0	0	0	0	0	0	0	0	0	0	0	0	0	0	0	0	0	0	0	0
CALA_000044960	no rank	Candidatus Pelagibacter ubique HTCC1062	0.815625	10	4	no rank	Candidatus Pelagibacter ubique HTCC1062	0.815625	Prokaryota	Bacteria	Proteobacteria	Alphaproteobacteria	Pelagibacterales	Pelagibacteraceae	Candidatus Pelagibacter	Candidatus Pelagibacter ubique	CP000084	Candidatus Pelagibacter ubique	335992	0	0	0	0	0	0	0	0	0	0	0	0	0	0	0	0	0	0	0	0	0	0	0	0	0	0	0	0	0	0
CALA_000044961	no rank	Candidatus Pelagibacter ubique HTCC1062	0.884984025559105	10	4	no rank	Candidatus Pelagibacter ubique HTCC1062	0.884984025559105	Prokaryota	Bacteria	Proteobacteria	Alphaproteobacteria	Pelagibacterales	Pelagibacteraceae	Candidatus Pelagibacter	Candidatus Pelagibacter ubique	CP000084	Candidatus Pelagibacter ubique	335992	0	0	0	0	0	0	0	0	0	0	0	0	0	0	0	0	0	0	0	0	0	0	0	0	0	0	0	0	0	0
CALA_000044988	no rank	root	0.764525993883792	10	3	no rank	root	0.764525993883792									NJCGS375-10		1	0	0	0	0	0	0	0	0	0	0	0	0	0	0	0	0	0	0	0	0	0	0	0	0	0	0	0	0	0	0
CALA_000044989	phylum	Proteobacteria	0.733333333333333	10	4	phylum	Proteobacteria	0.733333333333333	Prokaryota	Bacteria	Proteobacteria						OWI_BACTER003		1224	0	0	0	0	0	0	0	0	0	0	0	0	0	0	0	0	0	0	0	0	0	0	0	0	0	0	0	0	0	0
CALA_000045008	superkingdom	Eukaryota	0.812883435582822	10	3	superkingdom	Eukaryota	0.812883435582822									RBCMI418-14		2759	0	0	0	0	0	0	0	0	0	0	0	0	0	0	0	0	0	4	0	0	0	0	0	0	0	0	0	0	0	0
CALA_000046165	no rank	Candidatus Pelagibacter ubique HTCC1062	0.813084112149533	10	3	no rank	Candidatus Pelagibacter ubique HTCC1062	0.813084112149533	Prokaryota	Bacteria	Proteobacteria	Alphaproteobacteria	Pelagibacterales	Pelagibacteraceae	Candidatus Pelagibacter	Candidatus Pelagibacter ubique	CP000084	Candidatus Pelagibacter ubique	335992	0	0	0	0	0	0	0	0	0	0	0	0	0	0	0	0	0	0	0	0	0	0	0	2	0	0	0	0	0	0
CALA_000047174	phylum	Proteobacteria	0.749206349206349	10	3	phylum	Proteobacteria	0.749206349206349	Prokaryota	Bacteria	Proteobacteria						OWI_BACTER003		1224	0	0	0	0	0	0	0	0	0	0	0	0	0	0	0	0	0	0	0	0	0	0	0	0	0	0	0	0	0	0
CALA_000047179	class	Branchiopoda	0.730886850152905	10	4	class	Branchiopoda	0.730886850152905	Opisthokonta	Metazoa	Arthropoda	Branchiopoda					ZOOP332-12		6658	0	0	0	0	0	0	0	0	0	0	0	0	0	0	0	0	0	0	0	0	0	0	0	2	0	0	0	0	0	0
CALA_000049856	phylum	Proteobacteria	0.789808917197452	10	3	phylum	Proteobacteria	0.789808917197452	Prokaryota	Bacteria	Proteobacteria						OWI_BACTER003		1224	0	0	0	0	0	0	2	0	0	0	0	0	0	0	0	0	0	0	0	0	0	0	0	0	0	0	0	0	0	0
CALA_000050021	species	Sagitta elegans	0.929032258064516	10	1	species	Sagitta elegans	0.929032258064516	Opisthokonta	Metazoa	Chaetognatha	Sagittoidea	Aphragmophora	Sagittidae	Sagitta	Sagitta elegans	KP899801	Sagitta elegans	10231	0	0	0	0	0	0	0	0	0	0	0	0	0	0	0	0	0	0	0	0	0	0	0	0	0	0	0	0	0	0
CALA_000053805	section	Microcalanus pusillus	1	10	3	section	Microcalanus pusillus	1	Opisthokonta	Metazoa	Arthropoda	Insecta	Coleoptera	Curculionidae			CAISN950-13		10000712	0	0	0	0	0	0	0	0	0	0	0	0	0	0	0	0	0	0	0	0	0	0	0	0	0	0	0	0	0	0
CALA_000053931	species	Platynereis dumerilii	0.955414012738854	10	5	species	Platynereis dumerilii	0.955414012738854	Opisthokonta	Metazoa	Annelida	Polychaeta	Phyllodocida	Nereididae	Platynereis	Platynereis dumerilii	SFPOM050-11	Platynereis dumerilii	6359	0	0	0	0	0	0	0	0	0	0	0	0	0	0	0	0	0	0	0	0	0	0	0	0	0	0	0	0	0	0
CALA_000054241	superkingdom	Eukaryota	0.707100591715976	10	5	superkingdom	Eukaryota	0.707100591715976									AP004438		2759	0	0	0	0	0	0	0	0	0	0	0	0	0	0	0	0	0	0	0	0	0	0	0	0	0	0	0	0	0	0
CALA_000066389	phylum	Proteobacteria	0.754658385093168	10	1	phylum	Proteobacteria	0.754658385093168	Prokaryota	Bacteria	Proteobacteria						OWI_BACTER004		1224	0	0	0	0	0	0	0	0	0	0	0	0	0	0	0	0	0	0	0	0	0	0	0	0	0	0	0	0	0	0
CALA_000066494	species	Ophioderma cinerea	0.882539682539683	10	3	species	Ophioderma cinerea	0.882539682539683	Opisthokonta	Metazoa	Echinodermata	Ophiuroidea	Ophiurida	Ophiodermatidae	Ophioderma	Ophioderma cinerea	KC626199	Ophioderma cinerea	1316094	0	0	0	0	0	0	0	0	0	0	0	0	0	0	0	0	0	0	0	0	0	0	0	0	0	0	0	0	0	0
CALA_000066505	no rank	Candidatus Pelagibacter ubique HTCC1062	0.977707006369427	10	2	no rank	Candidatus Pelagibacter ubique HTCC1062	0.977707006369427	Prokaryota	Bacteria	Proteobacteria	Alphaproteobacteria	Pelagibacterales	Pelagibacteraceae	Candidatus Pelagibacter	Candidatus Pelagibacter ubique	CP000084	Candidatus Pelagibacter ubique	335992	0	0	0	0	0	0	0	0	0	0	0	0	0	0	0	0	0	0	0	0	0	0	0	0	0	0	0	0	0	0
CALA_000066524	order	Rhodymeniales	0.958730158730159	10	3	order	Rhodymeniales	0.958730158730159	Archaeplastida	Rhodophyta	Rhodophyta	Florideophyceae	Rhodymeniales				ABMMC12543-10	Rhodymenia delicatula	29247	0	0	0	0	0	0	0	0	0	0	0	0	0	0	0	0	0	0	0	0	0	0	0	0	0	0	0	0	0	0
CALA_000066565	no rank	root	0.784848484848485	10	3	no rank	root	0.784848484848485									ABMMC8875-10		1	0	0	0	0	0	0	0	0	0	0	0	0	0	0	0	0	0	0	0	0	0	0	0	0	0	0	0	0	0	0
CALA_000066596	no rank	root	0.774390243902439	10	2	no rank	root	0.774390243902439									EBTCH344-11		1	0	0	0	0	0	0	0	0	0	0	0	0	0	0	0	0	0	0	0	0	0	0	0	0	0	0	0	0	0	0
CALA_000066648	superkingdom	Eukaryota	0.785932721712538	10	3	superkingdom	Eukaryota	0.785932721712538									GQ896379		2759	0	0	0	0	0	0	0	0	0	0	0	0	0	0	0	0	0	0	0	0	0	0	0	0	0	0	0	0	0	0
CALA_000066659	no rank	Candidatus Pelagibacter ubique HTCC1062	0.826498422712934	10	4	no rank	Candidatus Pelagibacter ubique HTCC1062	0.826498422712934	Prokaryota	Bacteria	Proteobacteria	Alphaproteobacteria	Pelagibacterales	Pelagibacteraceae	Candidatus Pelagibacter	Candidatus Pelagibacter ubique	CP000084	Candidatus Pelagibacter ubique	335992	0	0	0	0	0	0	0	0	0	0	0	0	0	0	0	0	0	0	0	0	0	0	0	0	0	0	0	0	0	0
CALA_000066685	no rank	Bilateria	0.797507788161994	10	4	no rank	Bilateria	0.797507788161994	Opisthokonta	Metazoa							LIMC685-10		33213	0	0	0	0	0	0	0	0	0	0	0	0	0	0	0	0	0	0	0	0	0	0	0	0	0	0	0	0	0	0
CALA_000066739	species	Rocellaria dubia	0.990476190476191	10	4	species	Rocellaria dubia	0.990476190476191	Opisthokonta	Metazoa	Mollusca	Bivalvia	Veneroida	Gastrochaenidae	Rocellaria	Rocellaria dubia	GBMLB0399-06	Rocellaria dubia	120428	0	0	0	0	0	0	0	0	0	0	0	0	2	0	0	0	0	0	0	0	0	0	0	0	0	0	0	0	0	0
CALA_000066757	species	Galathowenia oculata	0.993630573248408	10	4	species	Galathowenia oculata	0.993630573248408	Opisthokonta	Metazoa	Annelida	Polychaeta	Sabellida	Oweniidae	Galathowenia	Galathowenia oculata	WSPO113-09	Galathowenia oculata	1037242	0	0	0	0	0	0	0	0	0	0	0	0	0	0	0	0	0	0	0	0	0	0	0	0	0	0	0	0	0	0
CALA_000066758	family	Terebellidae	0.842767295597484	10	4	family	Terebellidae	0.842767295597484	Opisthokonta	Metazoa	Annelida	Polychaeta	Terebellida	Terebellidae			LABBI009-09		32261	0	0	0	0	0	0	0	0	0	0	0	0	0	0	0	0	0	0	0	0	0	0	0	0	0	0	0	0	0	0
CALA_000066887	order	Cheilostomatida	0.811320754716981	10	3	order	Cheilostomatida	0.811320754716981	Opisthokonta	Metazoa	Bryozoa	Gymnolaemata	Cheilostomatida				OGL644-11	Calloporina angustipora	10207	0	0	0	0	0	0	0	0	0	0	0	0	0	0	0	2	0	0	0	0	0	0	0	0	0	0	0	0	0	0
CALA_000066902	order	Harpacticoida	0.7875	10	4	order	Harpacticoida	0.7875	Opisthokonta	Metazoa	Arthropoda	Maxillopoda	Harpacticoida				GBA11498-13	Schizopera akation|Schizopera akolos|Schizopera analspinulosa|Schizopera leptafurca|Schizopera uranusi|Amphiascoides atopus|Schizopera knabeni	41212	0	0	0	0	0	0	0	0	0	0	0	0	0	0	0	0	0	0	0	0	2	0	0	0	0	0	0	0	0	0
CALA_000066918	species	Plakortis halichondrioides	0.949044585987261	10	3	species	Plakortis halichondrioides	0.949044585987261	Opisthokonta	Metazoa	Porifera	Homoscleromorpha	Homosclerophorida	Plakinidae	Plakortis	Plakortis halichondrioides	HQ269359	Plakortis halichondrioides	908214	0	0	0	0	0	0	0	0	0	0	0	0	0	0	0	0	0	0	0	0	0	0	0	0	0	0	0	0	0	0
CALA_000067808	no rank	Protostomia	0.784375	10	5	no rank	Protostomia	0.784375	Opisthokonta	Metazoa							OGLA828-11		33317	0	0	0	0	0	0	0	0	0	0	0	0	0	0	0	0	0	0	0	0	0	0	0	0	0	0	0	0	0	0
CALA_000067913	no rank	Candidatus Pelagibacter ubique HTCC1062	0.867507886435331	10	5	no rank	Candidatus Pelagibacter ubique HTCC1062	0.867507886435331	Prokaryota	Bacteria	Proteobacteria	Alphaproteobacteria	Pelagibacterales	Pelagibacteraceae	Candidatus Pelagibacter	Candidatus Pelagibacter ubique	CP000084	Candidatus Pelagibacter ubique	335992	0	0	0	0	0	0	0	0	0	0	0	0	0	0	0	0	0	0	0	0	0	0	0	0	0	0	0	0	0	0
CALA_000068123	no rank	root	0.791925465838509	10	5	no rank	root	0.791925465838509									AY838872		1	0	0	0	0	0	0	0	0	0	0	0	0	0	0	0	0	0	0	0	0	0	0	0	0	0	0	0	0	0	0
CALA_000068405	no rank	root	0.770642201834862	10	5	no rank	root	0.770642201834862									CP000084		1	0	0	0	0	0	0	0	0	0	0	0	0	0	0	0	0	0	0	0	0	0	0	0	0	0	0	0	0	0	0
CALA_000068541	no rank	root	0.8	10	5	no rank	root	0.8									DBCOI_000000280		1	0	0	0	0	0	0	0	0	0	0	0	0	0	0	0	0	0	0	0	0	0	0	0	0	0	0	0	0	0	0
CALA_000086034	no rank	Candidatus Pelagibacter ubique HTCC1062	0.825396825396825	10	3	no rank	Candidatus Pelagibacter ubique HTCC1062	0.825396825396825	Prokaryota	Bacteria	Proteobacteria	Alphaproteobacteria	Pelagibacterales	Pelagibacteraceae	Candidatus Pelagibacter	Candidatus Pelagibacter ubique	CP000084	Candidatus Pelagibacter ubique	335992	0	0	0	0	0	0	0	0	0	0	0	0	0	0	0	0	0	0	0	0	0	0	2	0	0	0	0	0	0	0
CALA_000089012	section	AV473	0.984025559105431	10	2	section	AV473	0.984025559105431	Correct_manually	Correct_manually	Correct_manually	Correct_manually	Cytophagales	Cytophagaceae	Cytophaga	Cytophaga sp. MBIC04667	GRHOD402-10	Cytophaga sp. MBIC04667	10000040	0	0	0	0	0	0	0	0	0	0	0	0	0	0	0	0	0	0	0	0	0	0	0	0	0	0	0	0	0	0
CALA_000090037	order	Cheilostomatida	0.811320754716981	10	3	order	Cheilostomatida	0.811320754716981	Opisthokonta	Metazoa	Bryozoa	Gymnolaemata	Cheilostomatida				MLMLA007-11		10207	0	0	0	0	0	0	2	0	0	0	0	0	0	0	0	0	0	0	0	0	0	0	0	2	0	0	0	0	0	0
CALA_000093670	species	Electra pilosa	0.81055900621118	10	3	species	Electra pilosa	0.81055900621118	Opisthokonta	Metazoa	Bryozoa	Gymnolaemata	Cheilostomatida	Electridae	Electra	Electra pilosa	DBCOI_000000138	Electra pilosa	97259	0	0	0	0	0	0	0	0	0	0	0	0	0	0	0	0	0	0	0	0	0	0	0	0	0	0	0	0	0	0
CALA_000093672	no rank	root	0.809667673716012	10	3	no rank	root	0.809667673716012									TDCRH028-11		1	0	0	0	0	0	0	0	0	0	0	0	0	0	0	0	0	0	0	0	0	0	0	0	0	0	0	0	0	0	0
CALA_000093681	no rank	root	0.709969788519637	10	4	no rank	root	0.709969788519637									CONAB760-10		1	0	0	0	0	0	0	4	0	0	0	0	0	0	0	0	0	0	0	0	0	0	0	0	0	0	0	0	0	0	0
CALA_000093702	superkingdom	Eukaryota	0.806853582554517	10	4	superkingdom	Eukaryota	0.806853582554517									OOMYA415-07		2759	0	0	0	0	0	0	0	0	0	0	0	0	0	0	0	0	0	0	0	0	0	0	0	0	0	0	0	0	0	0
CALA_000093705	no rank	root	0.763636363636364	10	4	no rank	root	0.763636363636364									DBCOI_000000246		1	0	0	0	0	0	0	0	0	0	0	0	0	0	0	0	0	0	0	0	0	0	0	0	0	0	0	0	0	0	0
CALA_000093716	species	Macoma calcarea	1	10	3	species	Macoma calcarea	1	Opisthokonta	Metazoa	Mollusca	Bivalvia	Veneroida	Tellinidae	Macoma	Macoma calcarea	BENTH511-11	Macoma calcarea	1421134	0	0	0	0	0	0	0	0	0	0	0	0	0	0	0	0	0	0	0	0	0	0	0	0	0	0	0	0	0	0
CALA_000097009	no rank	Candidatus Pelagibacter ubique HTCC1062	0.847619047619048	10	3	no rank	Candidatus Pelagibacter ubique HTCC1062	0.847619047619048	Prokaryota	Bacteria	Proteobacteria	Alphaproteobacteria	Pelagibacterales	Pelagibacteraceae	Candidatus Pelagibacter	Candidatus Pelagibacter ubique	CP000084	Candidatus Pelagibacter ubique	335992	0	0	0	0	0	0	0	0	0	0	0	0	0	0	0	0	0	0	0	0	0	0	0	0	0	0	0	0	2	0
CALA_000097036	superkingdom	Eukaryota	0.862068965517241	10	4	superkingdom	Eukaryota	0.862068965517241									LITOR338-10		2759	0	0	0	0	0	0	0	0	0	0	0	0	0	0	0	0	0	0	0	0	0	0	0	0	0	0	0	0	0	0
CALA_000104302	section	Planocera graffi	0.825396825396825	10	4	section	Planocera graffi	0.825396825396825	Opisthokonta	Metazoa	Cnidaria	Hydrozoa	Anthoathecata	Bougainvilliidae	Nemopsis		Gaia-Pgra1		10000134	0	0	0	0	0	0	0	0	0	0	0	0	0	0	0	0	0	0	0	0	0	0	0	0	0	0	0	0	0	0
CALA_000105121	no rank	root	0.71301775147929	10	4	no rank	root	0.71301775147929									CYTC1422-12		1	0	0	0	0	0	0	0	0	0	0	0	0	0	0	0	0	0	0	0	0	0	0	0	0	0	0	0	0	0	0
CALA_000106483	phylum	Rhodophyta	0.813664596273292	10	4	phylum	Rhodophyta	0.813664596273292	Archaeplastida	Rhodophyta	Rhodophyta						DBCOI_000000001	Pyropia haitanensis	2763	0	0	0	0	0	0	0	0	0	0	0	0	0	0	0	0	0	0	0	0	0	0	0	0	0	0	0	0	0	0
CALA_000110980	no rank	root	0.809230769230769	10	4	no rank	root	0.809230769230769									ABMMC6001-09		1	0	0	0	0	0	0	0	0	0	0	0	0	0	0	0	0	0	0	0	0	0	0	0	0	0	0	0	0	0	0
CALA_000110988	no rank	Candidatus Pelagibacter ubique HTCC1062	0.869009584664537	10	4	no rank	Candidatus Pelagibacter ubique HTCC1062	0.869009584664537	Prokaryota	Bacteria	Proteobacteria	Alphaproteobacteria	Pelagibacterales	Pelagibacteraceae	Candidatus Pelagibacter	Candidatus Pelagibacter ubique	CP000084	Candidatus Pelagibacter ubique	335992	0	0	0	0	0	0	0	0	0	0	0	0	0	0	0	0	0	0	0	0	0	0	0	0	0	0	0	0	0	0
CALA_000000007	no rank	Protostomia	0.812698412698413	8	4	no rank	Protostomia	0.812698412698413	Opisthokonta	Metazoa							GBSP7196-13		33317	2	0	0	0	0	0	0	0	0	0	0	0	0	0	0	0	0	0	0	0	0	0	0	0	0	0	0	0	0	0
CALA_000000607	phylum	Mucoromycota	0.779503105590062	8	4	phylum	Mucoromycota	0.779503105590062	Opisthokonta	Fungi	Mucoromycota						CYTC4643-12	Rhizophagus intraradices|Rhizopus oryzae	1913637	0	0	0	0	0	2	0	0	0	0	0	0	0	0	0	0	0	0	0	0	4	0	0	0	0	0	0	0	0	0
CALA_000000672	no rank	Candidatus Pelagibacter ubique HTCC1062	0.875796178343949	8	4	no rank	Candidatus Pelagibacter ubique HTCC1062	0.875796178343949	Prokaryota	Bacteria	Proteobacteria	Alphaproteobacteria	Pelagibacterales	Pelagibacteraceae	Candidatus Pelagibacter	Candidatus Pelagibacter ubique	CP000084	Candidatus Pelagibacter ubique	335992	0	0	0	0	0	2	0	0	0	0	0	0	0	0	0	0	0	0	0	0	0	0	0	0	2	0	0	0	0	0
CALA_000001010	no rank	root	0.792048929663609	8	3	no rank	root	0.792048929663609									OZSEA037-10		1	0	0	0	0	0	0	6	0	0	0	0	0	0	0	0	0	0	0	0	0	0	0	0	0	0	0	0	0	0	0
CALA_000001079	order	Sarcoptiformes	0.854889589905363	8	4	order	Sarcoptiformes	0.854889589905363	Opisthokonta	Metazoa	Arthropoda	Arachnida	Sarcoptiformes				HGM061-11		83137	0	0	0	0	0	0	4	0	0	0	0	0	0	0	0	0	0	0	0	0	0	0	0	0	0	0	0	0	0	0
CALA_000001182	no rank	root	0.796923076923077	8	4	no rank	root	0.796923076923077									OOMYA005-07		1	0	0	0	0	0	0	2	0	0	0	0	0	0	0	0	0	0	0	0	0	0	0	0	0	0	0	0	0	0	0
CALA_000001330	species	Hiatella sp. K HML-2015	0.993548387096774	8	4	species	Hiatella sp. K HML-2015	0.993548387096774	Opisthokonta	Metazoa	Mollusca	Bivalvia	Myoida	Hiatellidae	Hiatella	Hiatella sp. K HML-2015	KP977585	Hiatella sp. K HML-2015	1638745	0	0	0	0	0	0	2	0	0	0	0	0	0	0	0	0	0	0	0	0	0	0	0	0	0	0	0	0	0	0
CALA_000001522	superkingdom	Eukaryota	0.804878048780488	8	3	superkingdom	Eukaryota	0.804878048780488									OOMYA069-07		2759	0	0	0	0	0	0	2	0	0	0	0	0	0	0	0	0	0	0	0	0	0	0	0	0	0	0	0	0	0	0
CALA_000001758	no rank	root	0.776073619631902	8	4	no rank	root	0.776073619631902									AF116777		1	0	0	0	0	0	0	4	0	0	0	0	0	0	0	0	0	0	0	0	0	0	0	0	0	0	0	0	0	0	0
CALA_000001862	no rank	Candidatus Pelagibacter ubique HTCC1062	0.907643312101911	8	4	no rank	Candidatus Pelagibacter ubique HTCC1062	0.907643312101911	Prokaryota	Bacteria	Proteobacteria	Alphaproteobacteria	Pelagibacterales	Pelagibacteraceae	Candidatus Pelagibacter	Candidatus Pelagibacter ubique	CP000084	Candidatus Pelagibacter ubique	335992	0	0	0	0	0	0	2	0	0	0	0	0	0	0	0	0	0	0	0	0	0	0	0	0	0	0	0	0	0	0
CALA_000002029	no rank	root	0.698224852071006	8	4	no rank	root	0.698224852071006									HVDBC051-11		1	0	0	0	0	0	0	4	0	0	0	0	0	0	0	0	0	0	0	0	0	0	0	0	0	0	0	0	0	0	0
CALA_000002143	no rank	root	0.701183431952663	8	4	no rank	root	0.701183431952663									AWCB127-09		1	0	0	0	0	0	0	2	0	0	0	0	0	0	0	0	0	0	0	0	0	0	0	0	0	0	0	0	0	0	0
CALA_000002350	order	Cheilostomatida	0.81875	8	4	order	Cheilostomatida	0.81875	Opisthokonta	Metazoa	Bryozoa	Gymnolaemata	Cheilostomatida				BRYCE009-10		10207	0	0	0	0	0	0	2	0	0	0	0	0	0	0	0	0	0	0	0	0	0	0	0	0	0	0	0	0	0	0
CALA_000002458	order	Halymeniales	0.886075949367089	8	2	order	Halymeniales	0.886075949367089	Archaeplastida	Rhodophyta	Rhodophyta	Florideophyceae	Halymeniales				REDEU503-11		50289	0	0	0	0	0	0	4	0	0	0	0	0	0	0	0	0	0	0	0	0	0	0	0	0	0	0	0	0	0	0
CALA_000002899	kingdom	Metazoa	0.739938080495356	8	4	kingdom	Metazoa	0.739938080495356	Opisthokonta	Metazoa							TUNSA058-14		33208	0	0	0	0	0	0	2	0	0	0	0	0	0	0	0	0	0	0	0	0	0	0	0	0	0	0	0	0	0	0
CALA_000003683	no rank	root	0.756172839506173	8	2	no rank	root	0.756172839506173									GBDP3752-07		1	0	0	0	0	0	0	0	0	0	0	0	0	8	0	0	0	0	0	0	0	0	0	0	0	0	0	0	0	0	0
CALA_000003686	order	Harpacticoida	0.814241486068111	8	2	order	Harpacticoida	0.814241486068111	Opisthokonta	Metazoa	Arthropoda	Maxillopoda	Harpacticoida				NZCYC086-14		41212	0	0	0	0	0	0	0	0	0	0	0	0	8	0	0	0	0	0	0	0	0	0	0	0	0	0	0	0	0	0
CALA_000003721	phylum	Proteobacteria	0.75	8	3	phylum	Proteobacteria	0.75	Prokaryota	Bacteria	Proteobacteria						OWI_BACTER003		1224	0	0	0	0	0	0	0	0	0	0	0	0	4	0	0	0	0	0	0	0	0	0	0	0	0	0	0	0	0	0
CALA_000003753	order	Corallinales	0.917197452229299	8	3	order	Corallinales	0.917197452229299	Archaeplastida	Rhodophyta	Rhodophyta	Florideophyceae	Corallinales				OZSEA1297-10		31395	0	0	0	0	0	0	0	0	0	0	0	0	4	0	0	0	0	0	0	0	0	0	0	0	0	0	0	0	0	0
CALA_000003772	phylum	Proteobacteria	0.801948051948052	8	3	phylum	Proteobacteria	0.801948051948052	Prokaryota	Bacteria	Proteobacteria						OWI_BACTER004		1224	0	0	0	0	0	0	0	0	0	0	0	0	8	0	0	0	0	0	0	0	0	0	0	0	0	0	0	0	0	0
CALA_000004077	family	Vesiculariidae	0.844236760124611	8	4	family	Vesiculariidae	0.844236760124611	Opisthokonta	Metazoa	Bryozoa	Gymnolaemata	Ctenostomatida	Vesiculariidae			GBSP7547-13		98850	0	0	0	0	0	0	0	0	0	0	0	0	2	2	0	0	0	2	0	0	0	0	0	0	0	0	0	0	0	0
CALA_000004113	order	Ctenostomatida	0.8	8	4	order	Ctenostomatida	0.8	Opisthokonta	Metazoa	Bryozoa	Gymnolaemata	Ctenostomatida				MLMLA003-11		51985	0	0	0	0	0	0	0	0	0	0	0	0	6	0	0	0	0	0	0	0	0	0	0	0	0	0	2	0	0	0
CALA_000004139	no rank	Candidatus Pelagibacter ubique HTCC1062	0.821316614420063	8	2	no rank	Candidatus Pelagibacter ubique HTCC1062	0.821316614420063	Prokaryota	Bacteria	Proteobacteria	Alphaproteobacteria	Pelagibacterales	Pelagibacteraceae	Candidatus Pelagibacter	Candidatus Pelagibacter ubique	CP000084	Candidatus Pelagibacter ubique	335992	0	0	0	0	0	0	0	0	0	0	0	0	4	0	0	0	0	0	0	0	0	0	0	0	0	0	0	0	0	0
CALA_000004156	order	Calanoida	0.990415335463259	8	4	order	Calanoida	0.990415335463259	Opisthokonta	Metazoa	Arthropoda	Maxillopoda	Calanoida				CAISN1056-13	Acartia longiremis	6833	0	0	0	0	0	0	0	0	0	0	0	0	2	0	0	0	0	0	0	0	0	0	0	0	0	0	0	0	0	0
CALA_000004305	order	Haplotaxida	0.852201257861635	8	4	order	Haplotaxida	0.852201257861635	Opisthokonta	Metazoa	Annelida	Oligochaeta	Haplotaxida				AF534852	Pristina leidyi|Pristina aequiseta|Pristina osborni|Pristina longiseta	6382	0	0	0	0	0	0	0	0	0	0	0	0	4	0	0	0	0	0	0	0	0	0	0	0	0	0	0	0	0	0
CALA_000004393	species	Pisa armata	0.94888178913738	8	4	species	Pisa armata	0.94888178913738	Opisthokonta	Metazoa	Arthropoda	Malacostraca	Decapoda	Epialtidae	Pisa	Pisa armata	IPID078-10	Pisa armata	1732119	0	0	0	0	0	0	0	0	0	0	0	0	6	0	0	0	0	0	0	2	0	0	0	0	0	0	0	0	0	0
CALA_000004512	order	Terebellida	0.835443037974684	8	4	order	Terebellida	0.835443037974684	Opisthokonta	Metazoa	Annelida	Polychaeta	Terebellida				KBPOL271-11	Pista maculata|Polycirrus sp. CMC05|Polycirrus sp. CMC06|Polycirrus eximius	6373	0	0	0	0	0	0	0	0	0	0	0	0	4	0	0	0	0	0	0	0	0	0	0	0	0	0	0	0	0	0
CALA_000004655	order	Laminariales	0.898089171974522	8	4	order	Laminariales	0.898089171974522	Chromalveolata	Stramenopiles	Ochrophyta	Phaeophyceae	Laminariales				AP011499	Saccharina cichorioides|Saccharina coriacea|Cymathaere triplicata|Macrocystis pyrifera|Saccharina japonica|Lessonia variegata|Saccharina angustata	2886	0	0	0	0	0	0	0	0	0	0	0	0	4	0	0	0	0	0	0	0	0	0	0	0	0	0	0	0	0	0
CALA_000005162	phylum	Proteobacteria	0.772435897435897	8	4	phylum	Proteobacteria	0.772435897435897	Prokaryota	Bacteria	Proteobacteria						OWI_BACTER004		1224	0	0	0	0	0	0	0	0	0	0	0	0	4	0	0	0	0	0	0	0	0	0	0	2	0	0	0	0	0	0
CALA_000005330	superkingdom	Eukaryota	0.819314641744548	8	2	superkingdom	Eukaryota	0.819314641744548									AB706250		2759	0	0	0	0	0	0	0	0	0	0	0	0	2	0	0	0	0	0	0	0	0	0	0	0	0	0	0	0	0	0
CALA_000005419	no rank	Eumetazoa	0.765625	8	4	no rank	Eumetazoa	0.765625	Opisthokonta	Metazoa							MSCP001-09		6072	0	0	0	0	0	0	0	0	0	0	0	0	4	0	0	0	0	0	0	0	0	0	0	0	0	0	0	0	0	0
CALA_000005881	no rank	root	0.743119266055046	8	4	no rank	root	0.743119266055046									DBCOI_000000228		1	0	0	0	0	0	0	0	0	0	0	0	0	6	0	0	0	0	0	0	0	0	0	0	0	0	0	0	0	0	0
CALA_000007000	no rank	root	0.673529411764706	8	4	no rank	root	0.673529411764706									ANICC494-10		1	0	0	0	0	0	0	0	0	0	0	0	0	0	2	0	0	0	0	0	0	0	0	0	0	0	0	0	0	0	0
CALA_000007059	species	Temora longicornis	0.984076433121019	8	4	species	Temora longicornis	0.984076433121019	Opisthokonta	Metazoa	Arthropoda	Maxillopoda	Calanoida	Temoridae	Temora	Temora longicornis	CAISN872-13	Temora longicornis	261852	0	0	0	0	0	0	0	0	0	0	0	0	0	2	0	0	0	0	0	0	0	0	0	4	0	0	0	0	0	0
CALA_000007234	no rank	Protostomia	0.829721362229102	8	2	no rank	Protostomia	0.829721362229102	Opisthokonta	Metazoa							GBSP7196-13	Imma loxoscia|Circopetes obtusata|Xanthodes congenita|Porsica acarodes|Cochliomyia macellaria|Calloporina angustipora|Drino sp. Wood02DHJ02	33317	0	0	0	0	0	0	0	0	0	0	0	0	0	2	0	0	0	0	0	0	0	0	0	0	0	0	0	0	0	0
CALA_000008698	order	Decapoda	0.857142857142857	8	4	order	Decapoda	0.857142857142857	Opisthokonta	Metazoa	Arthropoda	Malacostraca	Decapoda				IPID185-11	Inachus dorsettensis|Inachus leptochirus|Macropodia tenuirostris|Inachus phalangium|Macropodia rostrata	6683	0	0	0	0	0	0	0	0	0	0	0	0	0	0	0	4	0	0	0	0	0	0	0	0	0	0	0	0	0	0
CALA_000008850	no rank	root	0.886075949367089	8	4	no rank	root	0.886075949367089									ABMMC12362-10	Cruoria cruoriaeformis|Phycodrys fimbriata|uncultured marine eubacterium HstpL26|Nitophyllum punctatum|Sinorhizobium kummerowiae|Cryptopleura ramosa|Schimmelmannia schousboei|Polyneura bonnemaisonii|Heterodoxia denticulata	1	0	0	0	0	0	0	0	0	0	0	0	0	0	0	0	2	0	0	0	0	0	0	0	0	0	0	0	0	0	0
CALA_000009102	order	Decapoda	0.809375	8	4	order	Decapoda	0.809375	Opisthokonta	Metazoa	Arthropoda	Malacostraca	Decapoda				GBCMD8964-13		6683	0	0	0	0	0	0	0	0	0	0	0	0	0	0	0	2	0	2	0	0	0	0	0	0	0	0	4	0	0	0
CALA_000009208	order	Haplotaxida	0.839116719242902	8	4	order	Haplotaxida	0.839116719242902	Opisthokonta	Metazoa	Annelida	Oligochaeta	Haplotaxida				CDINV133-07	Tubifex tubifex	6382	0	0	0	0	0	0	0	0	0	0	0	0	0	0	0	2	0	0	0	0	0	0	0	0	0	0	0	0	0	0
CALA_000010772	class	Florideophyceae	0.904458598726115	8	3	class	Florideophyceae	0.904458598726115	Archaeplastida	Rhodophyta	Rhodophyta	Florideophyceae					HUWAR025-10	Jania adhaerens	2806	0	0	0	0	0	0	0	0	0	0	0	0	0	0	0	0	0	2	0	0	0	0	0	0	0	0	0	0	0	0
CALA_000011452	no rank	root	0.898412698412698	8	3	no rank	root	0.898412698412698									OZSEA2846-11	Cytophaga sp. MBIC04667|Peyssonnelia sp. 14WA|Prevotella sp. oral clone BE073	1	0	0	0	0	0	0	0	0	0	0	0	0	0	0	0	0	0	0	0	2	0	0	0	0	0	0	0	0	0	0
CALA_000011626	class	Coscinodiscophyceae	0.824451410658307	8	4	class	Coscinodiscophyceae	0.824451410658307	Chromalveolata	Stramenopiles	Bacillariophyta	Coscinodiscophyceae					AB009418	Melosira ambiqua|Rhizosolenia setigera	33836	0	0	0	0	0	0	0	0	0	0	0	0	0	0	0	0	0	0	0	2	0	0	0	0	0	0	0	0	0	0
CALA_000011826	no rank	root	0.8375	8	1	no rank	root	0.8375									ASTAI1650-07		1	0	0	0	0	0	0	0	0	0	0	0	0	0	0	0	0	0	0	0	0	8	0	0	0	0	0	0	0	0	0
CALA_000011833	no rank	root	0.748466257668712	8	2	no rank	root	0.748466257668712									JN616263		1	0	0	0	0	0	0	0	0	0	0	0	0	0	0	0	0	0	0	0	0	8	0	0	0	0	0	0	0	0	0
CALA_000011952	superkingdom	Opisthokonta	0.798136645962733	8	4	superkingdom	Opisthokonta	0.798136645962733	Opisthokonta								ZMIII1026-12	Cerebratulus longiceps|Malassezia globosa	33154	0	0	0	0	0	0	0	0	0	0	0	0	0	0	0	0	0	0	0	0	4	0	0	0	0	0	0	0	0	0
CALA_000012039	order	Phyllodocida	0.801829268292683	8	4	order	Phyllodocida	0.801829268292683	Opisthokonta	Metazoa	Annelida	Polychaeta	Phyllodocida				KBPOL046-11	Opisthosyllis sp. CMC01|Syllis pigmentata|Typosyllis sp. CMC01|Syllis alternata CMC01|Syllis alternata CMC03|Syllis alternata CMC04	6348	0	0	0	0	0	0	0	0	0	0	0	0	0	0	0	0	0	0	0	0	4	0	0	0	0	0	0	0	0	0
CALA_000012397	genus	Pseudo-nitzschia	0.888535031847134	8	4	genus	Pseudo-nitzschia	0.888535031847134	Chromalveolata	Stramenopiles	Bacillariophyta	Bacillariophyceae	Bacillariales	Bacillariaceae	Pseudo-nitzschia		JN050307	Pseudo-nitzschia hasleana|Pseudo-nitzschia lineola|Pseudo-nitzschia cuspidata	41953	0	0	0	0	0	0	0	0	0	0	0	0	0	0	0	0	0	0	0	0	2	0	0	0	0	0	0	0	0	0
CALA_000012648	order	Sarcoptiformes	0.827586206896552	8	3	order	Sarcoptiformes	0.827586206896552	Opisthokonta	Metazoa	Arthropoda	Arachnida	Sarcoptiformes				FINOR298-12		83137	0	0	0	0	0	0	0	0	0	0	0	0	0	0	0	0	0	2	0	0	2	0	0	0	0	0	0	0	0	0
CALA_000013408	superkingdom	Eukaryota	0.803076923076923	8	4	superkingdom	Eukaryota	0.803076923076923									DBCOI_000000231		2759	0	0	0	0	0	0	0	0	0	0	0	0	0	0	0	0	0	0	0	0	0	2	0	0	0	0	0	0	0	0
CALA_000014102	order	Opheliida	0.808777429467085	8	4	order	Opheliida	0.808777429467085	Opisthokonta	Metazoa	Annelida	Polychaeta	Opheliida				MIWAP404-14		725120	0	0	0	0	0	0	0	0	0	0	0	0	0	0	0	0	0	0	0	0	0	0	2	0	0	0	0	0	0	0
CALA_000015783	no rank	root	0.772036474164134	8	2	no rank	root	0.772036474164134									GBCI1787-13		1	0	0	0	0	0	0	0	0	0	0	0	0	0	0	0	0	0	0	0	0	0	0	0	4	0	0	0	0	0	0
CALA_000015935	species	Caligus rogercresseyi	0.958730158730159	8	4	species	Caligus rogercresseyi	0.958730158730159	Opisthokonta	Metazoa	Arthropoda	Maxillopoda	Siphonostomatoida	Caligidae	Caligus	Caligus rogercresseyi	HQ157565	Caligus rogercresseyi	217165	0	0	0	0	0	0	0	0	0	0	0	0	0	0	0	0	0	0	0	0	0	0	0	2	0	0	0	0	0	0
CALA_000016023	genus	Leohumicola	0.923566878980892	8	3	genus	Leohumicola	0.923566878980892	Opisthokonta	Fungi	Ascomycota	Leotiomycetes	Leotiomycetes_incertae_sedis	Leotiomycetes_incertae_sedis	Leohumicola		LHM003-08	Leohumicola verrucosa|Leohumicola levissima|Leohumicola lenta|Leohumicola terminalis|Leohumicola atra|Leohumicola incrustata|Leohumicola minima	290614	0	0	0	0	0	0	0	0	0	0	0	0	0	0	0	0	0	0	0	0	0	0	0	2	0	0	0	0	0	0
CALA_000016243	no rank	root	0.870253164556962	8	4	no rank	root	0.870253164556962									OZSEA535-10		1	0	0	0	0	0	0	0	0	0	0	0	0	0	0	0	0	0	0	0	0	0	0	0	2	0	0	0	0	0	0
CALA_000016539	no rank	root	0.784848484848485	8	4	no rank	root	0.784848484848485									YCHAE458-08		1	0	0	0	0	0	0	0	0	0	0	0	0	0	0	0	0	0	0	0	0	0	0	0	2	0	0	0	0	0	0
CALA_000017262	no rank	root	0.866666666666667	8	4	no rank	root	0.866666666666667									ABMMC5325-09		1	0	0	0	0	0	0	0	0	0	0	0	0	0	0	0	0	0	0	0	0	0	0	0	0	2	0	0	0	0	0
CALA_000017681	no rank	Pancrustacea	0.815384615384615	8	4	no rank	Pancrustacea	0.815384615384615	Opisthokonta	Metazoa	Arthropoda						BCAMP258-08		197562	0	0	0	0	0	0	0	0	0	0	0	0	0	0	0	0	0	0	0	0	0	0	0	0	0	0	4	0	0	0
CALA_000017697	no rank	root	0.698224852071006	8	4	no rank	root	0.698224852071006									NONUD192-11		1	0	0	0	0	0	0	0	0	0	0	0	0	0	0	0	0	0	0	0	0	0	0	0	0	0	0	2	0	0	0
CALA_000017712	no rank	Eumetazoa	0.857594936708861	8	3	no rank	Eumetazoa	0.857594936708861	Opisthokonta	Metazoa							OGLA906-11		6072	0	0	0	0	0	0	0	0	0	0	0	0	0	0	0	0	0	0	0	0	0	0	0	0	0	0	2	0	0	0
CALA_000017876	species	Eunice roussaei	0.987261146496815	8	2	species	Eunice roussaei	0.987261146496815	Opisthokonta	Metazoa	Annelida	Polychaeta	Eunicida	Eunicidae	Eunice	Eunice roussaei	GBAN2576-10	Eunice roussaei	759313	0	0	0	0	0	0	0	0	0	0	0	0	0	0	0	0	0	0	0	0	0	0	0	0	0	0	2	0	0	0
CALA_000019976	no rank	root	0.702941176470588	8	4	no rank	root	0.702941176470588									CHACB1074-10		1	0	0	0	0	0	0	0	0	0	0	0	0	0	0	0	0	0	0	0	0	0	0	0	0	0	0	0	6	0	0
CALA_000021619	order	Terebellida	0.916932907348243	8	4	order	Terebellida	0.916932907348243	Opisthokonta	Metazoa	Annelida	Polychaeta	Terebellida				POLNB513-13		6373	0	0	0	0	0	0	0	0	0	0	0	0	0	0	0	0	0	0	0	0	0	0	0	0	0	0	0	0	2	0
CALA_000021818	no rank	root	0.839009287925697	8	3	no rank	root	0.839009287925697									HUWAR022-10		1	0	0	0	0	0	0	0	0	0	0	0	0	0	0	0	0	0	0	0	0	0	0	0	0	0	0	0	0	0	0
CALA_000021965	no rank	root	0.728915662650602	8	1	no rank	root	0.728915662650602									COLFB059-12		1	0	0	0	0	0	0	0	0	0	0	0	0	0	0	0	0	0	0	0	0	0	0	0	0	0	0	0	0	0	0
CALA_000023616	species	Pisa armata	0.939297124600639	8	4	species	Pisa armata	0.939297124600639	Opisthokonta	Metazoa	Arthropoda	Malacostraca	Decapoda	Epialtidae	Pisa	Pisa armata	IPID078-10	Pisa armata	1732119	0	0	0	0	0	0	0	0	0	0	0	0	0	0	0	0	0	0	0	0	0	0	0	0	0	0	0	0	0	0
CALA_000024611	order	Amphipoda	0.803738317757009	8	4	order	Amphipoda	0.803738317757009	Opisthokonta	Metazoa	Arthropoda	Malacostraca	Amphipoda				BCAMP144-08		6821	0	0	0	0	0	0	0	0	0	0	0	0	0	0	0	0	0	0	0	0	0	0	0	0	0	0	0	0	0	0
CALA_000026478	superkingdom	Opisthokonta	0.8	8	4	superkingdom	Opisthokonta	0.8	Opisthokonta								EF494507		33154	0	0	0	0	0	0	0	0	0	0	0	0	0	0	0	0	0	0	0	0	0	0	0	0	0	0	0	0	0	0
CALA_000026662	superkingdom	Eukaryota	0.829192546583851	8	4	superkingdom	Eukaryota	0.829192546583851									DQ186202		2759	0	0	0	0	0	0	0	0	0	0	0	0	0	0	0	0	0	0	0	0	0	0	0	0	0	0	0	0	0	0
CALA_000028228	subclass	Heteroscleromorpha	0.911392405063291	8	4	subclass	Heteroscleromorpha	0.911392405063291									GBSP7679-13	Polymastia sp. WAMZ12384|Cliona sp. SP25196|Pione vastifica|Cliona chilensis|Clionaopsis platei|Pione velans|Cliona celata	1779146	0	0	0	0	0	0	0	0	0	0	0	0	0	0	0	0	0	0	0	0	0	0	0	0	0	0	0	0	0	0
CALA_000030861	no rank	root	0.793846153846154	8	2	no rank	root	0.793846153846154									AB334504		1	0	0	0	0	0	0	0	0	0	0	0	0	0	0	0	0	0	0	0	0	0	0	0	0	0	0	0	0	0	0
CALA_000031203	no rank	root	0.783950617283951	8	4	no rank	root	0.783950617283951									KU754157		1	0	0	0	0	0	0	0	0	0	0	0	0	0	0	0	0	0	0	0	0	0	0	0	0	0	0	0	0	0	0
CALA_000031464	order	Corallinales	0.932907348242812	8	3	order	Corallinales	0.932907348242812	Archaeplastida	Rhodophyta	Rhodophyta	Florideophyceae	Corallinales				ABMMC6048-10		31395	0	0	0	0	0	0	0	0	0	0	0	0	0	0	0	0	0	0	0	0	0	0	0	0	0	0	0	0	0	0
CALA_000031998	no rank	Micromonas pusilla CCMP1545	0.945859872611465	8	3	no rank	Micromonas pusilla CCMP1545	0.945859872611465	Archaeplastida	Viridiplantae	Chlorophyta	Mamiellophyceae	Mamiellales	Mamiellaceae	Micromonas	Micromonas pusilla	FJ858268	Micromonas pusilla	564608	0	0	0	0	0	0	0	0	0	0	0	0	0	0	0	0	0	0	0	0	0	0	0	0	0	0	0	0	0	0
CALA_000032471	phylum	Cnidaria	0.743827160493827	8	4	phylum	Cnidaria	0.743827160493827	Opisthokonta	Metazoa	Cnidaria						JN593332	Craspedacusta sowerbii|Acromitus sp. JW-2012|Cubaia aphrodite|Geryonia proboscidalis	6073	0	0	0	0	0	0	0	0	0	0	0	0	0	0	0	0	0	0	0	0	0	0	0	0	0	0	0	0	0	0
CALA_000035535	subclass	Hydroidolina	0.842767295597484	8	2	subclass	Hydroidolina	0.842767295597484	Opisthokonta	Metazoa	Cnidaria	Hydrozoa					GBCI0399-06		37516	0	0	0	0	0	0	0	0	0	0	0	0	0	0	0	0	0	0	0	0	0	0	0	0	0	0	0	0	0	0
CALA_000035644	order	Anthoathecata	0.968051118210863	8	4	order	Anthoathecata	0.968051118210863	Opisthokonta	Metazoa	Cnidaria	Hydrozoa	Anthoathecata				CNNN041-08		406427	0	0	0	0	0	0	0	0	0	0	0	0	0	0	0	0	0	0	0	0	0	0	0	0	0	0	0	0	0	0
CALA_000035678	species	Polydora cornuta	0.80564263322884	8	2	species	Polydora cornuta	0.80564263322884	Opisthokonta	Metazoa	Annelida	Polychaeta	Spionida	Spionidae	Polydora	Polydora cornuta	EF525287	Polydora cornuta	438488	0	0	0	0	0	0	0	0	0	0	0	0	0	0	0	0	0	0	0	0	0	0	0	0	0	0	0	0	0	0
CALA_000035698	no rank	root	0.790909090909091	8	3	no rank	root	0.790909090909091									DBCOI_000000001		1	0	0	0	0	0	0	0	0	0	0	0	0	0	0	0	0	0	0	0	0	0	0	0	0	0	0	0	0	0	0
CALA_000035708	species	Chaetopterus sarsii	0.993630573248408	8	3	species	Chaetopterus sarsii	0.993630573248408	Opisthokonta	Metazoa	Annelida	Polychaeta	Spionida	Chaetopteridae	Chaetopterus	Chaetopterus sarsii	GBAN0664-06	Chaetopterus sarsii	352263	0	0	0	0	0	0	0	0	0	0	0	0	0	0	0	0	0	0	0	0	0	0	0	0	0	0	0	0	0	0
CALA_000035717	species	Calliostoma virescens	0.958466453674121	8	3	species	Calliostoma virescens	0.958466453674121	Opisthokonta	Metazoa	Mollusca	Gastropoda	Trochida	Calliostomatidae	Calliostoma	Calliostoma virescens	DBCOI_000000210	Calliostoma virescens	1806590	0	0	0	0	0	0	0	0	0	0	0	0	0	0	0	0	0	0	0	0	0	0	0	0	0	0	0	0	0	0
CALA_000035730	order	Corallinales	0.907643312101911	8	3	order	Corallinales	0.907643312101911	Archaeplastida	Rhodophyta	Rhodophyta	Florideophyceae	Corallinales				ABMMC11836-10		31395	0	0	0	0	0	0	0	0	0	0	0	0	0	0	0	0	0	0	0	0	0	0	0	0	0	0	0	0	0	0
CALA_000035996	phylum	Proteobacteria	0.769716088328076	8	4	phylum	Proteobacteria	0.769716088328076	Prokaryota	Bacteria	Proteobacteria						OWI_BACTER001		1224	0	0	0	0	0	0	0	0	0	0	0	0	0	0	0	0	0	0	0	0	0	0	0	0	0	0	0	0	0	0
CALA_000036052	species	Amphipholis squamata	0.955271565495208	8	4	species	Amphipholis squamata	0.955271565495208	Opisthokonta	Metazoa	Echinodermata	Ophiuroidea	Ophiurida	Amphiuridae	Amphipholis	Amphipholis squamata	DBCOI_000000180	Amphipholis squamata	48271	0	0	0	0	0	0	0	0	0	0	0	0	0	0	0	0	0	0	0	0	0	0	0	0	0	0	0	0	0	0
CALA_000037547	species	Pseudo-nitzschia subcurvata	0.913738019169329	8	4	species	Pseudo-nitzschia subcurvata	0.913738019169329	Chromalveolata	Stramenopiles	Bacillariophyta	Bacillariophyceae	Bacillariales	Bacillariaceae	Pseudo-nitzschia	Pseudo-nitzschia subcurvata	HQ317088	Pseudo-nitzschia subcurvata	364747	0	0	0	0	0	0	0	0	0	0	0	0	0	0	0	0	0	0	0	0	0	0	0	0	0	0	0	0	0	0
CALA_000038188	genus	Watersipora	0.842271293375394	8	4	genus	Watersipora	0.842271293375394	Opisthokonta	Metazoa	Bryozoa	Gymnolaemata	Cheilostomatida	Watersiporidae	Watersipora		OGLA033-09	Watersipora arcuata|Watersipora subovoidea	193289	0	0	0	0	0	0	0	0	0	0	0	0	0	0	0	0	0	0	0	0	0	0	0	0	0	0	0	0	0	0
CALA_000038276	no rank	root	0.725903614457831	8	1	no rank	root	0.725903614457831									BBCCN501-10		1	0	0	0	0	0	0	0	0	0	0	0	0	0	0	0	0	0	0	0	0	0	0	0	0	0	0	0	0	0	0
CALA_000038770	order	Cyclostomatida	0.780864197530864	8	4	order	Cyclostomatida	0.780864197530864	Opisthokonta	Metazoa	Bryozoa	Stenolaemata	Cyclostomatida				OGLA810-11		97265	0	0	0	0	0	0	0	0	0	0	0	0	0	0	0	0	0	0	0	0	0	0	0	0	0	0	0	0	0	0
CALA_000039030	no rank	root	0.781538461538462	8	4	no rank	root	0.781538461538462									GBSP4665-12		1	0	0	0	0	0	0	0	0	0	0	0	0	0	0	0	0	0	0	0	0	0	0	0	0	0	0	0	0	0	0
CALA_000042800	no rank	Candidatus Pelagibacter ubique HTCC1062	0.876971608832808	8	3	no rank	Candidatus Pelagibacter ubique HTCC1062	0.876971608832808	Prokaryota	Bacteria	Proteobacteria	Alphaproteobacteria	Pelagibacterales	Pelagibacteraceae	Candidatus Pelagibacter	Candidatus Pelagibacter ubique	CP000084	Candidatus Pelagibacter ubique	335992	0	0	0	0	0	0	0	0	0	0	0	0	0	0	0	0	0	0	0	0	0	0	0	0	0	0	0	0	0	0
CALA_000044090	phylum	Proteobacteria	0.845901639344262	8	2	phylum	Proteobacteria	0.845901639344262	Prokaryota	Bacteria	Proteobacteria						OWI_BACTER001		1224	0	0	0	0	0	0	0	0	0	0	0	0	0	0	0	0	0	0	0	0	0	0	0	0	0	0	0	0	0	0
CALA_000044846	order	Amphipoda	0.813084112149533	8	4	order	Amphipoda	0.813084112149533	Opisthokonta	Metazoa	Arthropoda	Malacostraca	Amphipoda				BENTH319-08	Anonyx nugax|Parhyale hawaiensis|Anonyx sarsi	6821	0	0	0	0	0	0	0	0	0	0	0	0	0	0	0	0	0	0	0	0	0	0	0	0	0	0	0	0	0	0
CALA_000044935	phylum	Arthropoda	0.84012539184953	8	1	phylum	Arthropoda	0.84012539184953	Opisthokonta	Metazoa	Arthropoda						GBCO1606-13	Kalaphorura paradoxa|Entomobrya marginata|Schoettella ununguiculata|Ceratophysella denticulata|Entomobrya multifasciata|Hypogastrura subboldorii	6656	0	0	0	0	0	0	0	0	0	0	0	0	0	0	0	0	0	0	0	0	0	0	0	0	0	0	0	0	0	0
CALA_000044951	no rank	root	0.747634069400631	8	2	no rank	root	0.747634069400631									OWI_BACTER001	Chloeia parva	1	0	0	0	0	0	0	0	0	0	0	0	0	0	0	0	0	0	0	0	0	0	0	0	0	0	0	0	0	0	0
CALA_000044959	no rank	root	0.740181268882175	8	3	no rank	root	0.740181268882175									ENSWD029-11		1	0	0	0	0	0	0	0	0	0	0	0	0	0	0	0	0	0	0	0	0	0	0	0	0	0	0	0	0	0	0
CALA_000044962	phylum	Proteobacteria	0.76038338658147	8	3	phylum	Proteobacteria	0.76038338658147	Prokaryota	Bacteria	Proteobacteria						OWI_BACTER004		1224	0	0	0	0	0	0	0	0	0	0	0	0	0	0	0	0	0	0	0	0	0	0	0	0	0	0	0	0	0	0
CALA_000044977	no rank	root	0.809375	8	3	no rank	root	0.809375									EWITA046-14		1	0	0	0	0	0	0	0	0	0	0	0	0	0	0	0	0	0	0	0	0	0	0	0	0	0	0	0	0	0	0
CALA_000044984	no rank	root	0.725075528700906	8	3	no rank	root	0.725075528700906									ANGBF2152-12		1	0	0	0	0	0	0	0	0	0	0	0	0	0	0	0	0	0	0	0	0	0	0	0	0	0	0	0	0	0	0
CALA_000045002	species	Siboglinum ekmani	0.993630573248408	8	3	species	Siboglinum ekmani	0.993630573248408	Opisthokonta	Metazoa	Annelida	Polychaeta	Sabellida	Siboglinidae	Siboglinum	Siboglinum ekmani	GBAN6260-14	Siboglinum ekmani	167800	0	0	0	0	0	0	0	0	0	0	0	0	0	0	0	0	0	0	0	0	0	0	0	0	0	0	0	0	0	0
CALA_000045007	species	Nanomia cara	1	8	3	species	Nanomia cara	1	Opisthokonta	Metazoa	Cnidaria	Hydrozoa	Siphonophorae	Agalmatidae	Nanomia	Nanomia cara	GQ120023	Nanomia cara	645360	0	0	0	0	0	0	0	0	0	0	0	0	0	0	0	0	0	0	0	0	0	0	0	0	0	0	0	0	0	0
CALA_000045009	no rank	root	0.767295597484277	8	3	no rank	root	0.767295597484277									YCHAE508-09		1	0	0	0	0	0	0	0	0	0	0	0	0	0	0	0	0	0	0	0	0	2	0	0	0	0	0	0	0	0	0
CALA_000045136	no rank	root	0.779816513761468	8	4	no rank	root	0.779816513761468									ABMMC6381-10		1	0	0	0	0	0	0	0	0	0	0	0	0	0	0	0	0	0	0	0	0	0	0	0	0	0	0	0	0	0	0
CALA_000045560	no rank	root	0.801242236024845	8	4	no rank	root	0.801242236024845									AF007261		1	0	0	0	0	0	0	0	0	0	0	0	0	0	0	0	0	0	0	0	0	0	0	0	0	0	0	0	0	0	0
CALA_000047181	phylum	Proteobacteria	0.813725490196078	8	3	phylum	Proteobacteria	0.813725490196078	Prokaryota	Bacteria	Proteobacteria						OWI_BACTER009		1224	0	0	0	0	0	0	0	0	0	0	0	0	0	0	0	0	0	0	0	0	0	0	0	0	0	0	0	0	0	0
CALA_000047188	order	Harpacticoida	0.813084112149533	8	3	order	Harpacticoida	0.813084112149533	Opisthokonta	Metazoa	Arthropoda	Maxillopoda	Harpacticoida				ZPC188-14		41212	0	0	0	0	0	0	0	0	0	0	0	0	0	0	0	0	0	0	0	0	0	0	0	2	0	0	0	0	0	0
CALA_000047211	no rank	root	0.870662460567823	8	2	no rank	root	0.870662460567823									ABMMC7611-10	Human rhinovirus NH379	1	0	0	0	0	0	0	0	0	0	0	0	0	0	0	0	0	0	0	0	0	0	0	0	0	0	0	0	0	0	0
CALA_000048183	species	Clytia gracilis	0.955271565495208	8	4	species	Clytia gracilis	0.955271565495208	Opisthokonta	Metazoa	Cnidaria	Hydrozoa	Leptothecata	Campanulariidae	Clytia	Clytia gracilis	DBCOI_000000165	Clytia gracilis	252669	0	0	0	0	0	0	0	0	0	0	0	0	0	0	0	0	0	0	0	0	0	0	0	0	0	0	0	0	0	0
CALA_000049076	species	Alcyonidium mamillatum	1	8	3	species	Alcyonidium mamillatum	1	Opisthokonta	Metazoa	Bryozoa	Gymnolaemata	Ctenostomatida	Alcyonidiidae	Alcyonidium	Alcyonidium mamillatum	FJ196100	Alcyonidium mamillatum	626261	0	0	0	0	0	0	0	0	0	0	0	0	0	0	0	0	0	0	0	0	0	0	0	0	0	0	0	0	0	0
CALA_000049676	no rank	Protostomia	0.819620253164557	8	4	no rank	Protostomia	0.819620253164557	Opisthokonta	Metazoa							GBSP7195-13		33317	0	0	0	0	0	0	0	0	0	0	0	0	0	0	0	0	0	0	0	0	0	0	0	0	0	0	0	0	0	0
CALA_000050185	no rank	root	0.699708454810496	8	4	no rank	root	0.699708454810496									ABMMC2092-08		1	0	0	0	0	0	0	0	0	0	0	0	0	0	0	0	0	0	0	0	0	0	0	0	0	0	0	0	0	0	0
CALA_000052202	species	Chaetopterus sp. 2 KJO-2005	0.990445859872611	8	4	species	Chaetopterus sp. 2 KJO-2005	0.990445859872611	Opisthokonta	Metazoa	Annelida	Polychaeta	Spionida	Chaetopteridae	Chaetopterus	Chaetopterus sp. 2 KJO-2005	GBAN0665-06	Chaetopterus sp. 2 KJO-2005	352264	0	0	0	0	0	0	0	0	0	0	0	0	0	0	0	0	0	0	0	0	0	0	0	0	0	0	0	0	0	0
CALA_000053660	phylum	Proteobacteria	0.764150943396226	8	4	phylum	Proteobacteria	0.764150943396226	Prokaryota	Bacteria	Proteobacteria						OWI_BACTER004		1224	0	0	0	0	0	0	0	0	0	0	0	0	0	0	0	0	0	0	0	0	0	0	0	0	0	0	0	0	0	0
CALA_000053688	no rank	Candidatus Pelagibacter ubique HTCC1062	0.901273885350318	8	4	no rank	Candidatus Pelagibacter ubique HTCC1062	0.901273885350318	Prokaryota	Bacteria	Proteobacteria	Alphaproteobacteria	Pelagibacterales	Pelagibacteraceae	Candidatus Pelagibacter	Candidatus Pelagibacter ubique	CP000084	Candidatus Pelagibacter ubique	335992	0	0	0	0	0	0	0	0	0	0	0	0	0	0	0	0	0	0	0	0	0	0	0	0	0	0	0	0	0	0
CALA_000054967	no rank	root	0.780185758513932	8	2	no rank	root	0.780185758513932									OZSEA623-10		1	0	0	0	0	0	0	0	0	0	0	0	0	0	0	0	0	0	0	0	0	0	0	0	0	0	0	0	0	0	0
CALA_000055335	superkingdom	Eukaryota	0.802507836990596	8	3	superkingdom	Eukaryota	0.802507836990596									CONO1590-14		2759	0	0	0	0	0	0	0	0	0	0	0	0	0	0	0	0	0	0	0	0	0	0	0	0	0	0	0	0	0	0
CALA_000056088	no rank	Protostomia	0.780185758513932	8	4	no rank	Protostomia	0.780185758513932	Opisthokonta	Metazoa							ARCMI375-14		33317	0	0	0	0	0	0	0	0	0	0	0	0	0	0	0	0	0	0	0	0	0	0	0	0	0	0	0	0	0	0
CALA_000058365	no rank	Sar	0.836477987421384	8	4	no rank	Sar	0.836477987421384									ARCSI110-10	Ditylum brightwellii|Grammonema striatula|Frustulia vulgaris|Thalassionema nitzschioides	2698737	0	0	0	0	0	0	0	0	0	0	0	0	0	0	0	0	0	0	0	0	0	0	0	0	0	0	0	0	0	0
CALA_000060478	no rank	root	0.787037037037037	8	3	no rank	root	0.787037037037037									DBCOI_000000263		1	0	0	0	0	0	0	0	0	0	0	0	0	0	0	0	0	0	0	0	0	0	0	0	0	0	0	0	0	0	0
CALA_000060969	no rank	Thecamonas trahens ATCC 50062	0.83641975308642	8	4	no rank	Thecamonas trahens ATCC 50062	0.83641975308642	Apusozoa	Apusozoa	Thecomonadea	Apusomonadida	Apusomonadida	Apusomonadidae	Thecamonas	Thecamonas trahens	KP165389.1	Thecamonas trahens	461836	0	0	0	0	0	0	0	0	0	0	0	0	0	0	0	0	0	0	0	0	0	0	0	0	0	0	0	0	0	0
CALA_000061664	species	Clytia hemisphaerica	0.993610223642173	8	4	species	Clytia hemisphaerica	0.993610223642173	Opisthokonta	Metazoa	Cnidaria	Hydrozoa	Leptothecata	Campanulariidae	Clytia	Clytia hemisphaerica	DBCOI_000000166	Clytia hemisphaerica	252671	0	0	0	0	0	0	0	0	0	0	0	0	0	0	0	0	0	0	0	0	0	0	0	0	0	0	0	0	0	0
CALA_000062889	no rank	root	0.780864197530864	8	4	no rank	root	0.780864197530864									GBCOC412-12		1	0	0	0	0	0	0	0	0	0	0	0	0	0	0	0	0	0	0	0	0	0	0	0	0	0	0	0	0	0	0
CALA_000064117	species	Polydora cornuta	0.764705882352941	8	4	species	Polydora cornuta	0.764705882352941	Opisthokonta	Metazoa	Annelida	Polychaeta	Spionida	Spionidae	Polydora	Polydora cornuta	AB636155	Polydora cornuta	438488	0	0	0	0	0	0	0	0	0	0	0	0	0	0	0	0	0	0	0	0	0	0	0	0	0	0	0	0	0	0
CALA_000065126	order	Spionida	0.828571428571429	8	4	order	Spionida	0.828571428571429	Opisthokonta	Metazoa	Annelida	Polychaeta	Spionida				KBPOL470-11	Spio sp. CMC01	46589	0	0	0	0	0	0	0	0	0	0	0	0	0	0	0	0	0	0	0	0	0	0	0	0	0	0	0	0	0	0
CALA_000066398	order	Ceramiales	0.907348242811502	8	1	order	Ceramiales	0.907348242811502	Archaeplastida	Rhodophyta	Rhodophyta	Florideophyceae	Ceramiales				ABMMC12528-10	Polysiphonia pacifica|Polysiphonia caespitosa|Polysiphonia atlantica	2802	0	0	0	0	0	0	0	0	0	0	0	0	0	0	0	0	0	0	0	0	0	0	0	0	0	0	0	0	0	0
CALA_000066399	order	Stolidobranchia	0.852201257861635	8	1	order	Stolidobranchia	0.852201257861635	Opisthokonta	Metazoa	Chordata	Ascidiacea	Stolidobranchia				LR537145	Botrylloides leachii|Botrylloides crystallinus	7720	0	0	0	0	0	0	0	0	0	0	0	0	0	0	0	0	0	0	0	0	0	0	0	0	0	0	0	0	0	0
CALA_000066410	no rank	root	0.773700305810398	8	1	no rank	root	0.773700305810398									EF633532		1	0	0	0	0	0	0	0	0	0	0	0	0	0	0	0	0	0	0	0	0	0	0	0	0	0	0	0	0	0	0
CALA_000066455	order	Phyllodocida	0.821656050955414	8	1	order	Phyllodocida	0.821656050955414	Opisthokonta	Metazoa	Annelida	Polychaeta	Phyllodocida				BCPOL456-08	Hediste diversicolor|Perinereis gualpensis|Platynereis sp. CMC01|Platynereis bicanaliculata|Pseudonereis variegata|Platynereis dumerilii	6348	0	0	0	0	0	0	0	0	0	0	0	0	0	0	0	0	0	0	0	0	0	0	0	0	0	0	0	0	0	0
CALA_000066466	class	Dinophyceae	0.691176470588235	8	1	class	Dinophyceae	0.691176470588235	Chromalveolata	Alveolata	Dinoflagellata	Dinophyceae					HQ270474		2864	0	0	0	0	0	0	0	0	0	0	0	0	0	0	0	0	0	0	0	0	0	0	0	0	0	0	0	0	0	0
CALA_000066497	phylum	Annelida	0.898412698412698	8	2	phylum	Annelida	0.898412698412698	Opisthokonta	Metazoa	Annelida						FLFIV351-14		6340	0	0	0	0	0	0	0	0	0	0	0	0	0	0	0	0	0	0	0	0	0	0	0	0	0	0	0	0	0	0
CALA_000066504	phylum	Proteobacteria	0.811074918566775	8	2	phylum	Proteobacteria	0.811074918566775	Prokaryota	Bacteria	Proteobacteria						OWI_BACTER003		1224	0	0	0	0	0	0	0	0	0	0	0	0	0	0	0	0	0	0	0	0	0	0	0	0	0	0	0	0	0	0
CALA_000066539	no rank	root	0.573407202216066	8	2	no rank	root	0.573407202216066									KC665427		1	0	0	0	0	0	0	0	0	0	0	0	0	0	0	0	0	0	0	0	0	0	0	0	0	0	0	0	0	0	0
CALA_000066552	no rank	root	0.772585669781931	8	2	no rank	root	0.772585669781931									MIDGE564-08		1	0	0	0	0	0	0	0	0	0	0	0	0	0	0	0	0	0	0	0	0	0	0	0	0	0	0	0	0	0	0
CALA_000066578	superkingdom	Eukaryota	0.885714285714286	8	2	superkingdom	Eukaryota	0.885714285714286									BERMR252-10	Herposiphonia secunda|Aglaothamnion callophyllidicola|Apoglossum ruscifolium|Dasysiphonia japonica|Eucoilinae sp. BIOUG31960-F11|Dipterocladia arabiensis|Palisada flagellifera|Dasya sessilis|Schimmelmannia schousboei|Dasya baillouviana	2759	0	0	0	0	0	0	0	0	0	0	0	0	0	0	0	0	0	0	0	0	0	0	0	0	0	0	0	0	0	0
CALA_000066585	phylum	Proteobacteria	0.770700636942675	8	2	phylum	Proteobacteria	0.770700636942675	Prokaryota	Bacteria	Proteobacteria						OWI_BACTER003		1224	0	0	0	0	0	0	0	0	0	0	0	0	0	0	0	0	0	0	0	0	0	0	0	0	0	0	0	0	0	0
CALA_000066665	no rank	root	0.786163522012579	8	3	no rank	root	0.786163522012579									DBCOI_000000157		1	0	0	0	0	0	0	0	0	0	0	0	0	0	0	0	0	0	0	0	0	0	0	0	0	0	0	0	0	0	0
CALA_000066688	phylum	Proteobacteria	0.765625	8	3	phylum	Proteobacteria	0.765625	Prokaryota	Bacteria	Proteobacteria						OWI_BACTER003		1224	0	0	0	0	0	0	0	0	0	0	0	0	0	0	0	0	0	0	0	0	0	0	0	0	0	0	0	0	0	0
CALA_000066713	superkingdom	Eukaryota	0.803076923076923	8	3	superkingdom	Eukaryota	0.803076923076923									OOMYA080-07		2759	0	0	0	0	0	0	0	0	0	0	0	0	0	0	0	0	0	0	0	0	0	0	0	0	0	0	0	0	0	0
CALA_000066749	no rank	Protostomia	0.866666666666667	8	3	no rank	Protostomia	0.866666666666667	Opisthokonta	Metazoa							CHSOE021-09		33317	0	0	0	0	0	0	0	0	0	0	0	0	0	0	0	0	0	0	0	0	0	0	0	0	0	0	0	0	0	0
CALA_000066763	no rank	root	0.803738317757009	8	3	no rank	root	0.803738317757009									DBCOI_000000268		1	0	0	0	0	0	0	0	0	0	0	0	0	0	0	0	0	0	0	0	0	0	0	0	0	0	0	0	0	0	0
CALA_000066804	no rank	Pancrustacea	0.797507788161994	8	3	no rank	Pancrustacea	0.797507788161994	Opisthokonta	Metazoa	Arthropoda						MSCP083-09	Paracricotopus uliginosus	197562	0	0	0	0	0	0	0	0	0	0	0	0	0	0	0	0	0	0	0	0	0	0	0	0	0	0	0	0	0	0
CALA_000066817	no rank	Candidatus Pelagibacter ubique HTCC1062	0.842271293375394	8	3	no rank	Candidatus Pelagibacter ubique HTCC1062	0.842271293375394	Prokaryota	Bacteria	Proteobacteria	Alphaproteobacteria	Pelagibacterales	Pelagibacteraceae	Candidatus Pelagibacter	Candidatus Pelagibacter ubique	CP000084	Candidatus Pelagibacter ubique	335992	0	0	0	0	0	0	0	0	0	0	0	0	0	0	0	0	0	0	0	0	0	0	0	0	0	0	0	0	0	0
CALA_000066820	phylum	Proteobacteria	0.774603174603175	8	3	phylum	Proteobacteria	0.774603174603175	Prokaryota	Bacteria	Proteobacteria						OWI_BACTER003		1224	0	0	0	0	0	0	0	0	0	0	0	0	0	0	0	0	0	0	0	0	0	0	0	0	0	0	0	0	0	0
CALA_000066827	no rank	Candidatus Pelagibacter ubique HTCC1062	0.851735015772871	8	2	no rank	Candidatus Pelagibacter ubique HTCC1062	0.851735015772871	Prokaryota	Bacteria	Proteobacteria	Alphaproteobacteria	Pelagibacterales	Pelagibacteraceae	Candidatus Pelagibacter	Candidatus Pelagibacter ubique	CP000084	Candidatus Pelagibacter ubique	335992	0	0	0	0	0	0	0	0	0	0	0	0	0	0	0	0	0	0	0	0	0	0	0	0	0	0	0	0	0	0
CALA_000066829	genus	Entoloma	0.93312101910828	8	3	genus	Entoloma	0.93312101910828	Opisthokonta	Fungi	Basidiomycota	Agaricomycetes	Agaricales	Entolomataceae	Entoloma		YYY005-10		71937	0	0	0	0	0	0	0	0	0	0	0	0	0	0	0	0	0	0	0	2	0	0	0	0	0	0	0	0	0	0
CALA_000066850	phylum	Arthropoda	0.867924528301887	8	3	phylum	Arthropoda	0.867924528301887	Opisthokonta	Metazoa	Arthropoda						BSCHI097-11		6656	0	0	0	0	0	0	0	0	0	0	0	0	0	0	0	0	0	0	0	0	0	0	0	0	0	0	0	0	0	0
CALA_000066965	order	Corallinales	0.914285714285714	8	3	order	Corallinales	0.914285714285714	Archaeplastida	Rhodophyta	Rhodophyta	Florideophyceae	Corallinales				OZSEA088-10	Jania adhaerens	31395	0	0	0	0	0	0	0	0	0	0	0	0	0	0	0	0	0	0	0	0	0	0	0	0	0	0	0	0	0	0
CALA_000067016	class	Gastropoda	0.834375	8	4	class	Gastropoda	0.834375	Opisthokonta	Metazoa	Mollusca	Gastropoda					GBMLG15076-13		6448	0	0	0	0	0	0	0	0	0	0	0	0	0	0	0	0	0	0	0	0	0	0	0	0	0	0	0	0	0	0
CALA_000067280	kingdom	Metazoa	0.715151515151515	8	4	kingdom	Metazoa	0.715151515151515	Opisthokonta	Metazoa							TUNSA058-14		33208	0	0	0	0	0	0	0	0	0	0	0	0	0	0	0	0	0	0	0	0	0	0	0	0	0	0	0	0	0	0
CALA_000068254	no rank	root	0.692753623188406	8	4	no rank	root	0.692753623188406									GBCH11416-13		1	0	0	0	0	0	0	0	0	0	0	0	0	0	0	0	0	0	0	0	0	0	0	0	0	0	0	0	0	0	0
CALA_000069615	no rank	root	0.75609756097561	8	4	no rank	root	0.75609756097561									ABMMC14501-10		1	0	0	0	0	0	0	0	0	0	0	0	0	0	0	0	0	0	0	0	0	0	0	0	0	0	0	0	0	0	0
CALA_000076661	no rank	root	0.767371601208459	8	3	no rank	root	0.767371601208459									ABMMC8174-10		1	0	0	0	0	0	0	0	0	0	0	0	0	0	0	0	0	0	0	0	0	0	0	0	0	0	0	0	0	0	0
CALA_000077908	no rank	Candidatus Pelagibacter ubique HTCC1062	0.856687898089172	8	4	no rank	Candidatus Pelagibacter ubique HTCC1062	0.856687898089172	Prokaryota	Bacteria	Proteobacteria	Alphaproteobacteria	Pelagibacterales	Pelagibacteraceae	Candidatus Pelagibacter	Candidatus Pelagibacter ubique	CP000084	Candidatus Pelagibacter ubique	335992	0	0	0	0	0	0	0	0	0	0	0	0	0	0	0	0	0	0	0	0	0	0	0	0	0	0	0	0	0	0
CALA_000079622	no rank	root	0.656891495601173	8	4	no rank	root	0.656891495601173									ABMMC221-06		1	0	0	0	0	0	0	0	0	0	0	0	0	0	0	0	0	0	0	0	0	0	0	0	0	0	0	0	0	0	0
CALA_000085356	no rank	root	0.787234042553192	8	4	no rank	root	0.787234042553192									GBCMD10961-13		1	0	0	0	0	0	0	0	0	0	0	0	0	0	0	0	0	0	0	0	0	0	0	0	0	0	0	0	0	0	0
CALA_000087595	species	Isozoanthus sulcatus	0.984025559105431	8	4	species	Isozoanthus sulcatus	0.984025559105431	Opisthokonta	Metazoa	Cnidaria	Anthozoa	Zoantharia	Parazoanthidae	Isozoanthus	Isozoanthus sulcatus	GBCI1514-13	Isozoanthus sulcatus	798147	0	0	0	0	0	0	0	0	0	0	0	0	0	0	0	0	0	0	0	0	0	0	0	0	0	0	0	0	0	0
CALA_000090036	no rank	Protostomia	0.762345679012346	8	2	no rank	Protostomia	0.762345679012346	Opisthokonta	Metazoa							MPCPT012-14	Kochius sonorae|Heteromastus filiformis|Opistophthalmus carinatus|Scorpio maurus	33317	0	0	0	0	0	0	0	0	0	0	0	0	0	0	0	0	0	0	0	0	0	0	0	0	0	0	0	0	0	0
CALA_000090347	no rank	root	0.776758409785933	8	3	no rank	root	0.776758409785933									CP000084	Cytophaga sp. MBIC04667|Candidatus Pelagibacter ubique|Proselachista taeniiformis	1	0	0	0	0	0	0	0	0	0	0	0	0	0	0	0	0	0	0	0	0	0	0	0	0	0	0	0	0	0	0
CALA_000093960	no rank	Candidatus Pelagibacter ubique HTCC1062	0.870662460567823	8	3	no rank	Candidatus Pelagibacter ubique HTCC1062	0.870662460567823	Prokaryota	Bacteria	Proteobacteria	Alphaproteobacteria	Pelagibacterales	Pelagibacteraceae	Candidatus Pelagibacter	Candidatus Pelagibacter ubique	CP000084	Candidatus Pelagibacter ubique	335992	0	0	0	0	0	0	0	0	0	0	0	0	0	0	0	0	0	0	0	0	0	0	0	0	0	0	0	0	0	0
CALA_000097007	cohort	Holometabola	0.89589905362776	8	1	cohort	Holometabola	0.89589905362776									GBDP4037-07		33392	0	0	0	0	0	0	0	0	0	0	0	0	0	0	0	0	0	0	0	0	0	0	0	0	0	0	0	0	0	0
CALA_000103329	no rank	root	0.795665634674923	8	3	no rank	root	0.795665634674923									EWSJC697-10		1	0	0	0	0	0	0	0	0	0	0	0	0	0	0	0	0	0	0	0	0	0	0	0	0	0	0	0	0	0	0
CALA_000105115	no rank	root	0.725609756097561	8	1	no rank	root	0.725609756097561									EU069530		1	0	0	0	0	0	0	0	0	0	0	0	0	0	0	0	0	0	0	0	0	0	0	0	0	0	0	0	0	0	0
CALA_000105118	order	Gelidiales	0.924050632911392	8	2	order	Gelidiales	0.924050632911392	Archaeplastida	Rhodophyta	Rhodophyta	Florideophyceae	Gelidiales				DBCOI_000000038	Pterocladiella tenuis	31399	0	0	0	0	0	0	0	0	0	0	0	0	0	0	0	0	0	0	0	0	0	0	0	0	0	0	0	0	0	0
CALA_000106480	order	Golfingiida	0.79559748427673	8	2	order	Golfingiida	0.79559748427673	Opisthokonta	Metazoa	Annelida	Sipuncula	Golfingiida				BENTH576-11	Phascolopsis gouldii|Golfingia margaritacea	792580	0	0	0	0	0	0	0	0	0	0	0	0	0	0	0	0	0	0	0	0	0	0	0	0	0	0	0	0	0	0
CALA_000106484	phylum	Proteobacteria	0.782747603833866	8	3	phylum	Proteobacteria	0.782747603833866	Prokaryota	Bacteria	Proteobacteria						OWI_BACTER002		1224	0	0	0	0	0	0	0	0	0	0	0	0	0	0	0	0	0	0	0	0	0	0	0	0	0	0	0	0	0	0
CALA_000113181	subclass	Heteroscleromorpha	0.89873417721519	8	3	subclass	Heteroscleromorpha	0.89873417721519									GBSP7679-13	Polymastia sp. WAMZ12384|Cliona sp. SP25196|Pione vastifica|Cliona chilensis|Clionaopsis platei|Pione velans|Cliona viridis|Placospongia sp. N-2002|Cliona celata|Placospongia sp. UCMPWC866	1779146	0	0	0	0	0	0	0	0	0	0	0	0	0	0	0	0	0	0	0	0	0	0	0	0	0	0	0	0	0	0
CALA_000000345	no rank	root	0.767080745341615	6	3	no rank	root	0.767080745341615									GBCMD7202-13		1	0	0	0	2	0	0	0	0	0	0	0	0	0	0	0	0	0	0	0	0	0	0	0	0	0	0	0	0	0	0
CALA_000000409	phylum	Proteobacteria	0.744479495268139	6	3	phylum	Proteobacteria	0.744479495268139	Prokaryota	Bacteria	Proteobacteria						OWI_BACTER004		1224	0	0	0	2	0	0	0	0	0	0	0	0	0	0	0	0	0	0	0	0	0	0	0	0	0	0	0	0	0	0
CALA_000000589	subclass	Octocorallia	0.914826498422713	6	3	subclass	Octocorallia	0.914826498422713	Opisthokonta	Metazoa	Cnidaria	Anthozoa					JX991253		6132	0	0	0	0	0	2	0	0	0	0	0	0	0	0	0	0	0	0	0	0	0	0	0	0	0	0	0	0	0	0
CALA_000000829	species	Tritia incrassata	0.961661341853035	6	3	species	Tritia incrassata	0.961661341853035	Opisthokonta	Metazoa	Mollusca	Gastropoda	Neogastropoda	Nassariidae	Tritia	Tritia incrassata	DBCOI_000000194	Tritia incrassata	1676533	0	0	0	0	0	2	0	0	0	0	0	0	0	0	0	0	0	0	0	0	0	0	0	0	0	0	0	0	0	0
CALA_000000921	phylum	Proteobacteria	0.777070063694268	6	1	phylum	Proteobacteria	0.777070063694268	Prokaryota	Bacteria	Proteobacteria						OWI_BACTER004		1224	0	0	0	0	0	2	0	0	0	0	0	0	0	0	0	0	0	0	0	0	0	0	0	0	0	0	0	0	0	0
CALA_000000939	no rank	root	0.768292682926829	6	1	no rank	root	0.768292682926829									CP000084		1	0	0	0	0	0	0	6	0	0	0	0	0	0	0	0	0	0	0	0	0	0	0	0	0	0	0	0	0	0	0
CALA_000000976	no rank	root	0.784615384615385	6	2	no rank	root	0.784615384615385									DBCOI_000000001		1	0	0	0	0	0	0	6	0	0	0	0	0	0	0	0	0	0	0	0	0	0	0	0	0	0	0	0	0	0	0
CALA_000001002	no rank	root	0.714714714714715	6	2	no rank	root	0.714714714714715									BEST033-08		1	0	0	0	0	0	0	6	0	0	0	0	0	0	0	0	0	0	0	0	0	0	0	0	0	0	0	0	0	0	0
CALA_000001024	no rank	root	0.770642201834862	6	1	no rank	root	0.770642201834862									ABMMC9021-10		1	0	0	0	0	0	0	2	0	0	0	0	0	0	0	0	0	0	0	0	0	0	0	0	0	0	0	0	0	0	0
CALA_000001036	no rank	Candidatus Pelagibacter ubique HTCC1062	0.883280757097792	6	3	no rank	Candidatus Pelagibacter ubique HTCC1062	0.883280757097792	Prokaryota	Bacteria	Proteobacteria	Alphaproteobacteria	Pelagibacterales	Pelagibacteraceae	Candidatus Pelagibacter	Candidatus Pelagibacter ubique	CP000084	Candidatus Pelagibacter ubique	335992	0	0	0	0	0	0	2	0	0	0	0	0	2	0	0	0	0	0	0	0	2	0	0	0	0	0	0	0	0	0
CALA_000001074	class	Dinophyceae	0.728358208955224	6	3	class	Dinophyceae	0.728358208955224	Chromalveolata	Alveolata	Dinoflagellata	Dinophyceae					HE610721		2864	0	0	0	0	0	0	4	0	0	0	0	0	0	0	0	0	0	0	0	0	0	0	0	0	0	0	0	0	0	0
CALA_000001161	no rank	Protostomia	0.792569659442725	6	3	no rank	Protostomia	0.792569659442725	Opisthokonta	Metazoa							MLMLA021-11		33317	0	0	0	0	0	0	6	0	0	0	0	0	0	0	0	0	0	0	0	0	0	0	0	0	0	0	0	0	0	0
CALA_000001275	genus	Calanus	0.93312101910828	6	3	genus	Calanus	0.93312101910828	Opisthokonta	Metazoa	Arthropoda	Maxillopoda	Calanoida	Calanidae	Calanus		MG001883	Calanus marshallae|Calanus glacialis	6836	0	0	0	0	0	0	2	0	0	0	0	0	0	0	0	0	0	0	0	0	0	0	0	0	0	0	0	0	0	0
CALA_000001316	no rank	Pancrustacea	0.85	6	3	no rank	Pancrustacea	0.85	Opisthokonta	Metazoa	Arthropoda						GBCMD11274-13		197562	0	0	0	0	0	0	6	0	0	0	0	0	0	0	0	0	0	0	0	0	0	0	0	0	0	0	0	0	0	0
CALA_000001385	no rank	root	0.802469135802469	6	3	no rank	root	0.802469135802469									AB775225		1	0	0	0	0	0	0	2	0	0	0	0	0	0	0	0	0	0	0	0	0	0	0	0	0	0	0	0	0	0	0
CALA_000001496	order	Gigartinales	0.917460317460317	6	3	order	Gigartinales	0.917460317460317	Archaeplastida	Rhodophyta	Rhodophyta	Florideophyceae	Gigartinales				ABMMC5077-09		28017	0	0	0	0	0	0	4	0	0	0	0	0	0	0	0	0	0	0	0	0	0	0	0	0	0	0	0	0	0	0
CALA_000001527	order	Monostilifera	0.886075949367089	6	3	order	Monostilifera	0.886075949367089	Opisthokonta	Metazoa	Nemertea	Enopla	Monostilifera				NORGE026-14		6227	0	0	0	0	0	0	4	0	0	0	0	0	0	0	0	0	0	0	0	0	0	0	0	0	0	0	0	0	0	0
CALA_000001586	order	Phyllodocida	0.813084112149533	6	3	order	Phyllodocida	0.813084112149533	Opisthokonta	Metazoa	Annelida	Polychaeta	Phyllodocida				BCPOL263-08	Syllis alternata CMC05|Pionosyllis sp. CMC01|Odontosyllis phosphorea	6348	0	0	0	0	0	0	4	0	0	0	0	0	0	0	0	0	0	0	0	0	0	0	0	2	0	0	0	0	0	0
CALA_000001631	order	Calanoida	0.809375	6	3	order	Calanoida	0.809375	Opisthokonta	Metazoa	Arthropoda	Maxillopoda	Calanoida				SHC092-05		6833	0	0	0	0	0	0	2	0	0	0	0	0	0	0	0	0	0	0	0	0	0	0	0	0	0	0	0	0	0	0
CALA_000001644	order	Harpacticoida	0.820754716981132	6	3	order	Harpacticoida	0.820754716981132	Opisthokonta	Metazoa	Arthropoda	Maxillopoda	Harpacticoida				ZPC188-14		41212	0	0	0	0	0	0	2	0	0	0	0	0	0	0	0	0	0	0	0	0	0	0	0	0	0	0	2	0	0	0
CALA_000002083	no rank	root	0.731117824773414	6	3	no rank	root	0.731117824773414									GBMIN1733-12		1	0	0	0	0	0	0	6	0	0	0	0	0	0	0	0	0	0	0	0	0	0	0	0	0	0	0	0	0	0	0
CALA_000002117	no rank	Candidatus Pelagibacter ubique HTCC1062	0.821316614420063	6	2	no rank	Candidatus Pelagibacter ubique HTCC1062	0.821316614420063	Prokaryota	Bacteria	Proteobacteria	Alphaproteobacteria	Pelagibacterales	Pelagibacteraceae	Candidatus Pelagibacter	Candidatus Pelagibacter ubique	CP000084	Candidatus Pelagibacter ubique	335992	0	0	0	0	0	0	2	0	0	0	0	0	0	0	0	0	0	0	0	0	0	0	0	0	0	0	0	0	0	0
CALA_000002131	no rank	Pancrustacea	0.777089783281734	6	3	no rank	Pancrustacea	0.777089783281734	Opisthokonta	Metazoa	Arthropoda						JN574404		197562	0	0	0	0	0	0	4	0	0	0	0	0	0	0	0	0	0	0	0	0	0	0	0	0	0	0	0	0	0	0
CALA_000002261	no rank	Candidatus Pelagibacter ubique HTCC1062	0.825	6	3	no rank	Candidatus Pelagibacter ubique HTCC1062	0.825	Prokaryota	Bacteria	Proteobacteria	Alphaproteobacteria	Pelagibacterales	Pelagibacteraceae	Candidatus Pelagibacter	Candidatus Pelagibacter ubique	CP000084	Candidatus Pelagibacter ubique	335992	0	0	0	0	0	0	2	0	0	0	0	0	0	0	0	0	0	0	0	0	0	0	0	0	0	0	0	0	0	0
CALA_000002440	no rank	root	0.777777777777778	6	3	no rank	root	0.777777777777778									ABMMC10196-10		1	0	0	0	0	0	0	2	0	0	0	0	0	0	0	0	0	0	0	0	0	0	0	0	0	0	0	0	0	0	0
CALA_000002496	order	Gigartinales	0.916932907348243	6	3	order	Gigartinales	0.916932907348243	Archaeplastida	Rhodophyta	Rhodophyta	Florideophyceae	Gigartinales				ABMMC623-06	Contarinia squamariae	28017	0	0	0	0	0	0	2	0	0	0	0	0	0	0	0	0	0	0	0	0	0	0	0	0	0	0	0	0	0	0
CALA_000002702	species	Ammodytes hexapterus	0.980891719745223	6	3	species	Ammodytes hexapterus	0.980891719745223	Opisthokonta	Metazoa	Chordata	Actinopterygii	Uranoscopiformes	Ammodytidae	Ammodytes	Ammodytes hexapterus	KC422441	Ammodytes hexapterus	476914	0	0	0	0	0	0	2	0	0	0	0	0	0	0	0	0	0	0	0	0	0	0	0	0	0	0	0	0	0	0
CALA_000003328	no rank	root	0.73968253968254	6	3	no rank	root	0.73968253968254									OWI_BACTER005	Chloeia parva	1	0	0	0	0	0	0	0	0	0	0	2	0	0	0	0	0	0	0	0	0	0	0	0	0	0	0	0	0	0	0
CALA_000003693	phylum	Proteobacteria	0.742236024844721	6	1	phylum	Proteobacteria	0.742236024844721	Prokaryota	Bacteria	Proteobacteria						OWI_BACTER011		1224	0	0	0	0	0	0	0	0	0	0	0	0	6	0	0	0	0	0	0	0	0	0	0	0	0	0	0	0	0	0
CALA_000003737	phylum	Arthropoda	0.883647798742138	6	1	phylum	Arthropoda	0.883647798742138	Opisthokonta	Metazoa	Arthropoda						MBIB888-10		6656	0	0	0	0	0	0	0	0	0	0	0	0	4	0	0	0	0	0	0	0	0	0	0	0	0	0	0	0	0	0
CALA_000003821	no rank	root	0.554644808743169	6	3	no rank	root	0.554644808743169									GBMLB1568-06		1	0	0	0	0	0	0	0	0	0	0	0	0	2	0	0	0	0	0	0	0	0	0	0	0	0	0	0	0	0	0
CALA_000003890	subclass	Rhodymeniophycidae	0.895238095238095	6	3	subclass	Rhodymeniophycidae	0.895238095238095									ABMMC9499-10	Dissimularia umbraticola|Dissimularia dactylocarpa	2045261	0	0	0	0	0	0	0	0	0	0	0	0	6	0	0	0	0	0	0	0	0	0	0	0	0	0	0	0	0	0
CALA_000003954	no rank	root	0.779141104294479	6	3	no rank	root	0.779141104294479									MAERL017-11		1	0	0	0	0	0	0	0	0	0	0	0	0	2	0	0	0	0	0	0	0	0	0	0	0	0	0	0	0	0	0
CALA_000003986	no rank	root	0.628571428571429	6	3	no rank	root	0.628571428571429									MYFAB369-11		1	0	0	0	0	0	0	0	0	0	0	0	0	6	0	0	0	0	0	0	0	0	0	0	0	0	0	0	0	0	0
CALA_000004106	phylum	Proteobacteria	0.75	6	3	phylum	Proteobacteria	0.75	Prokaryota	Bacteria	Proteobacteria						OWI_BACTER003		1224	0	0	0	0	0	0	0	0	0	0	0	0	6	0	0	0	0	0	0	0	0	0	0	0	0	0	0	0	0	0
CALA_000004219	order	Amphipoda	0.916932907348243	6	3	order	Amphipoda	0.916932907348243	Opisthokonta	Metazoa	Arthropoda	Malacostraca	Amphipoda				BNSA056-12	Phtisica marina	6821	0	0	0	0	0	0	0	0	0	0	0	0	2	0	0	0	0	0	0	0	2	0	0	0	0	0	0	0	0	0
CALA_000004244	phylum	Proteobacteria	0.754716981132076	6	3	phylum	Proteobacteria	0.754716981132076	Prokaryota	Bacteria	Proteobacteria						OWI_BACTER008		1224	0	0	0	0	0	0	0	0	0	0	0	0	4	0	0	0	0	0	0	0	0	0	0	0	0	0	0	0	0	0
CALA_000004469	order	Amphipoda	0.834375	6	3	order	Amphipoda	0.834375	Opisthokonta	Metazoa	Arthropoda	Malacostraca	Amphipoda				VAFIV204-14	Paracaprella tenuis|Jassa marmorata|Jassa slatteryi	6821	0	0	0	0	0	0	0	0	0	0	0	0	6	0	0	0	0	0	0	0	0	0	0	0	0	0	0	0	0	0
CALA_000004792	phylum	Proteobacteria	0.751552795031056	6	3	phylum	Proteobacteria	0.751552795031056	Prokaryota	Bacteria	Proteobacteria						OWI_BACTER003		1224	0	0	0	0	0	0	0	0	0	0	0	0	2	0	0	0	0	0	0	0	0	0	0	2	0	0	0	0	0	0
CALA_000004989	genus	Nais	0.990415335463259	6	3	genus	Nais	0.990415335463259	Opisthokonta	Fungi	Ascomycota	Sordariomycetes	Microascales	Halosphaeriaceae	Nais		GBMIN1779-12		85919	0	0	0	0	0	0	0	0	0	0	0	0	4	0	0	0	0	0	0	0	0	0	0	0	0	0	0	0	0	0
CALA_000005130	phylum	Proteobacteria	0.796774193548387	6	3	phylum	Proteobacteria	0.796774193548387	Prokaryota	Bacteria	Proteobacteria						OWI_BACTER002		1224	0	0	0	0	0	0	0	0	0	0	0	0	4	0	0	0	0	0	0	0	0	0	0	0	0	0	0	0	0	0
CALA_000005249	no rank	root	0.782208588957055	6	3	no rank	root	0.782208588957055									GBMIN1831-12		1	0	0	0	0	0	0	0	0	0	0	0	0	4	0	0	0	0	0	0	2	0	0	0	0	0	0	0	0	0	0
CALA_000005450	kingdom	Metazoa	0.797507788161994	6	3	kingdom	Metazoa	0.797507788161994	Opisthokonta	Metazoa							KHA148-14		33208	0	0	0	0	0	0	0	0	0	0	0	0	6	0	0	0	0	0	0	0	0	0	0	0	0	0	0	0	0	0
CALA_000005538	order	Terebellida	0.829113924050633	6	3	order	Terebellida	0.829113924050633	Opisthokonta	Metazoa	Annelida	Polychaeta	Terebellida				HZPLY469-13		6373	0	0	0	0	0	0	0	0	0	0	0	0	4	0	0	0	0	0	0	0	0	0	0	0	0	0	0	0	0	0
CALA_000006082	genus	Clytia	0.926517571884984	6	2	genus	Clytia	0.926517571884984	Opisthokonta	Metazoa	Cnidaria	Hydrozoa	Leptothecata	Campanulariidae	Clytia		GBCI2273-13	Clytia gracilis|Clytia hemisphaerica	13436	0	0	0	0	0	0	0	0	0	0	0	0	2	0	0	0	0	0	0	0	0	0	0	0	0	0	0	0	0	0
CALA_000006158	no rank	root	0.779816513761468	6	1	no rank	root	0.779816513761468									CP000084	Candidatus Pelagibacter ubique	1	0	0	0	0	0	0	0	0	0	0	0	0	2	0	0	0	0	0	0	0	0	0	0	0	0	0	0	0	0	0
CALA_000007311	order	Corallinales	0.907643312101911	6	2	order	Corallinales	0.907643312101911	Archaeplastida	Rhodophyta	Rhodophyta	Florideophyceae	Corallinales				ABMMC11272-10		31395	0	0	0	0	0	0	0	0	0	0	0	0	0	2	0	0	0	0	0	0	0	0	0	0	0	0	0	0	0	0
CALA_000008220	no rank	root	0.867924528301887	6	3	no rank	root	0.867924528301887									ABMMC6819-10		1	0	0	0	0	0	0	0	0	0	0	0	0	0	0	2	0	0	0	0	0	0	0	0	0	0	0	0	0	0	0
CALA_000008425	no rank	Candidatus Pelagibacter ubique HTCC1062	0.84012539184953	6	1	no rank	Candidatus Pelagibacter ubique HTCC1062	0.84012539184953	Prokaryota	Bacteria	Proteobacteria	Alphaproteobacteria	Pelagibacterales	Pelagibacteraceae	Candidatus Pelagibacter	Candidatus Pelagibacter ubique	CP000084	Candidatus Pelagibacter ubique	335992	0	0	0	0	0	0	0	0	0	0	0	0	0	0	2	0	0	4	0	0	0	0	0	0	0	0	0	0	0	0
CALA_000008552	phylum	Nemertea	0.884012539184953	6	2	phylum	Nemertea	0.884012539184953	Opisthokonta	Metazoa	Nemertea						GBSP0385-06	Amphiporus sp. AMNH1|Prosadenoporus floridensis|reptant nemertean sp. 500|Pelagonemertes sp. 545	6217	0	0	0	0	0	0	0	0	0	0	0	0	0	0	0	6	0	0	0	0	0	0	0	0	0	0	0	0	0	0
CALA_000008742	species	Palola cf. siciliensis JZ-2010	0.993630573248408	6	2	species	Palola cf. siciliensis JZ-2010	0.993630573248408	Opisthokonta	Metazoa	Annelida	Polychaeta	Eunicida	Eunicidae	Palola	Palola cf. siciliensis JZ-2010	GQ497554	Palola cf. siciliensis JZ-2010	759342	0	0	0	0	0	0	0	0	0	0	0	0	0	0	0	2	0	0	0	0	0	0	0	0	0	0	0	0	0	0
CALA_000008950	subclass	Hydroidolina	0.882911392405063	6	2	subclass	Hydroidolina	0.882911392405063	Opisthokonta	Metazoa	Cnidaria	Hydrozoa					CNIDC048-14		37516	0	0	0	0	0	0	0	0	0	0	0	0	0	0	0	2	0	0	0	0	2	0	0	0	0	0	0	0	0	0
CALA_000009118	no rank	root	0.75609756097561	6	3	no rank	root	0.75609756097561									MYMCB891-11		1	0	0	0	0	0	0	0	0	0	0	0	0	0	0	0	6	0	0	0	0	0	0	0	0	0	0	0	0	0	0
CALA_000009136	species	Trisopterus minutus	0.908227848101266	6	3	species	Trisopterus minutus	0.908227848101266	Opisthokonta	Metazoa	Chordata	Actinopterygii	Gadiformes	Gadidae	Trisopterus	Trisopterus minutus	FCFBI042-06	Trisopterus minutus	80722	0	0	0	0	0	0	0	0	0	0	0	0	0	0	0	2	0	0	0	0	0	0	0	0	0	0	0	0	0	0
CALA_000009217	no rank	root	0.767584097859327	6	3	no rank	root	0.767584097859327									DSTUD003-07		1	0	0	0	0	0	0	0	0	0	0	0	0	0	0	0	2	0	0	0	2	0	0	0	0	0	0	0	0	0	0
CALA_000009913	superkingdom	Eukaryota	0.821875	6	3	superkingdom	Eukaryota	0.821875									DBCOI_000000246		2759	0	0	0	0	0	0	0	0	0	0	0	0	0	0	0	0	0	2	0	0	0	0	0	0	0	0	0	0	0	0
CALA_000010086	no rank	root	0.743119266055046	6	3	no rank	root	0.743119266055046									ABMMC12566-10		1	0	0	0	0	0	0	0	0	0	0	0	0	0	0	0	0	0	2	0	0	0	0	0	0	0	0	0	0	0	0
CALA_000010934	no rank	root	0.588571428571429	6	3	no rank	root	0.588571428571429									MACRO2592-10		1	0	0	0	0	0	0	0	0	0	0	0	0	0	0	0	0	0	2	0	0	0	0	0	0	0	0	0	0	0	0
CALA_000011386	no rank	root	0.762345679012346	6	3	no rank	root	0.762345679012346									DNSA035-13		1	0	0	0	0	0	0	0	0	0	0	0	0	0	0	0	0	0	0	0	4	0	0	0	0	0	0	0	0	0	0
CALA_000011604	no rank	Protostomia	0.805555555555556	6	3	no rank	Protostomia	0.805555555555556	Opisthokonta	Metazoa							SSPAB8005-13		33317	0	0	0	0	0	0	0	0	0	0	0	0	0	0	0	0	0	0	0	2	0	0	0	0	0	0	2	0	0	0
CALA_000011839	phylum	Proteobacteria	0.787581699346405	6	2	phylum	Proteobacteria	0.787581699346405	Prokaryota	Bacteria	Proteobacteria						OWI_BACTER001		1224	0	0	0	0	0	0	0	0	0	0	0	0	0	0	0	0	0	0	0	0	6	0	0	0	0	0	0	0	0	0
CALA_000011911	superkingdom	Eukaryota	0.789968652037618	6	3	superkingdom	Eukaryota	0.789968652037618									GBCI0728-06		2759	0	0	0	0	0	0	0	0	0	0	0	0	0	0	0	0	0	0	0	0	6	0	0	0	0	0	0	0	0	0
CALA_000012009	class	Arachnida	0.811912225705329	6	3	class	Arachnida	0.811912225705329	Opisthokonta	Metazoa	Arthropoda	Arachnida					MIONB082-10		6854	0	0	0	0	0	0	0	0	0	0	0	0	0	0	0	0	0	0	0	0	2	0	0	0	0	0	0	0	4	0
CALA_000012016	no rank	root	0.737654320987654	6	1	no rank	root	0.737654320987654									KM219440		1	0	0	0	0	0	0	0	0	0	0	0	0	0	0	0	0	0	0	0	0	2	0	0	0	0	0	0	0	0	0
CALA_000012200	order	Amphipoda	0.841121495327103	6	1	order	Amphipoda	0.841121495327103	Opisthokonta	Metazoa	Arthropoda	Malacostraca	Amphipoda				WWAMP592-10	Parhyale hawaiensis|Parhyale sp. DP0017	6821	0	0	0	0	0	0	0	0	0	0	0	0	0	0	0	0	0	0	0	0	2	0	0	0	0	0	0	0	0	0
CALA_000012323	section	Stilophora sp. 2nov.BOLD AAI0042	0.971246006389776	6	3	section	Stilophora sp. 2nov.BOLD AAI0042	0.971246006389776								Leotiomycetes sp. bc_besc_833f	ABMMC7365-10	Leotiomycetes sp. bc_besc_833f	10000025	0	0	0	0	0	0	0	0	0	0	0	0	0	0	0	0	0	0	0	0	2	0	2	0	0	0	0	0	0	0
CALA_000012363	species	Thuridilla hopei	0.990415335463259	6	3	species	Thuridilla hopei	0.990415335463259	Opisthokonta	Metazoa	Mollusca	Gastropoda	Sacoglossa	Plakobranchidae	Thuridilla	Thuridilla hopei	GBMLG10823-13	Thuridilla hopei	154630	0	0	0	0	0	0	0	0	0	0	0	0	0	0	0	0	0	0	0	0	2	0	0	0	0	0	0	0	0	0
CALA_000012645	order	Leptothecata	0.898089171974522	6	2	order	Leptothecata	0.898089171974522	Opisthokonta	Metazoa	Cnidaria	Hydrozoa	Leptothecata				GBCI0418-06	Obelia dichotoma|Laomedea calceolifera|Obelia geniculata	500008	0	0	0	0	0	0	0	0	0	0	0	0	0	0	0	0	0	0	0	0	4	0	0	0	0	0	0	0	0	0
CALA_000013060	class	Florideophyceae	0.910543130990415	6	3	class	Florideophyceae	0.910543130990415	Archaeplastida	Rhodophyta	Rhodophyta	Florideophyceae					ABMMC13678-10	Jania adhaerens|Lithothamnion glaciale	2806	0	0	0	0	0	0	0	0	0	0	0	0	0	0	0	0	0	0	0	0	0	2	0	0	0	0	0	0	0	0
CALA_000014354	no rank	root	0.763975155279503	6	3	no rank	root	0.763975155279503									GBSP10125-13		1	0	0	0	0	0	0	0	0	0	0	0	0	0	0	0	0	0	0	0	0	0	0	2	0	0	0	0	0	0	0
CALA_000014856	species	Polydora cornuta	0.815047021943574	6	3	species	Polydora cornuta	0.815047021943574	Opisthokonta	Metazoa	Annelida	Polychaeta	Spionida	Spionidae	Polydora	Polydora cornuta	AB636158	Polydora cornuta	438488	0	0	0	0	0	0	0	0	0	0	0	0	0	0	0	0	0	0	0	0	0	0	2	0	0	0	0	0	0	0
CALA_000015218	no rank	Protostomia	0.771875	6	2	no rank	Protostomia	0.771875	Opisthokonta	Metazoa							GBSP7157-13		33317	0	0	0	0	0	0	0	0	0	0	0	0	0	0	0	0	0	0	0	0	0	0	2	0	0	0	0	0	0	0
CALA_000015768	no rank	root	0.697329376854599	6	1	no rank	root	0.697329376854599									JN801676		1	0	0	0	0	0	0	0	0	0	0	0	0	0	0	0	0	0	0	0	0	0	0	0	6	0	0	0	0	0	0
CALA_000015769	no rank	root	0.764525993883792	6	1	no rank	root	0.764525993883792									GBMLG16836-13		1	0	0	0	0	0	0	0	0	0	0	0	0	0	0	0	0	0	0	0	0	0	0	0	6	0	0	0	0	0	0
CALA_000015770	genus	Hydroides	0.72189349112426	6	1	genus	Hydroides	0.72189349112426	Opisthokonta	Metazoa	Annelida	Polychaeta	Sabellida	Serpulidae	Hydroides		GBAN4901-13	Hydroides dirampha|Hydroides elegans|Hydroides sanctaecrucis	216497	0	0	0	0	0	0	0	0	0	0	0	0	0	0	0	0	0	0	0	0	0	0	0	6	0	0	0	0	0	0
CALA_000015784	family	Chattonellaceae	0.846394984326019	6	2	family	Chattonellaceae	0.846394984326019	Chromalveolata	Stramenopiles	Ochrophyta	Raphidophyceae	Chattonellales	Chattonellaceae			AB334483	Chattonella subsalsa|Chattonella marina|Heterosigma akashiwo	658124	0	0	0	0	0	0	0	0	0	0	0	0	0	0	0	0	0	0	0	0	2	0	0	4	0	0	0	0	0	0
CALA_000015786	superkingdom	Eukaryota	0.814241486068111	6	2	superkingdom	Eukaryota	0.814241486068111									GQ119942		2759	0	0	0	0	0	0	0	0	0	0	0	0	0	0	0	0	0	0	0	0	0	0	0	6	0	0	0	0	0	0
CALA_000015789	order	Stolidobranchia	0.851735015772871	6	2	order	Stolidobranchia	0.851735015772871	Opisthokonta	Metazoa	Chordata	Ascidiacea	Stolidobranchia				LR537145	Botrylloides leachii|Botrylloides crystallinus	7720	0	0	0	0	0	0	0	0	0	0	0	0	0	0	0	0	0	0	0	0	0	0	0	6	0	0	0	0	0	0
CALA_000015796	phylum	Proteobacteria	0.807817589576547	6	2	phylum	Proteobacteria	0.807817589576547	Prokaryota	Bacteria	Proteobacteria						OWI_BACTER001		1224	0	0	0	0	0	0	0	0	0	0	0	0	0	0	0	0	0	0	0	0	0	0	0	4	0	0	0	0	0	0
CALA_000015799	no rank	root	0.680722891566265	6	2	no rank	root	0.680722891566265									ABMMC12345-10		1	0	0	0	0	0	0	0	0	0	0	0	0	0	0	0	0	0	0	0	0	0	0	0	6	0	0	0	0	0	0
CALA_000015802	infraorder	Culicomorpha	0.888888888888889	6	2	infraorder	Culicomorpha	0.888888888888889	Opisthokonta	Metazoa	Arthropoda	Insecta	Diptera				MIDGE862-08	Echinocladius martini|Anopheles argyritarsis|Limnophyes difficilis	43786	0	0	0	0	0	0	0	0	0	0	0	0	0	0	0	0	0	0	0	0	0	0	0	6	0	0	0	0	0	0
CALA_000015886	class	Hexanauplia	0.794392523364486	6	3	class	Hexanauplia	0.794392523364486									NZCYC111-14		72037	0	0	0	0	0	0	0	0	0	0	0	0	0	0	0	0	0	0	0	0	0	0	0	2	0	0	0	0	0	0
CALA_000016422	order	Dorylaimida	0.783950617283951	6	3	order	Dorylaimida	0.783950617283951	Opisthokonta	Metazoa	Nematoda	Enoplea	Dorylaimida				ORTEU008-10	Xiphinema brevicolle	46000	0	0	0	0	0	0	0	0	0	0	0	0	0	0	0	0	0	0	0	0	0	0	0	2	0	0	0	0	0	0
CALA_000016428	kingdom	Metazoa	0.901273885350318	6	3	kingdom	Metazoa	0.901273885350318	Opisthokonta	Metazoa							GBSP10132-13	Suberites pagurorum|Pseudosuberites nudus|Terpios hoshinota|Suberites domuncula|Hymeniacidon sinapium|Suberites ficus|Terpios gelatinosus|Protosuberites sp. POR14649|Protosuberites denhartogi|Dendronotus elegans|Halichondria panicea	33208	0	0	0	0	0	0	0	0	0	0	0	0	0	0	0	0	0	0	0	0	0	0	0	4	0	0	0	0	0	0
CALA_000016492	order	Phyllodocida	0.781931464174455	6	3	order	Phyllodocida	0.781931464174455	Opisthokonta	Metazoa	Annelida	Polychaeta	Phyllodocida				DBCOI_000000094	Syllis gracilis|Syllis hyalina|Trypanosyllis zebra|Syllis armillaris|Syllis elongata CMC02	6348	0	0	0	0	0	0	0	0	0	0	0	0	0	0	0	0	0	0	0	0	0	0	0	4	0	0	0	0	0	0
CALA_000016805	phylum	Proteobacteria	0.754777070063694	6	2	phylum	Proteobacteria	0.754777070063694	Prokaryota	Bacteria	Proteobacteria						OWI_BACTER002		1224	0	0	0	0	0	0	0	0	0	0	0	0	0	0	0	0	0	0	0	0	0	0	0	2	0	0	0	0	0	0
CALA_000017471	species	Cladostephus spongiosum	0.987220447284345	6	2	species	Cladostephus spongiosum	0.987220447284345	Chromalveolata	Stramenopiles	Ochrophyta	Phaeophyceae	Sphacelariales	Cladostephaceae	Cladostephus	Cladostephus spongiosum	DBCOI_000000295	Cladostephus spongiosum	74471	0	0	0	0	0	0	0	0	0	0	0	0	0	0	0	2	0	0	0	0	0	0	0	0	0	0	4	0	0	0
CALA_000017495	no rank	Candidatus Pelagibacter ubique HTCC1062	0.920127795527157	6	2	no rank	Candidatus Pelagibacter ubique HTCC1062	0.920127795527157	Prokaryota	Bacteria	Proteobacteria	Alphaproteobacteria	Pelagibacterales	Pelagibacteraceae	Candidatus Pelagibacter	Candidatus Pelagibacter ubique	CP000084	Candidatus Pelagibacter ubique	335992	0	0	0	0	0	0	0	0	0	0	0	0	0	0	0	0	0	0	0	0	0	0	0	0	0	0	6	0	0	0
CALA_000017530	no rank	root	0.657060518731988	6	2	no rank	root	0.657060518731988									MPOM061-10		1	0	0	0	0	0	0	0	0	0	0	0	0	0	0	0	2	0	0	0	0	0	0	0	0	0	0	2	0	0	0
CALA_000018161	no rank	root	0.793846153846154	6	3	no rank	root	0.793846153846154									MMI001-12		1	0	0	0	0	0	0	0	0	0	0	0	0	0	0	0	0	0	0	0	0	0	0	0	0	0	0	4	0	0	0
CALA_000018322	superkingdom	Eukaryota	0.794303797468354	6	3	superkingdom	Eukaryota	0.794303797468354									ARCSI110-10		2759	0	0	0	0	0	0	0	0	0	0	0	0	0	0	0	0	0	0	0	0	0	0	0	0	0	0	2	0	0	0
CALA_000019148	order	Terebellida	0.898089171974522	6	3	order	Terebellida	0.898089171974522	Opisthokonta	Metazoa	Annelida	Polychaeta	Terebellida				POLNB1349-14		6373	0	0	0	0	0	0	0	0	0	0	0	0	0	0	0	0	0	0	0	0	0	0	0	0	0	0	2	0	0	0
CALA_000019368	superkingdom	Eukaryota	0.841772151898734	6	3	superkingdom	Eukaryota	0.841772151898734									ABMMC11332-10	Callophyllis dissecta|Salishia firma|Ceramium japonicum|Ceramium echionotum|Callophyllis beringensis	2759	0	0	0	0	0	0	0	0	0	0	0	0	0	0	0	0	0	0	0	0	0	0	0	0	0	0	2	0	0	0
CALA_000019579	species	Gayliella flaccida	0.980830670926518	6	2	species	Gayliella flaccida	0.980830670926518	Archaeplastida	Rhodophyta	Rhodophyta	Florideophyceae	Ceramiales	Ceramiaceae	Gayliella	Gayliella flaccida	SERSP035-10	Gayliella flaccida	342851	0	0	0	0	0	0	0	0	0	0	0	0	0	0	0	0	0	0	0	0	0	0	0	0	0	0	0	2	0	0
CALA_000020957	no rank	root	0.751515151515151	6	3	no rank	root	0.751515151515151									GBAN2264-09		1	0	0	0	0	0	0	0	0	0	0	0	0	0	0	0	0	0	0	0	0	0	0	0	0	0	0	0	0	4	0
CALA_000021753	species	Temora stylifera	0.968051118210863	6	1	species	Temora stylifera	0.968051118210863	Opisthokonta	Metazoa	Arthropoda	Maxillopoda	Calanoida	Temoridae	Temora	Temora stylifera	RBGC106-03	Temora stylifera	399051	0	0	0	0	0	0	0	0	0	0	0	0	0	0	0	0	0	0	0	0	0	0	0	0	0	0	0	0	0	0
CALA_000021762	no rank	root	0.795665634674923	6	1	no rank	root	0.795665634674923									GBCH3520-09		1	0	0	0	0	0	0	0	0	0	0	0	0	0	0	0	0	0	0	0	0	0	0	0	0	0	0	0	0	0	0
CALA_000021765	no rank	Sar	0.848580441640379	6	2	no rank	Sar	0.848580441640379									ARCSI110-10	Ditylum brightwellii|Frustulia vulgaris	2698737	0	0	0	0	0	0	0	0	0	0	0	0	0	0	0	0	0	0	0	0	0	0	0	0	0	0	0	0	0	0
CALA_000021794	no rank	Candidatus Pelagibacter ubique HTCC1062	0.821316614420063	6	2	no rank	Candidatus Pelagibacter ubique HTCC1062	0.821316614420063	Prokaryota	Bacteria	Proteobacteria	Alphaproteobacteria	Pelagibacterales	Pelagibacteraceae	Candidatus Pelagibacter	Candidatus Pelagibacter ubique	CP000084	Candidatus Pelagibacter ubique	335992	0	0	0	0	0	0	0	0	0	0	0	0	0	0	0	0	0	0	0	0	0	0	0	0	0	0	0	0	0	0
CALA_000021811	order	Phyllodocida	0.742331288343558	6	2	order	Phyllodocida	0.742331288343558	Opisthokonta	Metazoa	Annelida	Polychaeta	Phyllodocida				BCPOL660-10	Exogone sp. CMC02	6348	0	0	0	0	0	0	0	0	0	0	0	0	0	0	2	0	0	0	0	0	0	0	0	0	0	0	0	0	0	0
CALA_000021813	genus	Hymeniacidon	0.93968253968254	6	2	genus	Hymeniacidon	0.93968253968254	Opisthokonta	Metazoa	Porifera	Demospongiae	Suberitida	Halichondriidae	Hymeniacidon		PORBC031-12		6065	0	0	0	0	0	0	0	0	0	0	0	0	0	0	0	0	0	0	0	0	0	0	0	0	0	0	0	0	0	0
CALA_000021821	subclass	Rhodymeniophycidae	0.916932907348243	6	2	subclass	Rhodymeniophycidae	0.916932907348243									ABMMC17819-12	Dissimularia umbraticola|Dissimularia dactylocarpa	2045261	0	0	0	0	0	0	0	0	0	0	0	0	0	0	0	0	0	0	0	0	0	0	0	0	0	0	0	0	0	0
CALA_000021964	order	Amphipoda	0.858934169278997	6	2	order	Amphipoda	0.858934169278997	Opisthokonta	Metazoa	Arthropoda	Malacostraca	Amphipoda				SBBM048-13		6821	0	0	0	0	0	0	0	0	0	0	0	0	0	0	0	0	0	0	0	0	0	0	0	0	0	0	0	0	0	0
CALA_000022219	species	Neanthes acuminata	0.823899371069182	6	3	species	Neanthes acuminata	0.823899371069182	Opisthokonta	Metazoa	Annelida	Polychaeta	Phyllodocida	Nereididae	Neanthes	Neanthes acuminata	GBAN5923-14	Neanthes acuminata	1498920	0	0	0	0	0	0	0	0	0	0	0	0	0	0	0	0	0	0	0	0	0	0	0	0	0	0	0	0	0	0
CALA_000022423	species	Halopteris filicina	0.993610223642173	6	3	species	Halopteris filicina	0.993610223642173	Chromalveolata	Stramenopiles	Ochrophyta	Phaeophyceae	Sphacelariales	Stypocaulaceae	Halopteris	Halopteris filicina	DBCOI_000000299	Halopteris filicina	117521	0	0	0	0	0	0	0	0	0	0	0	0	0	0	0	0	0	0	0	0	0	0	0	0	0	0	0	0	0	0
CALA_000022925	superkingdom	Opisthokonta	0.554317548746518	6	3	superkingdom	Opisthokonta	0.554317548746518	Opisthokonta								VETIG084-10		33154	0	0	0	0	0	0	0	0	0	0	0	0	0	0	0	0	0	0	0	0	0	0	0	0	0	0	0	0	0	0
CALA_000022972	no rank	root	0.763636363636364	6	2	no rank	root	0.763636363636364									GBGC9707-09		1	0	0	0	0	0	0	0	0	0	0	0	0	0	0	0	0	0	0	0	0	0	0	0	0	0	0	0	0	0	0
CALA_000023262	no rank	Candidatus Pelagibacter ubique HTCC1062	0.821316614420063	6	2	no rank	Candidatus Pelagibacter ubique HTCC1062	0.821316614420063	Prokaryota	Bacteria	Proteobacteria	Alphaproteobacteria	Pelagibacterales	Pelagibacteraceae	Candidatus Pelagibacter	Candidatus Pelagibacter ubique	CP000084	Candidatus Pelagibacter ubique	335992	0	0	0	0	0	0	0	0	0	0	0	0	0	0	0	0	0	0	0	0	0	0	0	0	0	0	0	0	0	0
CALA_000024243	class	Dinophyceae	0.728358208955224	6	1	class	Dinophyceae	0.728358208955224	Chromalveolata	Alveolata	Dinoflagellata	Dinophyceae					HE610721		2864	0	0	0	0	0	0	0	0	0	0	0	0	0	0	0	0	0	0	0	0	0	0	0	0	0	0	0	0	0	0
CALA_000024246	genus	Calanus	0.932258064516129	6	1	genus	Calanus	0.932258064516129	Opisthokonta	Metazoa	Arthropoda	Maxillopoda	Calanoida	Calanidae	Calanus		MG001883	Calanus marshallae|Calanus glacialis	6836	0	0	0	0	0	0	0	0	0	0	0	0	0	0	0	0	0	0	0	0	0	0	0	0	0	0	0	0	0	0
CALA_000024918	order	Actiniaria	0.958466453674121	6	3	order	Actiniaria	0.958466453674121	Opisthokonta	Metazoa	Cnidaria	Anthozoa	Actiniaria				AADBE128-10	Hormathia digitata|Adamsia palliata	6103	0	0	0	0	0	0	0	0	0	0	0	0	0	0	0	0	0	0	0	0	0	0	0	0	0	0	0	0	0	0
CALA_000025021	order	Ceramiales	0.917197452229299	6	2	order	Ceramiales	0.917197452229299	Archaeplastida	Rhodophyta	Rhodophyta	Florideophyceae	Ceramiales				ABMMC4112-09	Polysiphonia sp. 1stricta	2802	0	0	0	0	0	0	0	0	0	0	0	0	0	0	0	0	0	0	0	0	2	0	0	0	0	0	0	0	0	0
CALA_000025977	phylum	Proteobacteria	0.845659163987138	6	3	phylum	Proteobacteria	0.845659163987138	Prokaryota	Bacteria	Proteobacteria						OWI_BACTER011		1224	0	0	0	0	0	0	0	0	0	0	0	0	0	0	0	0	0	0	0	0	0	0	0	0	0	0	0	0	0	0
CALA_000027864	no rank	Candidatus Pelagibacter ubique HTCC1062	0.814241486068111	6	3	no rank	Candidatus Pelagibacter ubique HTCC1062	0.814241486068111	Prokaryota	Bacteria	Proteobacteria	Alphaproteobacteria	Pelagibacterales	Pelagibacteraceae	Candidatus Pelagibacter	Candidatus Pelagibacter ubique	CP000084	Candidatus Pelagibacter ubique	335992	0	0	0	0	0	0	0	0	0	0	0	0	0	0	0	0	0	0	0	0	0	0	0	0	0	0	0	0	0	0
CALA_000028312	species	Barbatia barbata	0.85126582278481	6	3	species	Barbatia barbata	0.85126582278481	Opisthokonta	Metazoa	Mollusca	Bivalvia	Arcoida	Arcidae	Barbatia	Barbatia barbata	GBMLB0374-06	Barbatia barbata	120367	0	0	0	0	0	0	0	0	0	0	0	0	0	0	0	0	0	0	0	0	0	0	0	0	0	0	0	0	0	0
CALA_000029792	family	Miraciidae	0.781538461538462	6	3	family	Miraciidae	0.781538461538462	Opisthokonta	Metazoa	Arthropoda	Maxillopoda	Harpacticoida	Miraciidae			GBA11505-13	Schizopera leptafurca|Schizopera akation|Schizopera knabeni	324870	0	0	0	0	0	0	0	0	0	0	0	0	0	0	0	0	0	0	0	0	0	0	0	0	0	0	0	0	0	0
CALA_000030138	order	Corallinales	0.932907348242812	6	2	order	Corallinales	0.932907348242812	Archaeplastida	Rhodophyta	Rhodophyta	Florideophyceae	Corallinales				BERMR235-10		31395	0	0	0	0	0	0	0	0	0	0	0	0	0	0	0	0	0	0	0	0	0	0	0	0	0	0	0	0	0	0
CALA_000030435	order	Terebellida	0.844936708860759	6	3	order	Terebellida	0.844936708860759	Opisthokonta	Metazoa	Annelida	Polychaeta	Terebellida				POLNB1206-14		6373	0	0	0	0	0	0	0	0	0	0	0	0	0	0	0	0	0	0	0	0	0	0	0	0	0	0	0	0	0	0
CALA_000031672	superkingdom	Eukaryota	0.955271565495208	6	3	superkingdom	Eukaryota	0.955271565495208									ABMMC7065-10	Dasya sessilis|Eucoilinae sp. BIOUG31960-F11|Dasya baillouviana	2759	0	0	0	0	0	0	0	0	0	0	0	0	0	0	0	0	0	0	0	0	0	0	0	0	0	0	0	0	0	0
CALA_000032548	kingdom	Metazoa	0.716867469879518	6	2	kingdom	Metazoa	0.716867469879518	Opisthokonta	Metazoa							TUNSA008-14	Siderastrea radians|Fungiacyathus stephanus	33208	0	0	0	0	0	0	0	0	0	0	0	0	0	0	0	0	0	0	0	0	0	0	0	0	0	0	0	0	0	0
CALA_000032907	no rank	root	0.867088607594937	6	2	no rank	root	0.867088607594937									DBCOI_000000268		1	0	0	0	0	0	0	0	0	0	0	0	0	0	0	0	0	0	0	0	0	0	0	0	0	0	0	0	0	0	0
CALA_000033157	phylum	Proteobacteria	0.784565916398714	6	3	phylum	Proteobacteria	0.784565916398714	Prokaryota	Bacteria	Proteobacteria						OWI_BACTER004		1224	0	0	0	0	0	0	0	0	0	0	0	0	0	0	0	0	0	0	0	0	0	0	0	0	0	0	0	0	0	0
CALA_000033452	order	Gigartinales	1	6	2	order	Gigartinales	1	Archaeplastida	Rhodophyta	Rhodophyta	Florideophyceae	Gigartinales				ABMMC966-06		28017	0	0	0	0	0	0	0	0	0	0	0	0	0	0	0	0	0	0	0	0	0	0	0	0	0	0	0	0	0	0
CALA_000034011	no rank	root	0.806153846153846	6	1	no rank	root	0.806153846153846									AB334444		1	0	0	0	0	0	0	0	0	0	0	0	0	0	0	0	0	0	0	0	0	0	0	0	0	0	0	0	0	0	0
CALA_000034601	species	Micromonas commoda	0.892405063291139	6	2	species	Micromonas commoda	0.892405063291139	Archaeplastida	Viridiplantae	Chlorophyta	Mamiellophyceae	Mamiellales	Mamiellaceae	Micromonas	Micromonas commoda	FJ859351	Micromonas commoda	296587	0	0	0	0	0	0	0	0	0	0	0	0	0	0	0	0	0	0	0	0	0	0	0	0	0	0	0	0	0	0
CALA_000034712	no rank	root	0.769938650306748	6	3	no rank	root	0.769938650306748									AUSPI105-11		1	0	0	0	0	0	0	0	0	0	0	0	0	0	0	0	0	0	0	0	0	0	0	0	0	0	0	0	0	0	0
CALA_000034734	subclass	Hydroidolina	0.889240506329114	6	3	subclass	Hydroidolina	0.889240506329114	Opisthokonta	Metazoa	Cnidaria	Hydrozoa					GBCI0390-06	Obelia sp. DNZ116|Obelia longissima|Tiaropsis multicirrata|Orthopyxis integra	37516	0	0	0	0	0	0	0	0	0	0	0	0	0	0	0	0	0	0	0	0	0	0	0	0	0	0	0	0	0	0
CALA_000035203	genus	Jujubinus	0.873015873015873	6	3	genus	Jujubinus	0.873015873015873	Opisthokonta	Metazoa	Mollusca	Gastropoda	Trochida	Trochidae	Jujubinus		GBMIN6828-12	Jujubinus exasperatus|Jujubinus striatus	434033	0	0	0	0	0	0	0	0	0	0	0	0	0	0	0	0	0	0	0	0	0	0	0	0	0	0	0	0	0	0
CALA_000035227	species	Evadne nordmanni	0.993630573248408	6	3	species	Evadne nordmanni	0.993630573248408	Opisthokonta	Metazoa	Arthropoda	Branchiopoda	Diplostraca	Podonidae	Evadne	Evadne nordmanni	GBCB503-08	Evadne nordmanni	141403	0	0	0	0	0	0	0	0	0	0	0	0	0	0	0	0	0	0	0	0	0	0	0	0	0	0	0	0	0	0
CALA_000035664	no rank	root	0.823899371069182	6	1	no rank	root	0.823899371069182									DBCOI_000000281		1	0	0	0	0	0	0	0	0	0	0	0	0	0	0	0	0	0	0	0	0	0	0	0	0	0	0	0	0	0	0
CALA_000035666	kingdom	Metazoa	0.751552795031056	6	1	kingdom	Metazoa	0.751552795031056	Opisthokonta	Metazoa							TUNSA008-14		33208	0	0	0	0	0	0	0	0	0	0	0	0	0	0	0	0	0	0	0	0	0	0	0	0	0	0	0	0	0	0
CALA_000035679	no rank	Candidatus Pelagibacter ubique HTCC1062	0.842271293375394	6	1	no rank	Candidatus Pelagibacter ubique HTCC1062	0.842271293375394	Prokaryota	Bacteria	Proteobacteria	Alphaproteobacteria	Pelagibacterales	Pelagibacteraceae	Candidatus Pelagibacter	Candidatus Pelagibacter ubique	CP000084	Candidatus Pelagibacter ubique	335992	0	0	0	0	0	0	0	0	0	0	0	0	0	0	0	0	0	0	0	0	0	0	0	0	0	0	0	0	0	0
CALA_000035684	species	Cliona viridis	0.942492012779553	6	2	species	Cliona viridis	0.942492012779553	Opisthokonta	Metazoa	Porifera	Demospongiae	Clionaida	Clionaidae	Cliona	Cliona viridis	DBCOI_000000231	Cliona viridis	76786	0	0	0	0	0	0	0	0	0	0	0	0	0	0	0	0	0	0	0	0	0	0	0	2	0	0	0	0	0	0
CALA_000035688	no rank	root	0.73134328358209	6	2	no rank	root	0.73134328358209									GBCI0723-06		1	0	0	0	0	0	0	0	0	0	0	0	0	0	0	0	0	0	0	0	0	0	0	0	0	0	0	0	0	0	0
CALA_000035699	no rank	Candidatus Pelagibacter ubique HTCC1062	0.863924050632911	6	2	no rank	Candidatus Pelagibacter ubique HTCC1062	0.863924050632911	Prokaryota	Bacteria	Proteobacteria	Alphaproteobacteria	Pelagibacterales	Pelagibacteraceae	Candidatus Pelagibacter	Candidatus Pelagibacter ubique	CP000084	Candidatus Pelagibacter ubique	335992	0	0	0	0	0	0	0	0	0	0	0	0	0	0	0	0	0	0	0	0	0	0	0	0	0	0	0	0	0	0
CALA_000035701	order	Amphipoda	0.869009584664537	6	2	order	Amphipoda	0.869009584664537	Opisthokonta	Metazoa	Arthropoda	Malacostraca	Amphipoda				WW461-08		6821	0	0	0	0	0	0	0	0	0	0	0	0	0	0	0	0	0	0	0	0	0	0	0	0	0	0	0	0	0	0
CALA_000035703	family	Vesiculariidae	0.829192546583851	6	2	family	Vesiculariidae	0.829192546583851	Opisthokonta	Metazoa	Bryozoa	Gymnolaemata	Ctenostomatida	Vesiculariidae			GBSP7547-13		98850	0	0	0	0	0	0	0	0	0	0	0	0	0	0	0	0	0	0	0	0	0	0	0	2	0	0	0	0	0	0
CALA_000035714	class	Polychaeta	0.798761609907121	6	2	class	Polychaeta	0.798761609907121	Opisthokonta	Metazoa	Annelida	Polychaeta					BCPOL776-10		6341	0	0	0	0	0	0	0	0	0	0	0	0	0	0	0	0	0	0	0	0	0	0	0	0	0	0	0	0	0	0
CALA_000035725	kingdom	Metazoa	0.875399361022364	6	2	kingdom	Metazoa	0.875399361022364	Opisthokonta	Metazoa							PORBC075-12		33208	0	0	0	0	0	0	0	0	0	0	0	0	0	0	0	0	0	0	0	0	0	0	0	0	0	0	0	0	0	0
CALA_000035749	species	Hemiasterella sp. UCMPWC1021	0.964968152866242	6	2	species	Hemiasterella sp. UCMPWC1021	0.964968152866242	Opisthokonta	Metazoa	Porifera	Demospongiae	Tethyida	Hemiasterellidae	Hemiasterella	Hemiasterella sp. UCMPWC1021	AY561977	Hemiasterella sp. UCMPWC1021	283586	0	0	0	0	0	0	0	0	0	0	0	0	0	0	0	0	0	0	0	0	0	0	0	0	0	0	0	0	0	0
CALA_000035842	no rank	root	0.731927710843373	6	3	no rank	root	0.731927710843373									EU161434		1	0	0	0	0	0	0	0	0	0	0	0	0	0	0	0	0	0	0	0	0	0	0	0	0	0	0	0	0	0	0
CALA_000035862	subclass	Hydroidolina	0.842767295597484	6	3	subclass	Hydroidolina	0.842767295597484	Opisthokonta	Metazoa	Cnidaria	Hydrozoa					CNIDC017-14		37516	0	0	0	0	0	0	0	0	0	0	0	0	0	0	0	0	0	0	0	0	0	0	0	0	0	0	0	0	0	0
CALA_000035869	phylum	Proteobacteria	0.787781350482315	6	3	phylum	Proteobacteria	0.787781350482315	Prokaryota	Bacteria	Proteobacteria						OWI_BACTER001		1224	0	0	0	0	0	0	0	0	0	0	0	0	0	0	0	0	0	0	0	0	0	0	0	0	0	0	0	0	0	0
CALA_000035881	no rank	Candidatus Pelagibacter ubique HTCC1062	0.806853582554517	6	3	no rank	Candidatus Pelagibacter ubique HTCC1062	0.806853582554517	Prokaryota	Bacteria	Proteobacteria	Alphaproteobacteria	Pelagibacterales	Pelagibacteraceae	Candidatus Pelagibacter	Candidatus Pelagibacter ubique	CP000084	Candidatus Pelagibacter ubique	335992	0	0	0	0	0	0	0	0	0	0	0	0	0	0	0	0	0	0	0	0	0	0	0	0	0	0	0	0	0	0
CALA_000036002	order	Acrochaetiales	0.968051118210863	6	3	order	Acrochaetiales	0.968051118210863	Archaeplastida	Rhodophyta	Rhodophyta	Florideophyceae	Acrochaetiales				ABMMC1735-07	Audouinella hermannii	31355	0	0	0	0	0	0	0	0	0	0	0	0	0	0	0	0	0	0	0	0	0	0	0	0	0	0	0	0	0	0
CALA_000036083	order	Phyllodocida	0.726993865030675	6	3	order	Phyllodocida	0.726993865030675	Opisthokonta	Metazoa	Annelida	Polychaeta	Phyllodocida				BCPOL660-10	Exogone sp. CMC02	6348	0	0	0	0	0	0	0	0	0	0	0	0	0	0	0	0	0	0	0	0	0	0	0	0	0	0	0	0	0	0
CALA_000036133	family	Scheloribatidae	0.878980891719745	6	3	family	Scheloribatidae	0.878980891719745	Opisthokonta	Metazoa	Arthropoda	Arachnida	Sarcoptiformes	Scheloribatidae			SSPAA7955-13		229860	0	0	0	0	0	0	0	0	0	0	0	0	0	0	0	0	0	0	0	0	0	0	0	0	0	0	0	0	0	0
CALA_000036154	no rank	Pancrustacea	0.765243902439024	6	2	no rank	Pancrustacea	0.765243902439024	Opisthokonta	Metazoa	Arthropoda						FLFIV139-14	Cheritra freja|Microgaster sp. jft10|Iridomyrmex sanguineus|Anochetus pubescens|Hargeria rapax|Tanaidacea sp. PH-2002|Leptochelia dubia|Leptochelia forresti|Anochetus grandidieri	197562	0	0	0	0	0	0	0	0	0	0	0	0	2	0	0	0	0	0	0	0	0	0	0	0	0	0	0	0	0	0
CALA_000036340	species	Paraphaenocladius impensus	0.990415335463259	6	3	species	Paraphaenocladius impensus	0.990415335463259	Opisthokonta	Metazoa	Arthropoda	Insecta	Diptera	Chironomidae	Paraphaenocladius	Paraphaenocladius impensus	CHSOE041-09	Paraphaenocladius impensus	611590	0	0	0	0	0	0	0	0	0	0	0	0	0	0	0	0	0	0	0	0	0	0	0	0	0	0	0	0	0	0
CALA_000036570	order	Isopoda	1	6	2	order	Isopoda	1	Opisthokonta	Metazoa	Arthropoda	Malacostraca	Isopoda				DSASE443-08		29979	0	0	0	0	0	0	0	0	0	0	0	0	0	0	0	0	0	0	0	0	0	0	0	0	0	0	0	0	0	0
CALA_000036782	no rank	Candidatus Pelagibacter ubique HTCC1062	0.889937106918239	6	2	no rank	Candidatus Pelagibacter ubique HTCC1062	0.889937106918239	Prokaryota	Bacteria	Proteobacteria	Alphaproteobacteria	Pelagibacterales	Pelagibacteraceae	Candidatus Pelagibacter	Candidatus Pelagibacter ubique	CP000084	Candidatus Pelagibacter ubique	335992	0	0	0	0	0	0	0	0	0	0	0	0	0	0	0	0	0	0	0	0	0	0	0	0	0	0	0	0	0	0
CALA_000036840	order	Ophiurida	0.961783439490446	6	3	order	Ophiurida	0.961783439490446	Opisthokonta	Metazoa	Echinodermata	Ophiuroidea	Ophiurida				MIWAE041-13	Amphipholis squamata	7619	0	0	0	0	0	0	0	0	0	0	0	0	0	0	0	0	0	0	0	0	0	0	0	0	0	0	0	0	0	0
CALA_000037049	genus	Synchaeta	0.86833855799373	6	3	genus	Synchaeta	0.86833855799373	Opisthokonta	Metazoa	Rotifera	Monogononta	Ploima	Synchaetidae	Synchaeta		GBSP4116-12	Synchaeta cf. pectinata|Synchaeta pectinata|Synchaeta kitina	204744	0	0	0	0	0	0	0	0	0	0	0	0	0	0	0	0	0	0	0	0	0	0	0	0	0	0	0	0	0	0
CALA_000037260	class	Bacillariophyceae	0.854889589905363	6	2	class	Bacillariophyceae	0.854889589905363	Chromalveolata	Stramenopiles	Bacillariophyta	Bacillariophyceae					JQ354716	Mayamaea permitis|Pinnularia acrosphaeria|Sellaphora pupula|Gomphonema parvulum	33850	0	0	0	0	0	0	0	0	0	0	0	0	0	0	0	0	0	0	0	0	0	0	0	0	0	0	0	0	0	0
CALA_000037262	no rank	root	0.768996960486322	6	3	no rank	root	0.768996960486322									ANIAA1500-11		1	0	0	0	0	0	0	0	0	0	0	0	0	0	0	0	0	0	0	0	0	0	0	0	0	0	0	0	0	0	0
CALA_000037831	no rank	Euteleostomi	0.832278481012658	6	2	no rank	Euteleostomi	0.832278481012658	Opisthokonta	Metazoa	Chordata	Actinopterygii					JQ060612		117571	0	0	0	0	0	0	0	0	0	0	0	0	0	0	0	0	0	0	0	0	0	0	0	0	0	0	0	0	0	0
CALA_000037950	class	Dinophyceae	0.95583596214511	6	2	class	Dinophyceae	0.95583596214511	Chromalveolata	Alveolata	Dinoflagellata	Dinophyceae					FJ155831		2864	0	0	0	0	0	0	0	0	0	0	0	0	0	0	0	2	0	0	0	0	0	0	0	0	0	0	0	0	0	0
CALA_000037954	no rank	root	0.787037037037037	6	3	no rank	root	0.787037037037037									DBCOI_000000281		1	0	0	0	0	0	0	0	0	0	0	0	0	0	0	0	0	0	0	0	0	0	0	0	0	0	0	0	0	0	0
CALA_000038367	species	Cylindrotheca closterium	0.920127795527157	6	3	species	Cylindrotheca closterium	0.920127795527157	Chromalveolata	Stramenopiles	Bacillariophyta	Bacillariophyceae	Bacillariales	Bacillariaceae	Cylindrotheca	Cylindrotheca closterium	AB020222	Cylindrotheca closterium	2856	0	0	0	0	0	0	0	0	0	0	0	0	0	0	0	0	0	0	0	0	0	0	0	0	0	0	0	0	0	0
CALA_000038561	subclass	Hydroidolina	0.854889589905363	6	3	subclass	Hydroidolina	0.854889589905363	Opisthokonta	Metazoa	Cnidaria	Hydrozoa					CNNN028-08		37516	0	0	0	0	0	0	0	0	0	0	0	0	0	0	0	0	0	0	0	0	0	0	0	0	0	0	0	0	0	0
CALA_000038652	no rank	root	0.784615384615385	6	2	no rank	root	0.784615384615385									CP000084	Candidatus Pelagibacter ubique	1	0	0	0	0	0	0	0	0	0	0	0	0	0	0	0	0	0	0	0	0	0	0	0	0	0	0	0	0	0	0
CALA_000038706	class	Hexanauplia	0.811912225705329	6	2	class	Hexanauplia	0.811912225705329									NZCYC120-14	Undinula vulgaris|Euchaeta rimana	72037	0	0	0	0	0	0	0	0	0	0	0	0	0	0	0	0	0	0	0	0	0	0	0	0	0	0	0	0	0	0
CALA_000038789	superfamily	Galeommatoidea	0.832807570977918	6	3	superfamily	Galeommatoidea	0.832807570977918	Opisthokonta	Metazoa	Mollusca	Bivalvia	Veneroida				AKMOL187-11	Kellia suborbicularis|Kellia porculus	106228	0	0	0	0	0	0	0	0	0	0	0	0	0	0	0	0	0	0	0	0	0	0	0	0	0	0	0	0	0	0
CALA_000040481	no rank	root	0.564032697547684	6	3	no rank	root	0.564032697547684									AF416994		1	0	0	0	0	0	0	0	0	0	0	0	0	0	0	0	0	0	0	0	0	0	0	0	0	0	0	0	0	0	0
CALA_000042689	species	Pagurus pubescens	0.993630573248408	6	3	species	Pagurus pubescens	0.993630573248408	Opisthokonta	Metazoa	Arthropoda	Malacostraca	Decapoda	Paguridae	Pagurus	Pagurus pubescens	JSDSV003-09	Pagurus pubescens	587157	0	0	0	0	0	0	0	0	0	0	0	0	0	0	0	0	0	0	0	0	0	0	0	0	0	0	0	0	0	0
CALA_000042792	no rank	root	0.628242074927954	6	1	no rank	root	0.628242074927954									OWI_BACTER006		1	0	0	0	0	0	0	0	0	0	0	0	0	0	0	0	0	0	0	0	0	0	0	0	0	0	0	0	0	0	0
CALA_000042804	no rank	root	0.685459940652819	6	2	no rank	root	0.685459940652819									ABMMC2443-08		1	0	0	0	0	0	0	0	0	0	0	0	0	0	0	0	0	0	0	0	0	0	0	0	0	0	0	0	0	0	0
CALA_000042811	species	Pseudostylochus intermedius	0.825396825396825	6	2	species	Pseudostylochus intermedius	0.825396825396825	Opisthokonta	Metazoa	Platyhelminthes	Rhabditophora	Polycladida	Callioplanidae	Pseudostylochus	Pseudostylochus intermedius	AB049114	Pseudostylochus intermedius	137994	0	0	0	0	0	0	0	0	0	0	0	0	0	0	0	0	0	0	0	0	2	0	0	0	0	0	0	0	0	0
CALA_000043154	order	Golfingiida	0.811320754716981	6	3	order	Golfingiida	0.811320754716981	Opisthokonta	Metazoa	Annelida	Sipuncula	Golfingiida				BENTH576-11	Golfingia margaritacea	792580	0	0	0	0	0	0	0	0	0	0	0	0	0	0	0	0	0	0	0	0	0	0	0	0	0	0	0	0	0	0
CALA_000043626	species	Micromonas commoda	0.886435331230284	6	3	species	Micromonas commoda	0.886435331230284	Archaeplastida	Viridiplantae	Chlorophyta	Mamiellophyceae	Mamiellales	Mamiellaceae	Micromonas	Micromonas commoda	FJ859351	Micromonas commoda	296587	0	0	0	0	0	0	0	0	0	0	0	0	0	0	0	0	0	0	0	0	0	0	0	0	0	0	0	0	0	0
CALA_000043850	species	Spadella cephaloptera	0.945686900958466	6	3	species	Spadella cephaloptera	0.945686900958466	Opisthokonta	Metazoa	Chaetognatha	Sagittoidea	Phragmophora	Spadellidae	Spadella	Spadella cephaloptera	AY545549	Spadella cephaloptera	52888	0	0	0	0	0	0	0	0	0	0	0	0	0	0	0	0	0	0	0	0	0	0	0	0	0	0	0	0	0	0
CALA_000043915	genus	Leohumicola	0.890282131661442	6	3	genus	Leohumicola	0.890282131661442	Opisthokonta	Fungi	Ascomycota	Leotiomycetes	Leotiomycetes_incertae_sedis	Leotiomycetes_incertae_sedis	Leohumicola		LHM010-08	Leohumicola verrucosa|Leohumicola levissima|Leohumicola lenta|Leohumicola terminalis|Leohumicola atra|Leohumicola minima|Leohumicola incrustata	290614	0	0	0	0	0	0	0	0	0	0	0	0	0	0	0	0	0	0	0	0	0	0	0	0	0	0	0	0	0	0
CALA_000044450	no rank	root	0.796875	6	3	no rank	root	0.796875									GU171332		1	0	0	0	0	0	0	0	0	0	0	0	0	0	0	0	0	0	0	0	0	0	0	0	0	0	0	0	0	0	0
CALA_000044690	phylum	Proteobacteria	0.78125	6	3	phylum	Proteobacteria	0.78125	Prokaryota	Bacteria	Proteobacteria						OWI_BACTER003		1224	0	0	0	0	0	0	0	0	0	0	0	0	0	0	0	0	0	0	0	0	0	0	0	0	0	0	0	0	0	0
CALA_000044798	species	Heterocapsa rotundata	0.88125	6	3	species	Heterocapsa rotundata	0.88125	Chromalveolata	Alveolata	Dinoflagellata	Dinophyceae	Peridiniales	Heterocapsaceae	Heterocapsa	Heterocapsa rotundata	EF036582	Heterocapsa rotundata	89963	0	0	0	0	0	0	0	0	0	0	0	0	0	0	0	0	0	0	0	0	0	0	0	0	0	0	0	0	0	0
CALA_000044809	no rank	Candidatus Pelagibacter ubique HTCC1062	0.821875	6	1	no rank	Candidatus Pelagibacter ubique HTCC1062	0.821875	Prokaryota	Bacteria	Proteobacteria	Alphaproteobacteria	Pelagibacterales	Pelagibacteraceae	Candidatus Pelagibacter	Candidatus Pelagibacter ubique	CP000084	Candidatus Pelagibacter ubique	335992	0	0	0	0	0	0	0	0	0	0	0	0	0	0	0	0	0	0	0	0	0	0	0	0	0	0	0	0	0	0
CALA_000044883	no rank	root	0.766871165644172	6	3	no rank	root	0.766871165644172									RMICR089-10		1	0	0	0	0	0	0	0	0	0	0	0	0	0	0	0	0	0	0	0	0	0	0	0	0	0	0	0	0	0	0
CALA_000044944	no rank	Candidatus Pelagibacter ubique HTCC1062	0.807453416149068	6	1	no rank	Candidatus Pelagibacter ubique HTCC1062	0.807453416149068	Prokaryota	Bacteria	Proteobacteria	Alphaproteobacteria	Pelagibacterales	Pelagibacteraceae	Candidatus Pelagibacter	Candidatus Pelagibacter ubique	CP000084	Candidatus Pelagibacter ubique	335992	0	0	0	0	0	0	0	0	0	0	0	0	0	0	0	0	0	0	0	0	0	0	0	0	0	0	0	0	0	0
CALA_000044952	no rank	Protostomia	0.800623052959502	6	1	no rank	Protostomia	0.800623052959502	Opisthokonta	Metazoa							WMGSI594-10		33317	0	0	0	0	0	0	0	0	0	0	0	0	0	0	0	0	0	0	0	0	0	0	0	0	0	0	0	0	0	0
CALA_000044964	no rank	root	0.734138972809668	6	2	no rank	root	0.734138972809668									GRHOD153-10		1	0	0	0	0	0	0	0	0	0	0	0	0	0	0	0	0	0	0	0	0	0	0	0	0	0	0	0	0	0	0
CALA_000044965	no rank	root	0.808049535603715	6	2	no rank	root	0.808049535603715									OZSEA475-10		1	0	0	0	0	0	0	0	0	0	0	0	0	0	0	0	0	0	0	0	0	0	0	0	0	0	0	0	0	0	0
CALA_000044974	superkingdom	Eukaryota	0.785714285714286	6	2	superkingdom	Eukaryota	0.785714285714286									AY561969		2759	0	0	0	0	0	0	0	0	0	0	0	0	0	0	0	0	0	0	0	0	0	0	0	0	0	0	0	0	0	0
CALA_000044985	no rank	root	0.742236024844721	6	2	no rank	root	0.742236024844721									GBCMA0112-06	Eurythenes gryllus	1	0	0	0	0	0	0	0	0	0	0	0	0	0	0	0	0	0	0	0	0	0	0	0	0	0	0	0	0	0	0
CALA_000044994	order	Haplosclerida	0.900958466453674	6	2	order	Haplosclerida	0.900958466453674	Opisthokonta	Metazoa	Porifera	Demospongiae	Haplosclerida				AM076980		6049	0	0	0	0	0	0	0	0	0	0	0	0	0	0	0	0	0	0	0	0	0	0	0	0	0	0	0	0	0	0
CALA_000044996	order	Gigartinales	0.961661341853035	6	2	order	Gigartinales	0.961661341853035	Archaeplastida	Rhodophyta	Rhodophyta	Florideophyceae	Gigartinales				REDEU486-11	Meredithia microphylla	28017	0	0	0	0	0	0	0	0	0	0	0	0	0	0	0	0	0	0	0	0	0	0	0	0	0	0	0	0	0	0
CALA_000045332	no rank	root	0.774691358024691	6	3	no rank	root	0.774691358024691									DBCOI_000000263		1	0	0	0	0	0	0	0	0	0	0	0	0	0	0	0	0	0	0	0	0	0	0	0	0	0	0	0	0	0	0
CALA_000045799	genus	Oscarella	0.990415335463259	6	3	genus	Oscarella	0.990415335463259	Opisthokonta	Metazoa	Porifera	Homoscleromorpha	Homosclerophorida	Oscarellidae	Oscarella		HQ269361	Oscarella tuberculata	121493	0	0	0	0	0	0	0	0	0	0	0	0	0	0	0	0	0	0	0	0	0	0	0	0	0	0	0	0	0	0
CALA_000045922	phylum	Bacillariophyta	0.847619047619048	6	3	phylum	Bacillariophyta	0.847619047619048	Chromalveolata	Stramenopiles	Bacillariophyta						DQ186202		2836	0	0	0	0	0	0	0	0	0	0	0	0	0	0	0	0	0	0	0	0	0	0	0	0	0	0	0	0	0	0
CALA_000047196	family	Mytilidae	0.749235474006116	6	2	family	Mytilidae	0.749235474006116	Opisthokonta	Metazoa	Mollusca	Bivalvia	Mytiloida	Mytilidae			DQ343595	Modiolus brasiliensis|Perna canaliculus|Perna viridis|Perna perna|Arcuatula senhousia|Crenella faba|Choromytilus chorus|Mytella charruana|Musculus discors|Perna indica	6547	0	0	0	0	0	0	0	0	0	0	0	0	0	0	0	0	0	0	0	0	0	0	0	0	0	0	0	0	0	0
CALA_000047203	no rank	root	0.78328173374613	6	2	no rank	root	0.78328173374613									ABMMC7958-10		1	0	0	0	0	0	0	0	0	0	0	0	0	0	0	0	0	0	0	0	0	0	0	0	0	0	0	0	0	0	0
CALA_000047223	family	Biemnidae	0.895569620253165	6	2	family	Biemnidae	0.895569620253165	Opisthokonta	Metazoa	Porifera	Demospongiae	Biemnida	Biemnidae			JF773147	Biemna saucia|Neofibularia hartmani|Sigmaxinella hipposiderus|Biemna fistulosa|Neofibularia irata	1779171	0	0	0	0	0	0	0	0	0	0	0	0	0	0	0	0	0	0	0	0	0	0	0	0	0	0	0	0	0	0
CALA_000047395	no rank	root	0.768518518518518	6	3	no rank	root	0.768518518518518									GBDP4996-08		1	0	0	0	0	0	0	0	0	0	0	0	0	0	0	0	0	0	0	0	0	0	0	0	0	0	0	0	0	0	0
CALA_000047770	no rank	root	0.776073619631902	6	3	no rank	root	0.776073619631902									GBMIN41981-14	Aplidium conicum|Pycnoclavella communis|Clavelina moluccensis|Morchellium argus|Nephtheis fascicularis|Bradyrhizobium genosp. Z|Clavelina oblonga|Aplidium tabarquensis|Eudistoma elongatum|Clavelina lepadiformis|Diplosoma listerianum|Pycnoclavella aurilucens	1	0	0	0	0	0	0	0	0	0	0	0	0	0	0	0	0	0	0	0	0	0	0	0	0	0	0	0	0	0	0
CALA_000048227	no rank	Candidatus Pelagibacter ubique HTCC1062	0.920127795527157	6	3	no rank	Candidatus Pelagibacter ubique HTCC1062	0.920127795527157	Prokaryota	Bacteria	Proteobacteria	Alphaproteobacteria	Pelagibacterales	Pelagibacteraceae	Candidatus Pelagibacter	Candidatus Pelagibacter ubique	CP000084	Candidatus Pelagibacter ubique	335992	0	0	0	0	0	0	0	0	0	0	0	0	0	0	0	0	0	0	0	0	0	0	0	0	0	0	0	0	0	0
CALA_000048872	species	Pinna nobilis	0.901315789473684	6	3	species	Pinna nobilis	0.901315789473684	Opisthokonta	Metazoa	Mollusca	Bivalvia	Pterioida	Pinnidae	Pinna	Pinna nobilis	DQ448217	Pinna nobilis	111169	0	0	0	0	0	0	0	0	0	0	0	0	0	0	0	0	0	0	0	0	0	0	0	0	0	0	0	0	0	0
CALA_000049097	species	Clava multicornis	0.876190476190476	6	3	species	Clava multicornis	0.876190476190476	Opisthokonta	Metazoa	Cnidaria	Hydrozoa	Anthoathecata	Hydractiniidae	Clava	Clava multicornis	JN700935	Clava multicornis	498518	0	0	0	0	0	0	0	0	0	0	0	0	0	0	0	0	0	0	0	0	0	0	0	0	0	0	0	0	0	0
CALA_000049946	no rank	Bilateria	0.779874213836478	6	3	no rank	Bilateria	0.779874213836478	Opisthokonta	Metazoa							OGLA774-11		33213	0	0	0	0	0	0	0	0	0	0	0	0	0	0	0	0	0	0	0	0	0	0	0	0	0	0	0	0	0	0
CALA_000050868	no rank	root	0.565096952908587	6	3	no rank	root	0.565096952908587									ENKDF229-11		1	0	0	0	0	0	0	0	0	0	0	0	0	0	0	0	0	0	0	0	0	0	0	0	0	0	0	0	0	0	0
CALA_000050915	species	Microdeutopus sp. SFAM14-002	0.977635782747604	6	3	species	Microdeutopus sp. SFAM14-002	0.977635782747604	Opisthokonta	Metazoa	Arthropoda	Malacostraca	Amphipoda	Aoridae	Microdeutopus	Microdeutopus sp. SFAM14-002	DBCOI_000000103	Microdeutopus sp. SFAM14-002	1920406	0	0	0	0	0	0	0	0	0	0	0	0	0	0	0	0	0	0	0	0	0	0	0	0	0	0	0	0	0	0
CALA_000052130	phylum	Proteobacteria	0.76038338658147	6	3	phylum	Proteobacteria	0.76038338658147	Prokaryota	Bacteria	Proteobacteria						OWI_BACTER011		1224	0	0	0	0	0	0	0	0	0	0	0	0	0	0	0	0	0	0	0	0	0	0	0	0	0	0	0	0	0	0
CALA_000052548	no rank	root	0.742138364779874	6	3	no rank	root	0.742138364779874									OWI_BACTER001	Chloeia parva	1	0	0	0	0	0	0	0	0	0	0	0	0	0	0	0	0	0	0	0	0	0	0	0	0	0	0	0	0	0	0
CALA_000054770	no rank	root	0.777439024390244	6	3	no rank	root	0.777439024390244									FBCOG400-12		1	0	0	0	0	0	0	0	0	0	0	0	0	0	0	0	0	0	0	0	0	0	0	0	0	0	0	0	0	0	0
CALA_000055163	no rank	Protostomia	0.81875	6	2	no rank	Protostomia	0.81875	Opisthokonta	Metazoa							YCHAE393-08		33317	0	0	0	0	0	0	0	0	0	0	0	0	0	2	0	0	0	0	0	0	0	0	0	0	0	0	0	0	0	0
CALA_000057053	superkingdom	Eukaryota	0.794392523364486	6	3	superkingdom	Eukaryota	0.794392523364486									GBMLG11998-13		2759	0	0	0	0	0	0	0	0	0	0	0	0	0	0	0	0	0	0	0	0	0	0	0	0	0	0	0	0	0	0
CALA_000059202	species	Sagitta elegans	0.891373801916933	6	3	species	Sagitta elegans	0.891373801916933	Opisthokonta	Metazoa	Chaetognatha	Sagittoidea	Aphragmophora	Sagittidae	Sagitta	Sagitta elegans	KP899801	Sagitta elegans	10231	0	0	0	0	0	0	0	0	0	0	0	0	0	0	0	0	0	0	0	0	0	0	0	0	0	0	0	0	0	0
CALA_000061448	section	Callithamnion sp.BOLD ER	0.980830670926518	6	3	section	Callithamnion sp.BOLD ER	0.980830670926518	Archaeplastida	Rhodophyta	Rhodophyta	Florideophyceae	Ceramiales	Ceramiaceae	Ceramium		HUWAR074-10		10000077	0	0	0	0	0	0	0	0	0	0	0	0	0	0	0	0	0	0	0	0	0	0	0	0	0	0	0	0	0	0
CALA_000062632	order	Gigartinales	0.920127795527157	6	3	order	Gigartinales	0.920127795527157	Archaeplastida	Rhodophyta	Rhodophyta	Florideophyceae	Gigartinales				ABMMC8418-10		28017	0	0	0	0	0	0	0	0	0	0	0	0	0	0	0	0	0	0	0	0	0	0	0	0	0	0	0	0	0	0
CALA_000063697	no rank	Candidatus Pelagibacter ubique HTCC1062	0.835403726708075	6	3	no rank	Candidatus Pelagibacter ubique HTCC1062	0.835403726708075	Prokaryota	Bacteria	Proteobacteria	Alphaproteobacteria	Pelagibacterales	Pelagibacteraceae	Candidatus Pelagibacter	Candidatus Pelagibacter ubique	CP000084	Candidatus Pelagibacter ubique	335992	0	0	0	0	0	0	0	0	0	0	0	0	0	0	0	0	0	0	0	0	0	0	0	0	0	0	0	0	0	0
CALA_000063727	species	Dolichomastix tenuilepis	0.853125	6	3	species	Dolichomastix tenuilepis	0.853125	Archaeplastida	Viridiplantae	Chlorophyta	Mamiellophyceae	Dolichomastigales	Dolichomastigaceae	Dolichomastix	Dolichomastix tenuilepis	AB491650	Dolichomastix tenuilepis	195969	0	0	0	0	0	0	0	0	0	0	0	0	0	0	0	0	0	0	0	0	0	0	0	0	0	0	0	0	0	0
CALA_000063997	class	Polychaeta	0.808777429467085	6	3	class	Polychaeta	0.808777429467085	Opisthokonta	Metazoa	Annelida	Polychaeta					NBPOL231-08	Brada villosa CMC02|Poeobius meseres|Flabelligera affinis CMC01|Pherusa affinis|Flabelligera sp. CMC02|Flabelligera infundibularis|Diplocirrus longisetosus|Pherusa plumosa|Flabelliderma ockeri|Macrochaeta clavicornis	6341	0	0	0	0	0	0	0	0	0	0	0	0	0	0	0	0	0	0	0	0	0	0	0	0	0	0	0	0	0	0
CALA_000065104	no rank	root	0.796296296296296	6	2	no rank	root	0.796296296296296									GBCI0726-06		1	0	0	0	0	0	0	0	0	0	0	0	0	0	0	0	0	0	0	0	0	0	0	0	0	0	0	0	0	0	0
CALA_000065150	kingdom	Metazoa	0.775700934579439	6	3	kingdom	Metazoa	0.775700934579439	Opisthokonta	Metazoa							TUNSA061-14		33208	0	0	0	0	0	0	0	0	0	0	0	0	0	0	0	0	0	0	0	0	0	0	0	0	0	0	0	0	0	0
CALA_000065898	no rank	root	0.86984126984127	6	3	no rank	root	0.86984126984127									SERSP058-10		1	0	0	0	0	0	0	0	0	0	0	0	0	0	0	0	0	0	0	0	0	0	0	0	0	0	0	0	0	0	0
CALA_000066017	class	Oomycota	0.846875	6	2	class	Oomycota	0.846875									OOMYA1264-08		4762	0	0	0	0	0	0	0	0	0	0	0	0	0	0	0	0	0	0	0	0	0	0	0	0	0	0	0	0	0	0
CALA_000066485	superkingdom	Eukaryota	0.782874617737003	6	1	superkingdom	Eukaryota	0.782874617737003									KC353354	Chlorella variabilis|Reclinomonas americana|Histiona aroides|Jakoba bahamiensis	2759	0	0	0	0	0	0	0	0	0	0	0	0	0	0	0	0	0	0	0	0	0	0	0	0	0	0	0	0	0	0
CALA_000066521	no rank	Candidatus Pelagibacter ubique HTCC1062	0.828025477707006	6	1	no rank	Candidatus Pelagibacter ubique HTCC1062	0.828025477707006	Prokaryota	Bacteria	Proteobacteria	Alphaproteobacteria	Pelagibacterales	Pelagibacteraceae	Candidatus Pelagibacter	Candidatus Pelagibacter ubique	CP000084	Candidatus Pelagibacter ubique	335992	0	0	0	0	0	0	0	0	0	0	0	0	0	0	0	0	0	0	0	0	0	0	0	0	0	0	0	0	0	0
CALA_000066572	no rank	root	0.747663551401869	6	1	no rank	root	0.747663551401869									OWI_BACTER001	Chloeia parva	1	0	0	0	0	0	0	0	0	0	0	0	0	0	0	0	0	0	0	0	0	0	0	0	0	0	0	0	0	0	0
CALA_000066590	no rank	root	0.558011049723757	6	1	no rank	root	0.558011049723757									CTM228-13		1	0	0	0	0	0	0	0	0	0	0	0	0	0	0	0	0	0	0	0	0	0	0	0	0	0	0	0	0	0	0
CALA_000066610	no rank	root	0.757188498402556	6	2	no rank	root	0.757188498402556									OWI_BACTER001	Chloeia parva	1	0	0	0	0	0	0	0	0	0	0	0	0	0	0	0	0	0	0	0	0	0	0	0	0	0	0	0	0	0	0
CALA_000066618	species	Mnemiopsis leidyi	0.782089552238806	6	2	species	Mnemiopsis leidyi	0.782089552238806	Opisthokonta	Metazoa	Ctenophora	Tentaculata	Lobata	Bolinopsidae	Mnemiopsis	Mnemiopsis leidyi	JF760210	Mnemiopsis leidyi	27923	0	0	0	0	0	0	0	0	0	0	0	0	0	0	0	0	0	0	0	0	0	0	0	0	0	0	0	0	0	0
CALA_000066654	no rank	root	0.777089783281734	6	2	no rank	root	0.777089783281734									CP000084	Cytophaga sp. MBIC04667|Candidatus Pelagibacter ubique|Proselachista taeniiformis	1	0	0	0	0	0	0	0	0	0	0	0	0	0	0	0	0	0	0	0	0	0	0	0	0	0	0	0	0	0	0
CALA_000066711	no rank	root	0.711246200607903	6	2	no rank	root	0.711246200607903									KC875348		1	0	0	0	0	0	0	0	0	0	0	0	0	0	0	0	0	0	0	0	0	0	0	0	0	0	0	0	0	0	0
CALA_000066836	no rank	root	0.780864197530864	6	2	no rank	root	0.780864197530864									KC502313		1	0	0	0	0	0	0	0	0	0	0	0	0	0	0	0	0	0	0	0	0	0	0	0	0	0	0	0	0	0	0
CALA_000066847	suborder	Eumonostilifera	0.883647798742138	6	2	suborder	Eumonostilifera	0.883647798742138	Opisthokonta	Metazoa	Nemertea	Enopla	Monostilifera				GBSP5829-13	Prosorhochmus nelsoni|Prosorhochmus claparedii|Prosorhochmus belizeanus|Prosadenoporus winsori|Arhochmus korotneffi|Nemertopsis bivittata	2053500	0	0	0	0	0	0	2	0	0	0	0	0	0	0	0	0	0	0	0	0	0	0	0	0	0	0	0	0	0	0
CALA_000066857	genus	Leohumicola	0.911392405063291	6	2	genus	Leohumicola	0.911392405063291	Opisthokonta	Fungi	Ascomycota	Leotiomycetes	Leotiomycetes_incertae_sedis	Leotiomycetes_incertae_sedis	Leohumicola		LHM012-08	Leohumicola verrucosa|Leohumicola levissima|Leohumicola lenta|Leohumicola terminalis|Leohumicola atra|Leohumicola incrustata|Leohumicola minima	290614	0	0	0	0	0	0	0	0	0	0	0	0	0	0	0	0	0	0	0	0	0	0	0	0	0	0	0	0	0	0
CALA_000066886	no rank	root	0.846394984326019	6	2	no rank	root	0.846394984326019									DBCOI_000000268		1	0	0	0	0	0	0	0	0	0	0	0	0	0	0	0	0	0	0	0	0	0	0	0	0	0	0	0	0	0	0
CALA_000066917	superkingdom	Eukaryota	0.76875	6	2	superkingdom	Eukaryota	0.76875									DBCOI_000000073		2759	0	0	0	0	0	0	0	0	0	0	0	0	0	0	0	0	0	0	0	0	0	0	0	0	0	0	0	0	0	0
CALA_000066924	no rank	root	0.745454545454545	6	2	no rank	root	0.745454545454545									MANC032-13		1	0	0	0	0	0	0	0	0	0	0	0	0	0	0	0	0	0	0	0	0	0	0	0	0	0	0	0	0	0	0
CALA_000066929	no rank	root	0.799382716049383	6	2	no rank	root	0.799382716049383									KC568456		1	0	0	0	0	0	0	0	0	0	0	0	0	0	0	0	0	0	0	0	0	0	0	0	0	0	0	0	0	0	0
CALA_000066935	kingdom	Alveolata	0.683760683760684	6	2	kingdom	Alveolata	0.683760683760684	Chromalveolata	Alveolata							EF036578		33630	0	0	0	0	0	0	0	0	0	0	0	0	0	0	0	0	0	0	0	0	0	0	0	0	0	0	0	0	0	0
CALA_000066938	species	Synura synuroidea	0.834375	6	2	species	Synura synuroidea	0.834375	Chromalveolata	Stramenopiles	Ochrophyta	Chrysophyceae	Synurales	Mallomonadaceae	Synura	Synura synuroidea	AF222718	Synura synuroidea	47573	0	0	0	0	0	0	0	0	0	0	0	0	0	0	0	0	0	0	0	0	0	0	0	0	0	0	0	0	0	0
CALA_000067173	phylum	Proteobacteria	0.753164556962025	6	3	phylum	Proteobacteria	0.753164556962025	Prokaryota	Bacteria	Proteobacteria						OWI_BACTER003		1224	0	0	0	0	0	0	0	0	0	0	0	0	0	0	0	0	0	0	0	0	0	0	0	0	0	0	0	0	0	0
CALA_000067966	subclass	Heteroscleromorpha	0.8875	6	3	subclass	Heteroscleromorpha	0.8875									GBSP7679-13	Polymastia sp. WAMZ12384|Cliona sp. SP25196|Pione vastifica|Cliona chilensis|Clionaopsis platei|Pione velans|Cliona viridis|Placospongia sp. N-2002|Cliona celata|Placospongia sp. UCMPWC866	1779146	0	0	0	0	0	0	0	0	0	0	0	0	0	0	0	0	0	0	0	0	0	0	0	0	0	0	0	0	0	0
CALA_000068604	class	Mamiellophyceae	0.797546012269939	6	3	class	Mamiellophyceae	0.797546012269939	Archaeplastida	Viridiplantae	Chlorophyta	Mamiellophyceae					AB491650	Mantoniella squamata|Dolichomastix tenuilepis|Micromonas pusilla	1035538	0	0	0	0	0	0	0	0	0	0	0	0	0	0	0	0	0	0	0	0	0	0	0	0	0	0	0	0	0	0
CALA_000070195	family	Canthocamptidae	0.842271293375394	6	3	family	Canthocamptidae	0.842271293375394	Opisthokonta	Metazoa	Arthropoda	Maxillopoda	Harpacticoida	Canthocamptidae			NZCYC040-13		298464	0	0	0	0	0	0	0	0	0	0	0	0	0	0	0	0	0	0	0	0	0	0	0	0	0	0	0	0	0	0
CALA_000070583	order	Cyclopoida	0.75	6	3	order	Cyclopoida	0.75	Opisthokonta	Metazoa	Arthropoda	Maxillopoda	Cyclopoida				ZPC035-13		84308	0	0	0	0	0	0	0	0	0	0	0	0	0	0	0	0	0	0	0	0	0	0	0	0	0	0	0	0	0	0
CALA_000070690	no rank	root	0.758409785932722	6	3	no rank	root	0.758409785932722									OOMYA310-07		1	0	0	0	0	0	0	0	0	0	0	0	0	0	0	0	0	0	0	0	0	0	0	0	0	0	0	0	0	0	0
CALA_000072113	phylum	Proteobacteria	0.780645161290323	6	3	phylum	Proteobacteria	0.780645161290323	Prokaryota	Bacteria	Proteobacteria						OWI_BACTER004		1224	0	0	0	0	0	0	0	0	0	0	0	0	0	0	0	0	0	0	0	0	0	0	0	0	0	0	0	0	0	0
CALA_000075773	no rank	Protostomia	0.813084112149533	6	3	no rank	Protostomia	0.813084112149533	Opisthokonta	Metazoa							GBSP7176-13		33317	0	0	0	0	0	0	0	0	0	0	0	0	0	0	0	0	0	0	0	0	0	0	0	0	0	0	0	0	0	0
CALA_000075910	no rank	root	0.580821917808219	6	3	no rank	root	0.580821917808219									GBAN1580-07		1	0	0	0	0	0	0	0	0	0	0	0	0	0	0	0	0	0	0	0	0	0	0	0	0	0	0	0	0	0	0
CALA_000076244	kingdom	Stramenopiles	0.821538461538462	6	3	kingdom	Stramenopiles	0.821538461538462	Chromalveolata	Stramenopiles							AB334448		33634	0	0	0	0	0	0	0	0	0	0	0	0	0	0	0	0	0	0	0	0	0	0	0	0	0	0	0	0	0	0
CALA_000082038	species	Habrotrocha constricta	0.90625	6	2	species	Habrotrocha constricta	0.90625	Opisthokonta	Metazoa	Rotifera	Bdelloidea	Philodinida	Habrotrochidae	Habrotrocha	Habrotrocha constricta	JX184002	Habrotrocha constricta	104786	0	0	0	0	0	0	0	0	0	0	0	0	0	0	0	0	0	0	0	0	0	0	0	0	0	0	0	0	0	0
CALA_000084007	species	Parvamoeba rugata	0.84472049689441	6	2	species	Parvamoeba rugata	0.84472049689441	Amoebozoa	Lobosa	Discosea	Flabellinia	Himatismenida		Parvamoeba	Parvamoeba rugata	JN202434	Parvamoeba rugata	1076758	0	0	0	0	0	0	0	0	0	0	0	0	0	0	0	0	0	0	0	0	0	0	0	0	0	0	0	0	0	0
CALA_000085328	no rank	leotiomyceta	0.864779874213837	6	2	no rank	leotiomyceta	0.864779874213837	Opisthokonta	Fungi	Ascomycota	Leotiomycetes					EU090238	Zymoseptoria tritici|Leohumicola levissima|Leohumicola verrucosa|Leohumicola terminalis|Leohumicola atra|Leohumicola incrustata|Leohumicola minima	716546	0	0	0	0	0	0	0	0	0	0	0	0	0	0	0	0	0	0	0	0	0	0	0	0	0	0	0	0	0	0
CALA_000085336	species	Cucumaria georgiana	0.968051118210863	6	2	species	Cucumaria georgiana	0.968051118210863	Opisthokonta	Metazoa	Echinodermata	Holothuroidea	Dendrochirotida	Cucumariidae	Cucumaria	Cucumaria georgiana	HM196431	Cucumaria georgiana	864626	0	0	0	0	0	0	0	0	0	0	0	0	0	0	0	0	0	0	0	0	0	0	0	0	0	0	0	0	0	0
CALA_000085459	no rank	root	0.789968652037618	6	3	no rank	root	0.789968652037618									GENHP1084-12		1	0	0	0	0	0	0	0	0	0	0	0	0	0	0	0	0	0	0	0	0	0	0	0	0	0	0	0	0	0	0
CALA_000085630	order	Leptothecata	0.945686900958466	6	1	order	Leptothecata	0.945686900958466	Opisthokonta	Metazoa	Cnidaria	Hydrozoa	Leptothecata				DBCOI_000000166	Clytia hemisphaerica	500008	0	0	0	0	0	0	0	0	0	0	0	0	0	0	0	0	0	0	0	0	0	0	0	0	0	0	0	0	0	0
CALA_000085637	no rank	root	0.798136645962733	6	2	no rank	root	0.798136645962733									YCHAE172-08		1	0	0	0	0	0	0	0	0	0	0	0	0	0	0	0	0	0	0	0	0	0	0	0	0	0	0	0	0	0	0
CALA_000085945	class	Oomycota	0.829192546583851	6	3	class	Oomycota	0.829192546583851									OOMYA078-07		4762	0	0	0	0	0	0	0	0	0	0	0	0	0	0	0	0	0	0	0	0	0	0	0	0	0	0	0	0	0	0
CALA_000086091	no rank	root	0.904153354632588	6	3	no rank	root	0.904153354632588									BERMR136-10	Osmundea pinnatifida|Eucoilinae sp. BIOUG31960-G06|uncultured marine eubacterium HstpL26	1	0	0	0	0	0	0	0	0	0	0	0	0	0	0	0	0	0	0	0	0	0	0	0	0	0	0	0	0	0	0
CALA_000086373	no rank	Candidatus Pelagibacter ubique HTCC1062	0.809230769230769	6	3	no rank	Candidatus Pelagibacter ubique HTCC1062	0.809230769230769	Prokaryota	Bacteria	Proteobacteria	Alphaproteobacteria	Pelagibacterales	Pelagibacteraceae	Candidatus Pelagibacter	Candidatus Pelagibacter ubique	CP000084	Candidatus Pelagibacter ubique	335992	0	0	0	0	0	0	0	0	0	0	0	0	0	0	0	0	0	0	0	0	0	0	0	0	0	0	0	0	0	0
CALA_000086763	no rank	Lophotrochozoa	0.82018927444795	6	3	no rank	Lophotrochozoa	0.82018927444795	Opisthokonta	Metazoa							POLNO013-12	Hediste japonica|Hediste diversicolor|Perinereis gualpensis|Hediste atoka|Nereis sp. CMC01|Monocelis fusca|Hediste diversicolor group sp. A AA-2008|Hediste diversicolor group sp. B AA-2008	1206795	0	0	0	0	0	0	0	0	0	0	0	0	0	0	0	0	0	0	0	0	0	0	0	0	0	0	0	0	0	0
CALA_000089022	no rank	root	0.740853658536585	6	2	no rank	root	0.740853658536585									CYTC5759-12		1	0	0	0	0	0	0	0	0	0	0	0	0	0	0	0	0	0	0	0	0	0	0	0	0	0	0	0	0	0	0
CALA_000090039	no rank	Candidatus Pelagibacter ubique HTCC1062	0.798165137614679	6	1	no rank	Candidatus Pelagibacter ubique HTCC1062	0.798165137614679	Prokaryota	Bacteria	Proteobacteria	Alphaproteobacteria	Pelagibacterales	Pelagibacteraceae	Candidatus Pelagibacter	Candidatus Pelagibacter ubique	CP000084	Candidatus Pelagibacter ubique	335992	0	0	0	0	0	0	0	0	0	0	0	0	0	0	0	0	0	0	0	0	0	0	0	0	0	0	0	0	0	0
CALA_000090069	class	Hexanauplia	0.746130030959752	6	2	class	Hexanauplia	0.746130030959752									ZPC122-14	Megacyclops viridis|Thermocyclops inversus|Thermocyclops oithonoides	72037	0	0	0	0	0	0	0	0	0	0	0	0	0	0	0	0	0	0	0	0	0	0	0	0	0	0	0	0	0	0
CALA_000091430	order	Ceramiales	0.908517350157729	6	3	order	Ceramiales	0.908517350157729	Archaeplastida	Rhodophyta	Rhodophyta	Florideophyceae	Ceramiales				ABMMC10298-10	Polysiphonia stricta	2802	0	0	0	0	0	0	0	0	0	0	0	0	0	0	0	0	0	0	0	0	0	0	0	0	0	0	0	0	0	0
CALA_000091886	no rank	root	0.753799392097264	6	3	no rank	root	0.753799392097264									NJCGS375-10		1	0	0	0	0	0	0	0	0	0	0	0	0	0	0	0	0	0	0	0	0	0	0	0	0	0	0	0	0	0	0
CALA_000093666	no rank	Candidatus Pelagibacter ubique HTCC1062	0.803738317757009	6	1	no rank	Candidatus Pelagibacter ubique HTCC1062	0.803738317757009	Prokaryota	Bacteria	Proteobacteria	Alphaproteobacteria	Pelagibacterales	Pelagibacteraceae	Candidatus Pelagibacter	Candidatus Pelagibacter ubique	CP000084	Candidatus Pelagibacter ubique	335992	0	0	0	0	0	0	0	0	0	0	0	0	0	0	0	0	0	0	0	0	0	0	0	0	0	0	0	0	0	0
CALA_000093675	species	Cnemidocarpa verrucosa	0.824451410658307	6	1	species	Cnemidocarpa verrucosa	0.824451410658307	Opisthokonta	Metazoa	Chordata	Ascidiacea	Stolidobranchia	Styelidae	Cnemidocarpa	Cnemidocarpa verrucosa	WANGANGU00008	Cnemidocarpa verrucosa	292790	0	0	0	0	0	0	0	0	0	0	0	0	0	0	0	0	0	0	0	0	0	0	0	0	0	0	0	0	0	0
CALA_000093682	species	Centropages violaceus	0.980891719745223	6	2	species	Centropages violaceus	0.980891719745223	Opisthokonta	Metazoa	Arthropoda	Maxillopoda	Calanoida	Centropagidae	Centropages	Centropages violaceus	GBCX683-12	Centropages violaceus	862097	0	0	0	0	0	0	0	0	0	0	0	0	0	0	0	0	0	0	0	0	0	0	0	0	0	0	0	0	0	0
CALA_000093685	no rank	root	0.796875	6	2	no rank	root	0.796875									KBPOL796-11		1	0	0	0	0	0	0	0	0	0	0	0	0	0	0	0	0	0	0	0	0	0	0	0	0	0	0	0	0	0	0
CALA_000093689	no rank	root	0.768996960486322	6	2	no rank	root	0.768996960486322									AB000210		1	0	0	0	0	0	0	0	0	0	0	0	0	0	0	0	0	0	0	0	0	0	0	0	0	0	0	0	0	0	0
CALA_000093691	no rank	Candidatus Pelagibacter ubique HTCC1062	0.817610062893082	6	2	no rank	Candidatus Pelagibacter ubique HTCC1062	0.817610062893082	Prokaryota	Bacteria	Proteobacteria	Alphaproteobacteria	Pelagibacterales	Pelagibacteraceae	Candidatus Pelagibacter	Candidatus Pelagibacter ubique	CP000084	Candidatus Pelagibacter ubique	335992	0	0	0	0	0	0	0	0	0	0	0	0	0	0	0	0	0	0	0	0	0	0	0	0	0	0	0	0	0	0
CALA_000093693	no rank	root	0.785276073619632	6	2	no rank	root	0.785276073619632									GRHOD089-10		1	0	0	0	0	0	0	0	0	0	0	0	0	0	0	0	0	0	0	0	0	0	0	0	0	0	0	0	0	0	0
CALA_000093696	order	Gigartinales	0.93968253968254	6	2	order	Gigartinales	0.93968253968254	Archaeplastida	Rhodophyta	Rhodophyta	Florideophyceae	Gigartinales				BERMR308-10	Wurdemannia miniata	28017	0	0	0	0	0	0	0	0	0	0	0	0	0	0	0	0	0	0	0	0	0	0	0	0	0	0	0	0	0	0
CALA_000093707	no rank	root	0.634560906515581	6	2	no rank	root	0.634560906515581									CP001759		1	0	0	0	0	0	0	0	0	0	0	0	0	0	0	0	0	0	0	0	0	0	0	0	0	0	0	0	0	0	0
CALA_000096362	no rank	root	0.756923076923077	6	3	no rank	root	0.756923076923077									JN131834		1	0	0	0	0	0	0	0	0	0	0	0	0	0	0	0	0	0	0	0	0	0	0	0	0	0	0	0	0	0	0
CALA_000096943	no rank	root	0.570224719101124	6	3	no rank	root	0.570224719101124									GMFIE596-12		1	0	0	0	0	0	0	0	0	0	0	0	0	0	0	0	0	0	0	0	0	0	0	0	0	0	0	0	0	0	0
CALA_000097025	order	Corallinales	0.8801261829653	6	2	order	Corallinales	0.8801261829653	Archaeplastida	Rhodophyta	Rhodophyta	Florideophyceae	Corallinales				ABMMC5950-09		31395	0	0	0	0	0	0	0	0	0	0	0	0	0	0	0	0	0	0	0	0	0	0	0	0	0	0	0	0	0	0
CALA_000097057	no rank	Candidatus Pelagibacter ubique HTCC1062	0.83596214511041	6	2	no rank	Candidatus Pelagibacter ubique HTCC1062	0.83596214511041	Prokaryota	Bacteria	Proteobacteria	Alphaproteobacteria	Pelagibacterales	Pelagibacteraceae	Candidatus Pelagibacter	Candidatus Pelagibacter ubique	CP000084	Candidatus Pelagibacter ubique	335992	0	0	0	0	0	0	0	0	0	0	0	0	0	0	0	0	0	0	0	0	0	0	0	0	0	0	0	0	0	0
CALA_000097360	no rank	root	0.823343848580442	6	3	no rank	root	0.823343848580442									DBCOI_000000268		1	0	0	0	0	0	0	0	0	0	0	0	0	0	0	0	0	0	0	0	0	0	0	0	0	0	0	0	0	0	0
CALA_000098545	no rank	Candidatus Pelagibacter ubique HTCC1062	0.878594249201278	6	3	no rank	Candidatus Pelagibacter ubique HTCC1062	0.878594249201278	Prokaryota	Bacteria	Proteobacteria	Alphaproteobacteria	Pelagibacterales	Pelagibacteraceae	Candidatus Pelagibacter	Candidatus Pelagibacter ubique	CP000084	Candidatus Pelagibacter ubique	335992	0	0	0	0	0	0	0	0	0	0	0	0	0	0	0	0	0	0	0	0	0	0	0	0	0	0	0	0	0	0
CALA_000100646	no rank	root	0.738738738738739	6	1	no rank	root	0.738738738738739									MASPD1322-13		1	0	0	0	0	0	0	0	0	0	0	0	0	0	0	0	0	0	0	0	0	0	0	0	0	0	0	0	0	0	0
CALA_000101715	no rank	Candidatus Pelagibacter ubique HTCC1062	0.861635220125786	6	2	no rank	Candidatus Pelagibacter ubique HTCC1062	0.861635220125786	Prokaryota	Bacteria	Proteobacteria	Alphaproteobacteria	Pelagibacterales	Pelagibacteraceae	Candidatus Pelagibacter	Candidatus Pelagibacter ubique	CP000084	Candidatus Pelagibacter ubique	335992	0	0	0	0	0	0	0	0	0	0	0	0	0	0	0	0	0	0	0	0	0	0	0	0	0	0	0	0	0	0
CALA_000103308	no rank	Candidatus Pelagibacter ubique HTCC1062	0.853968253968254	6	1	no rank	Candidatus Pelagibacter ubique HTCC1062	0.853968253968254	Prokaryota	Bacteria	Proteobacteria	Alphaproteobacteria	Pelagibacterales	Pelagibacteraceae	Candidatus Pelagibacter	Candidatus Pelagibacter ubique	CP000084	Candidatus Pelagibacter ubique	335992	0	0	0	0	0	0	0	0	0	0	0	0	0	0	0	0	0	0	0	0	0	0	0	0	0	0	0	0	0	0
CALA_000103320	superkingdom	Eukaryota	0.790273556231003	6	2	superkingdom	Eukaryota	0.790273556231003									GBCI2274-13		2759	0	0	0	0	0	0	0	0	0	0	0	0	0	0	0	0	0	0	0	0	0	0	0	2	0	0	0	0	0	0
CALA_000103323	superkingdom	Eukaryota	0.674351585014409	6	2	superkingdom	Eukaryota	0.674351585014409									HE610721		2759	0	0	0	0	0	0	0	0	0	0	0	0	0	0	0	0	0	0	0	0	0	0	0	0	0	0	0	0	0	0
CALA_000103334	no rank	Lophotrochozoa	0.830721003134796	6	2	no rank	Lophotrochozoa	0.830721003134796	Opisthokonta	Metazoa							KBPOL435-11	Euclymene robusta|Clymenella torquata|Antalis dentalis|Axiothella rubrocincta|Clymenura clypeata	1206795	0	0	0	0	0	0	0	0	0	0	0	0	0	0	0	0	0	0	0	0	0	0	0	2	0	0	0	0	0	0
CALA_000104140	phylum	Annelida	0.752321981424149	6	3	phylum	Annelida	0.752321981424149	Opisthokonta	Metazoa	Annelida						FLFIV299-14		6340	0	0	0	0	0	0	0	0	0	0	0	0	0	0	0	0	0	0	0	0	0	0	0	0	0	0	0	0	0	0
CALA_000105125	phylum	Proteobacteria	0.749244712990937	6	2	phylum	Proteobacteria	0.749244712990937	Prokaryota	Bacteria	Proteobacteria						OWI_BACTER007		1224	0	0	0	0	0	0	0	0	0	0	0	0	0	0	0	0	0	0	0	0	0	0	0	0	0	0	0	0	0	0
CALA_000105754	species	Gymnogongrus griffithsiae	0.993610223642173	6	3	species	Gymnogongrus griffithsiae	0.993610223642173	Archaeplastida	Rhodophyta	Rhodophyta	Florideophyceae	Gigartinales	Phyllophoraceae	Gymnogongrus	Gymnogongrus griffithsiae	DBCOI_000000052	Gymnogongrus griffithsiae	38546	0	0	0	0	0	0	0	0	0	0	0	0	0	0	0	0	0	0	0	0	0	0	0	0	0	0	0	0	0	0
CALA_000106545	class	Florideophyceae	0.907643312101911	6	3	class	Florideophyceae	0.907643312101911	Archaeplastida	Rhodophyta	Rhodophyta	Florideophyceae					GRHOD422-10		2806	0	0	0	0	0	0	0	0	0	0	0	0	0	0	0	0	0	0	0	0	0	0	0	0	0	0	0	0	0	0
CALA_000108446	species	Sagitta elegans	0.781645569620253	6	3	species	Sagitta elegans	0.781645569620253	Opisthokonta	Metazoa	Chaetognatha	Sagittoidea	Aphragmophora	Sagittidae	Sagitta	Sagitta elegans	KP899801	Sagitta elegans	10231	0	0	0	0	0	0	0	0	0	0	0	0	0	0	0	0	0	0	0	0	0	0	0	0	0	0	0	0	0	0
CALA_000110978	species	Mesophyllum macroblastum	0.942492012779553	6	1	species	Mesophyllum macroblastum	0.942492012779553	Archaeplastida	Rhodophyta	Rhodophyta	Florideophyceae	Hapalidiales	Hapalidiaceae	Mesophyllum	Mesophyllum macroblastum	DBCOI_000000033	Mesophyllum macroblastum	348032	0	0	0	0	0	0	0	0	0	0	0	0	0	0	0	0	0	0	0	0	0	0	0	0	0	0	0	0	0	0
CALA_000110983	phylum	Arthropoda	0.811728395061728	6	2	phylum	Arthropoda	0.811728395061728	Opisthokonta	Metazoa	Arthropoda						TREAR145-12		6656	0	0	0	0	0	0	0	0	0	0	0	0	0	0	0	0	0	0	0	0	0	0	0	0	0	0	0	0	0	0
CALA_000111626	order	Harpacticoida	0.8	6	2	order	Harpacticoida	0.8	Opisthokonta	Metazoa	Arthropoda	Maxillopoda	Harpacticoida				BNSC306-11	Thalestris longimana	41212	0	0	0	0	0	0	0	0	0	0	0	0	0	0	0	0	0	0	0	0	0	0	0	0	0	0	0	0	0	0
CALA_000112913	no rank	root	0.78328173374613	6	3	no rank	root	0.78328173374613									SLAVA179-11		1	0	0	0	0	0	0	0	0	0	0	0	0	0	0	0	0	0	0	0	0	0	0	0	0	0	0	0	0	0	0
CALA_000113173	no rank	root	0.898089171974522	6	2	no rank	root	0.898089171974522									REDEU474-11	Euthora cristata|Peyssonnelia squamaria|Sonderopelta sp. 1capensis|Peyssonnelia rubra|Cytophaga sp. MBIC04667|Kallymenia feldmannii|Glaphyrymenia sp. 1WA	1	0	0	0	0	0	0	0	0	0	0	0	0	0	0	0	0	0	0	0	0	0	0	0	0	0	0	0	0	0	0
CALA_000113205	no rank	root	0.684365781710914	6	2	no rank	root	0.684365781710914									ABMMC9825-10		1	0	0	0	0	0	0	0	0	0	0	0	0	0	0	0	0	0	0	0	0	0	0	0	0	0	0	0	0	0	0
CALA_000000477	no rank	root	0.576502732240437	4	1	no rank	root	0.576502732240437									GBDCU616-12		1	0	0	0	0	2	0	0	0	0	0	0	0	0	0	0	0	0	0	0	0	0	0	0	0	0	0	0	0	0	0
CALA_000000558	no rank	root	0.779141104294479	4	1	no rank	root	0.779141104294479									FBCOG1129-12		1	0	0	0	0	0	4	0	0	0	0	0	0	0	0	0	0	0	0	0	0	0	0	0	0	0	0	0	0	0	0
CALA_000000664	no rank	root	0.777089783281734	4	2	no rank	root	0.777089783281734									OZSEA2626-11		1	0	0	0	0	0	2	0	0	0	0	0	0	0	0	0	0	0	0	0	0	0	0	0	0	0	0	0	0	0	0
CALA_000000675	order	Sarcoptiformes	0.949044585987261	4	2	order	Sarcoptiformes	0.949044585987261	Opisthokonta	Metazoa	Arthropoda	Arachnida	Sarcoptiformes				GRAFW2208-13		83137	0	0	0	0	0	2	0	0	0	0	0	0	0	0	0	0	0	0	0	0	0	0	0	0	0	0	0	0	0	0
CALA_000000746	no rank	root	0.755417956656347	4	2	no rank	root	0.755417956656347									JX573656		1	0	0	0	0	0	2	0	0	0	0	0	0	0	0	0	0	0	0	0	0	0	0	0	0	0	0	0	0	0	0
CALA_000000844	no rank	Candidatus Pelagibacter ubique HTCC1062	0.825949367088608	4	2	no rank	Candidatus Pelagibacter ubique HTCC1062	0.825949367088608	Prokaryota	Bacteria	Proteobacteria	Alphaproteobacteria	Pelagibacterales	Pelagibacteraceae	Candidatus Pelagibacter	Candidatus Pelagibacter ubique	CP000084	Candidatus Pelagibacter ubique	335992	0	0	0	0	0	2	0	0	0	0	0	0	0	0	0	2	0	0	0	0	0	0	0	0	0	0	0	0	0	0
CALA_000000920	order	Ceramiales	0.89589905362776	4	2	order	Ceramiales	0.89589905362776	Archaeplastida	Rhodophyta	Rhodophyta	Florideophyceae	Ceramiales				OZSEA515-10	Dipterocladia arabiensis|Aglaothamnion callophyllidicola	2802	0	0	0	0	0	2	0	0	0	0	0	0	0	0	0	0	0	0	0	0	0	0	0	0	0	0	0	0	0	0
CALA_000001001	no rank	root	0.76	4	1	no rank	root	0.76									GBMLG16981-14		1	0	0	0	0	0	0	4	0	0	0	0	0	0	0	0	0	0	0	0	0	0	0	0	0	0	0	0	0	0	0
CALA_000001006	no rank	root	0.724458204334365	4	1	no rank	root	0.724458204334365									OWI_BACTER002	Chloeia parva	1	0	0	0	0	0	0	4	0	0	0	0	0	0	0	0	0	0	0	0	0	0	0	0	0	0	0	0	0	0	0
CALA_000001102	species	Verongula gigantea	0.971246006389776	4	2	species	Verongula gigantea	0.971246006389776	Opisthokonta	Metazoa	Porifera	Demospongiae	Verongiida	Aplysinidae	Verongula	Verongula gigantea	AM076984	Verongula gigantea	289407	0	0	0	0	0	0	2	0	0	0	0	0	0	0	0	0	0	0	0	0	0	0	0	0	0	0	0	0	0	0
CALA_000001122	class	Hydrozoa	0.829652996845426	4	2	class	Hydrozoa	0.829652996845426	Opisthokonta	Metazoa	Cnidaria	Hydrozoa					GQ120052	Bougainvillia superciliaris|Clytia languida|Obelia geniculata|Obelia dichotoma|Leuckartiara octona|Obelia bidentata|Nemopsis bachei|Aequorea conica	6074	0	0	0	0	0	0	4	0	0	0	0	0	0	0	0	0	0	0	0	0	0	0	0	0	0	0	0	0	0	0
CALA_000001149	phylum	Proteobacteria	0.780952380952381	4	2	phylum	Proteobacteria	0.780952380952381	Prokaryota	Bacteria	Proteobacteria						OWI_BACTER003		1224	0	0	0	0	0	0	2	0	0	0	0	0	0	0	0	0	0	0	0	0	0	0	0	0	0	0	0	0	0	0
CALA_000001191	no rank	Eumetazoa	0.763803680981595	4	2	no rank	Eumetazoa	0.763803680981595	Opisthokonta	Metazoa							BCPOL161-08		6072	0	0	0	0	0	0	4	0	0	0	0	0	0	0	0	0	0	0	0	0	0	0	0	0	0	0	0	0	0	0
CALA_000001284	species	Homo sapiens	0.871069182389937	4	2	species	Homo sapiens	0.871069182389937	Opisthokonta	Metazoa	Chordata	Mammalia	Primates	Hominidae	Homo	Homo sapiens	AL160267	Homo sapiens	9606	0	0	0	0	0	0	4	0	0	0	0	0	0	0	0	0	0	0	0	0	0	0	0	0	0	0	0	0	0	0
CALA_000001384	no rank	root	0.75609756097561	4	2	no rank	root	0.75609756097561									GBMH6880-09		1	0	0	0	0	0	0	4	0	0	0	0	0	0	0	0	0	0	0	0	0	0	0	0	0	0	0	0	0	0	0
CALA_000001412	class	Hexanauplia	0.800613496932515	4	2	class	Hexanauplia	0.800613496932515									NZCYC086-14	Undinula vulgaris	72037	0	0	0	0	0	0	4	0	0	0	0	0	0	0	0	0	0	0	0	0	0	0	0	0	0	0	0	0	0	0
CALA_000001428	no rank	root	0.778461538461538	4	2	no rank	root	0.778461538461538									AB491650		1	0	0	0	0	0	0	4	0	0	0	0	0	0	0	0	0	0	0	0	0	0	0	0	0	0	0	0	0	0	0
CALA_000001435	no rank	root	0.751552795031056	4	2	no rank	root	0.751552795031056									BNSA093-12		1	0	0	0	0	0	0	4	0	0	0	0	0	0	0	0	0	0	0	0	0	0	0	0	0	0	0	0	0	0	0
CALA_000001447	genus	Malaconothrus	0.841269841269841	4	2	genus	Malaconothrus	0.841269841269841	Opisthokonta	Metazoa	Arthropoda	Arachnida	Sarcoptiformes	Malaconothridae	Malaconothrus		MYMCF506-12		229876	0	0	0	0	0	0	4	0	0	0	0	0	0	0	0	0	0	0	0	0	0	0	0	0	0	0	0	0	0	0
CALA_000001548	order	Diptera	0.89622641509434	4	2	order	Diptera	0.89622641509434	Opisthokonta	Metazoa	Arthropoda	Insecta	Diptera				CFWIH127-10		7147	0	0	0	0	0	0	4	0	0	0	0	0	0	0	0	0	0	0	0	0	0	0	0	0	0	0	0	0	0	0
CALA_000001589	no rank	root	0.644699140401146	4	2	no rank	root	0.644699140401146									CP001759		1	0	0	0	0	0	0	2	0	0	0	0	0	0	0	0	0	0	0	0	0	0	0	0	0	0	0	0	0	0	0
CALA_000001685	species	Corynactis californica	0.984025559105431	4	2	species	Corynactis californica	0.984025559105431	Opisthokonta	Metazoa	Cnidaria	Anthozoa	Corallimorpharia	Corallimorphidae	Corynactis	Corynactis californica	DBCOI_000000156	Corynactis californica	44298	0	0	0	0	0	0	2	0	0	0	0	0	0	0	0	0	0	0	0	0	0	0	0	0	0	0	0	0	0	0
CALA_000001690	no rank	Candidatus Pelagibacter ubique HTCC1062	0.824451410658307	4	2	no rank	Candidatus Pelagibacter ubique HTCC1062	0.824451410658307	Prokaryota	Bacteria	Proteobacteria	Alphaproteobacteria	Pelagibacterales	Pelagibacteraceae	Candidatus Pelagibacter	Candidatus Pelagibacter ubique	CP000084	Candidatus Pelagibacter ubique	335992	0	0	0	0	0	0	2	0	0	0	0	0	0	0	0	0	0	0	0	0	0	0	0	0	0	0	0	0	0	0
CALA_000001750	superkingdom	Eukaryota	0.813880126182965	4	2	superkingdom	Eukaryota	0.813880126182965									AB020223		2759	0	0	0	0	0	0	4	0	0	0	0	0	0	0	0	0	0	0	0	0	0	0	0	0	0	0	0	0	0	0
CALA_000001767	no rank	root	0.713414634146341	4	2	no rank	root	0.713414634146341									SPRMA1083-12		1	0	0	0	0	0	0	2	0	0	0	0	0	0	0	0	0	0	0	0	0	0	0	0	0	0	0	0	0	0	0
CALA_000001783	order	Amphipoda	0.793103448275862	4	2	order	Amphipoda	0.793103448275862	Opisthokonta	Metazoa	Arthropoda	Malacostraca	Amphipoda				WW461-08		6821	0	0	0	0	0	0	4	0	0	0	0	0	0	0	0	0	0	0	0	0	0	0	0	0	0	0	0	0	0	0
CALA_000001831	family	Malaconothridae	0.955271565495208	4	2	family	Malaconothridae	0.955271565495208	Opisthokonta	Metazoa	Arthropoda	Arachnida	Sarcoptiformes	Malaconothridae			MYMCC003-11		229875	0	0	0	0	0	0	2	0	0	0	0	0	0	0	0	0	0	0	0	0	0	0	0	0	0	0	0	0	0	0
CALA_000001867	no rank	root	0.559681697612732	4	2	no rank	root	0.559681697612732									GBMHH422-10		1	0	0	0	0	0	0	4	0	0	0	0	0	0	0	0	0	0	0	0	0	0	0	0	0	0	0	0	0	0	0
CALA_000001934	no rank	root	0.789473684210526	4	2	no rank	root	0.789473684210526									OZSEA070-10		1	0	0	0	0	0	0	4	0	0	0	0	0	0	0	0	0	0	0	0	0	0	0	0	0	0	0	0	0	0	0
CALA_000002158	no rank	root	0.779141104294479	4	1	no rank	root	0.779141104294479									CP000084	Candidatus Pelagibacter ubique	1	0	0	0	0	0	0	2	0	0	0	0	0	0	0	0	0	0	0	0	0	0	0	0	0	0	0	0	0	0	0
CALA_000002173	order	Siphonostomatoida	0.8328173374613	4	2	order	Siphonostomatoida	0.8328173374613	Opisthokonta	Metazoa	Arthropoda	Maxillopoda	Siphonostomatoida				HQ157566	Caligus clemensi|Paralebion elongatus	72033	0	0	0	0	0	0	2	0	0	0	0	0	0	0	0	0	0	0	0	0	0	0	0	0	0	0	0	0	0	0
CALA_000002217	species	Leucocryptos marina	0.811145510835913	4	2	species	Leucocryptos marina	0.811145510835913	Correct_manually	Correct_manually	Correct_manually	Correct_manually	Kathablepharidacea	Katablepharidaceae	Leucocryptos	Leucocryptos marina	AB693966	Leucocryptos marina	299206	0	0	0	0	0	0	2	0	0	0	0	0	0	0	0	0	0	0	0	0	0	0	0	0	0	0	0	0	0	0
CALA_000002269	order	Bonnemaisoniales	0.913738019169329	4	2	order	Bonnemaisoniales	0.913738019169329	Archaeplastida	Rhodophyta	Rhodophyta	Florideophyceae	Bonnemaisoniales				OZSEA341-10	Asparagopsis taxiformis	31364	0	0	0	0	0	0	4	0	0	0	0	0	0	0	0	0	0	0	0	0	0	0	0	0	0	0	0	0	0	0
CALA_000002336	no rank	root	0.737313432835821	4	2	no rank	root	0.737313432835821									ABMMC264-06		1	0	0	0	0	0	0	4	0	0	0	0	0	0	0	0	0	0	0	0	0	0	0	0	0	0	0	0	0	0	0
CALA_000002520	no rank	root	0.740963855421687	4	2	no rank	root	0.740963855421687									OWI_BACTER010	Rickettsia peacockii|Rickettsia montanensis|Scopelocheirus schellenbergi|Rickettsia akari|Wolbachia endosymbiont of Drosophila simulans|Rickettsia conorii|Rickettsia australis|Rickettsia canadensis|Rickettsia massiliae|Rickettsia amblyommatis	1	0	0	0	0	0	0	2	0	0	0	0	0	0	2	0	0	0	0	0	0	0	0	0	0	0	0	0	0	0	0
CALA_000002605	order	Amphipoda	0.892063492063492	4	2	order	Amphipoda	0.892063492063492	Opisthokonta	Metazoa	Arthropoda	Malacostraca	Amphipoda				AMPNB026-13		6821	0	0	0	0	0	0	4	0	0	0	0	0	0	0	0	0	0	0	0	0	0	0	0	0	0	0	0	0	0	0
CALA_000002693	order	Haplotaxida	0.984025559105431	4	2	order	Haplotaxida	0.984025559105431	Opisthokonta	Metazoa	Annelida	Oligochaeta	Haplotaxida				NOREW018-11		6382	0	0	0	0	0	0	2	0	0	0	0	0	0	0	0	0	0	0	0	0	0	0	0	0	0	0	0	0	0	0
CALA_000002749	no rank	Parastagonospora nodorum SN15	0.924050632911392	4	1	no rank	Parastagonospora nodorum SN15	0.924050632911392	Opisthokonta	Fungi	Ascomycota	Dothideomycetes	Pleosporales	Phaeosphaeriaceae	Parastagonospora	Parastagonospora nodorum	EU053989	Parastagonospora nodorum	321614	0	0	0	0	0	0	2	0	0	0	0	0	0	0	0	0	0	0	0	0	0	0	0	0	0	0	0	0	0	0
CALA_000003717	order	Spionida	0.990415335463259	4	1	order	Spionida	0.990415335463259	Opisthokonta	Metazoa	Annelida	Polychaeta	Spionida				BCAS054-14	Poecilochaetus serpens	46589	0	0	0	0	0	0	0	0	0	0	0	0	4	0	0	0	0	0	0	0	0	0	0	0	0	0	0	0	0	0
CALA_000003755	species	Eriphia verrucosa	0.996805111821086	4	1	species	Eriphia verrucosa	0.996805111821086	Opisthokonta	Metazoa	Arthropoda	Malacostraca	Decapoda	Eriphiidae	Eriphia	Eriphia verrucosa	JSDAZ015-08	Eriphia verrucosa	483417	0	0	0	0	0	0	0	0	0	0	0	0	4	0	0	0	0	0	0	0	0	0	0	0	0	0	0	0	0	0
CALA_000003756	no rank	root	0.785046728971963	4	1	no rank	root	0.785046728971963									GBCOB020-12		1	0	0	0	0	0	0	0	0	0	0	0	0	4	0	0	0	0	0	0	0	0	0	0	0	0	0	0	0	0	0
CALA_000003766	order	Amphipoda	0.831775700934579	4	1	order	Amphipoda	0.831775700934579	Opisthokonta	Metazoa	Arthropoda	Malacostraca	Amphipoda				VAFIV130-14	Paracaprella tenuis|Jassa marmorata|Jassa staudei|Jassa slatteryi	6821	0	0	0	0	0	0	0	0	0	0	0	0	4	0	0	0	0	0	0	0	0	0	0	0	0	0	0	0	0	0
CALA_000003799	no rank	Candidatus Pelagibacter ubique HTCC1062	0.795665634674923	4	2	no rank	Candidatus Pelagibacter ubique HTCC1062	0.795665634674923	Prokaryota	Bacteria	Proteobacteria	Alphaproteobacteria	Pelagibacterales	Pelagibacteraceae	Candidatus Pelagibacter	Candidatus Pelagibacter ubique	CP000084	Candidatus Pelagibacter ubique	335992	0	0	0	0	0	0	0	0	0	0	0	0	4	0	0	0	0	0	0	0	0	0	0	0	0	0	0	0	0	0
CALA_000003867	no rank	root	0.888535031847134	4	2	no rank	root	0.888535031847134									ABMMC8008-10		1	0	0	0	0	0	0	0	0	0	0	0	0	4	0	0	0	0	0	0	0	0	0	0	0	0	0	0	0	0	0
CALA_000003892	phylum	Proteobacteria	0.787781350482315	4	2	phylum	Proteobacteria	0.787781350482315	Prokaryota	Bacteria	Proteobacteria						OWI_BACTER004		1224	0	0	0	0	0	0	0	0	0	0	0	0	4	0	0	0	0	0	0	0	0	0	0	0	0	0	0	0	0	0
CALA_000004107	no rank	Candidatus Pelagibacter ubique HTCC1062	0.840625	4	2	no rank	Candidatus Pelagibacter ubique HTCC1062	0.840625	Prokaryota	Bacteria	Proteobacteria	Alphaproteobacteria	Pelagibacterales	Pelagibacteraceae	Candidatus Pelagibacter	Candidatus Pelagibacter ubique	CP000084	Candidatus Pelagibacter ubique	335992	0	0	0	0	0	0	0	0	0	0	0	0	4	0	0	0	0	0	0	0	0	0	0	0	0	0	0	0	0	0
CALA_000004239	no rank	root	0.732732732732733	4	2	no rank	root	0.732732732732733									GBCI0723-06		1	0	0	0	0	0	0	0	0	0	0	0	0	4	0	0	0	0	0	0	0	0	0	0	0	0	0	0	0	0	0
CALA_000004592	no rank	root	0.639769452449568	4	2	no rank	root	0.639769452449568									AB334473		1	0	0	0	0	0	0	0	0	0	0	0	0	2	0	0	0	0	0	0	0	0	0	0	0	0	0	0	0	0	0
CALA_000004624	no rank	Protostomia	0.795031055900621	4	2	no rank	Protostomia	0.795031055900621	Opisthokonta	Metazoa							MSCP224-09		33317	0	0	0	0	0	0	0	0	0	0	0	0	4	0	0	0	0	0	0	0	0	0	0	0	0	0	0	0	0	0
CALA_000004657	genus	Calanus	0.924050632911392	4	2	genus	Calanus	0.924050632911392	Opisthokonta	Metazoa	Arthropoda	Maxillopoda	Calanoida	Calanidae	Calanus		MG001883	Calanus marshallae|Calanus glacialis	6836	0	0	0	0	0	0	0	0	0	0	0	0	2	0	0	0	0	0	0	0	0	0	0	0	0	0	0	0	0	0
CALA_000004820	species	Pseudostylochus intermedius	0.80564263322884	4	2	species	Pseudostylochus intermedius	0.80564263322884	Opisthokonta	Metazoa	Platyhelminthes	Rhabditophora	Polycladida	Callioplanidae	Pseudostylochus	Pseudostylochus intermedius	AB049114	Pseudostylochus intermedius	137994	0	0	0	0	0	0	0	0	0	0	0	0	2	0	0	0	0	0	0	0	0	0	0	0	0	0	0	0	0	0
CALA_000004867	order	Diptera	0.885350318471338	4	2	order	Diptera	0.885350318471338	Opisthokonta	Metazoa	Arthropoda	Insecta	Diptera				NEONU134-11		7147	0	0	0	0	0	0	0	0	0	0	0	0	4	0	0	0	0	0	0	0	0	0	0	0	0	0	0	0	0	0
CALA_000004939	genus	Calanus	0.927899686520376	4	2	genus	Calanus	0.927899686520376	Opisthokonta	Metazoa	Arthropoda	Maxillopoda	Calanoida	Calanidae	Calanus		MG001883	Calanus marshallae|Calanus glacialis	6836	0	0	0	0	0	0	0	0	0	0	0	0	2	0	0	0	0	0	0	0	0	0	0	0	0	0	0	0	0	0
CALA_000004974	no rank	root	0.773413897280967	4	2	no rank	root	0.773413897280967									KJ183091		1	0	0	0	0	0	0	0	0	0	0	0	0	4	0	0	0	0	0	0	0	0	0	0	0	0	0	0	0	0	0
CALA_000004978	no rank	root	0.727544910179641	4	2	no rank	root	0.727544910179641									FCGA045-04		1	0	0	0	0	0	0	0	0	0	0	0	0	4	0	0	0	0	0	0	0	0	0	0	0	0	0	0	0	0	0
CALA_000004982	subphylum	Crustacea	0.808176100628931	4	2	subphylum	Crustacea	0.808176100628931	Opisthokonta	Metazoa	Arthropoda						SHC065-05		6657	0	0	0	0	0	0	0	0	0	0	0	0	2	0	0	0	0	0	0	0	0	0	0	0	0	0	0	0	0	0
CALA_000005054	no rank	root	0.771341463414634	4	1	no rank	root	0.771341463414634									CP000084		1	0	0	0	0	0	0	0	0	0	0	0	0	2	0	0	0	0	0	0	0	0	0	0	0	0	0	0	0	0	0
CALA_000005612	order	Stolidobranchia	0.830721003134796	4	2	order	Stolidobranchia	0.830721003134796	Opisthokonta	Metazoa	Chordata	Ascidiacea	Stolidobranchia				TUNSA014-14	Botrylloides violaceus|Pyura praeputialis|Botrylloides crystallinus|Botrylloides leachii|Botryllus schlosseri	7720	0	0	0	0	0	0	0	0	0	0	0	0	2	0	0	0	0	0	0	0	0	0	0	0	0	0	0	0	0	0
CALA_000005620	no rank	root	0.787037037037037	4	2	no rank	root	0.787037037037037									ACEA517-14		1	0	0	0	0	0	0	0	0	0	0	0	0	2	0	0	0	0	0	0	0	0	0	0	0	0	0	0	0	0	0
CALA_000005982	no rank	Spermatophyta	0.926751592356688	4	2	no rank	Spermatophyta	0.926751592356688	Archaeplastida	Viridiplantae							HG670306		58024	0	0	0	0	0	0	0	0	0	0	0	0	4	0	0	0	0	0	0	0	0	0	0	0	0	0	0	0	0	0
CALA_000006557	order	Sarcoptiformes	0.996805111821086	4	2	order	Sarcoptiformes	0.996805111821086	Opisthokonta	Metazoa	Arthropoda	Arachnida	Sarcoptiformes				GENHP625-11		83137	0	0	0	0	0	0	0	0	0	0	0	0	2	0	0	0	0	0	0	0	0	0	0	0	0	0	0	0	0	0
CALA_000006669	class	Polychaeta	0.798780487804878	4	2	class	Polychaeta	0.798780487804878	Opisthokonta	Metazoa	Annelida	Polychaeta					BCPOL776-10		6341	0	0	0	0	0	0	0	0	0	0	0	0	2	0	0	0	0	0	0	0	0	0	0	0	0	0	0	0	0	0
CALA_000006702	genus	Calanus	0.924050632911392	4	2	genus	Calanus	0.924050632911392	Opisthokonta	Metazoa	Arthropoda	Maxillopoda	Calanoida	Calanidae	Calanus		MG001883	Calanus marshallae|Calanus glacialis	6836	0	0	0	0	0	0	0	0	0	0	0	0	2	0	0	0	0	0	0	0	0	0	2	0	0	0	0	0	0	0
CALA_000006931	subclass	Hydroidolina	0.853035143769968	4	1	subclass	Hydroidolina	0.853035143769968	Opisthokonta	Metazoa	Cnidaria	Hydrozoa					GQ120067		37516	0	0	0	0	0	0	0	0	0	0	0	0	0	4	0	0	0	0	0	0	0	0	0	0	0	0	0	0	0	0
CALA_000006959	no rank	Candidatus Pelagibacter ubique HTCC1062	0.813664596273292	4	2	no rank	Candidatus Pelagibacter ubique HTCC1062	0.813664596273292	Prokaryota	Bacteria	Proteobacteria	Alphaproteobacteria	Pelagibacterales	Pelagibacteraceae	Candidatus Pelagibacter	Candidatus Pelagibacter ubique	CP000084	Candidatus Pelagibacter ubique	335992	0	0	0	0	0	0	0	0	0	0	0	0	0	2	0	0	0	0	0	0	2	0	0	0	0	0	0	0	0	0
CALA_000006983	subclass	Hydroidolina	0.853125	4	2	subclass	Hydroidolina	0.853125	Opisthokonta	Metazoa	Cnidaria	Hydrozoa					MF000487		37516	0	0	0	0	0	0	0	0	0	0	0	0	0	4	0	0	0	0	0	0	0	0	0	0	0	0	0	0	0	0
CALA_000007397	species	Neonothrus humicola	0.984025559105431	4	1	species	Neonothrus humicola	0.984025559105431	Opisthokonta	Metazoa	Arthropoda	Arachnida	Sarcoptiformes	Camisiidae	Neonothrus	Neonothrus humicola	CHACA491-09	Neonothrus humicola	1250630	0	0	0	0	0	0	0	0	0	0	0	0	0	2	0	0	0	0	0	0	0	0	0	2	0	0	0	0	0	0
CALA_000007465	no rank	Candidatus Pelagibacter ubique HTCC1062	0.844936708860759	4	2	no rank	Candidatus Pelagibacter ubique HTCC1062	0.844936708860759	Prokaryota	Bacteria	Proteobacteria	Alphaproteobacteria	Pelagibacterales	Pelagibacteraceae	Candidatus Pelagibacter	Candidatus Pelagibacter ubique	CP000084	Candidatus Pelagibacter ubique	335992	0	0	0	0	0	0	0	0	0	0	0	0	0	2	0	0	0	0	0	0	0	0	0	0	0	0	0	0	0	0
CALA_000008003	subclass	Corallinophycidae	0.916932907348243	4	2	subclass	Corallinophycidae	0.916932907348243									ABMMC15368-11	Lithothamnion corallioides|Lithothamnion glaciale	1443949	0	0	0	0	0	0	0	0	0	0	0	0	0	0	2	0	0	0	0	0	0	0	0	0	0	0	0	0	0	0
CALA_000008615	subclass	Hydroidolina	0.853968253968254	4	2	subclass	Hydroidolina	0.853968253968254	Opisthokonta	Metazoa	Cnidaria	Hydrozoa					GQ120068		37516	0	0	0	0	0	0	0	0	0	0	0	0	0	0	0	4	0	0	0	0	0	0	0	0	0	0	0	0	0	0
CALA_000008620	no rank	Protostomia	0.798761609907121	4	2	no rank	Protostomia	0.798761609907121	Opisthokonta	Metazoa							BRYCE083-10		33317	0	0	0	0	0	0	0	0	0	0	0	0	0	0	0	2	0	0	0	0	0	0	0	0	0	0	0	0	0	0
CALA_000008656	no rank	root	0.790273556231003	4	2	no rank	root	0.790273556231003									GBCOU3660-13		1	0	0	0	0	0	0	0	0	0	0	0	0	0	0	0	4	0	0	0	0	0	0	0	0	0	0	0	0	0	0
CALA_000008661	class	Hexanauplia	0.780185758513932	4	2	class	Hexanauplia	0.780185758513932									GBA11498-13	Schizopera akation|Schizopera akolos|Schizopera analspinulosa|Schizopera leptafurca|Schizopera uranusi|Amphiascoides atopus|Calocalanus pavo|Schizopera knabeni	72037	0	0	0	0	0	0	0	0	0	0	0	0	0	0	0	4	0	0	0	0	0	0	0	0	0	0	0	0	0	0
CALA_000008697	order	Corallinales	0.908227848101266	4	2	order	Corallinales	0.908227848101266	Archaeplastida	Rhodophyta	Rhodophyta	Florideophyceae	Corallinales				ABMMC8074-10		31395	0	0	0	0	0	0	0	0	0	0	0	0	0	0	0	2	0	0	0	0	0	0	0	0	0	0	0	0	0	0
CALA_000008786	no rank	root	0.775384615384615	4	2	no rank	root	0.775384615384615									GBMIN41981-14	Aplidium conicum|Pycnoclavella communis|Clavelina moluccensis|Morchellium argus|Nephtheis fascicularis|Bradyrhizobium genosp. Z|Clavelina oblonga|Aplidium tabarquensis|Eudistoma elongatum|Clavelina lepadiformis|Diplosoma listerianum|Pycnoclavella aurilucens	1	0	0	0	0	0	0	0	0	0	0	0	0	0	0	0	2	0	0	0	0	0	0	0	0	0	0	0	0	0	0
CALA_000008939	class	Hexanauplia	0.79874213836478	4	2	class	Hexanauplia	0.79874213836478									NZCYC120-14	Nannocalanus minor|Undinula vulgaris|Euchaeta rimana|Acanthocyclops vernalis|Acartiella sinensis	72037	0	0	0	0	0	0	0	0	0	0	0	0	0	0	0	4	0	0	0	0	0	0	0	0	0	0	0	0	0	0
CALA_000008942	species	Emiliania huxleyi	0.828660436137072	4	2	species	Emiliania huxleyi	0.828660436137072	Chromalveolata	Hacrobia	Haptophyta	Prymnesiophyceae	Isochrysidales	Noelaerhabdaceae	Emiliania	Emiliania huxleyi	JN022704	Emiliania huxleyi	2903	0	0	0	0	0	0	0	0	0	0	0	0	0	0	0	4	0	0	0	0	0	0	0	0	0	0	0	0	0	0
CALA_000008945	no rank	root	0.798136645962733	4	2	no rank	root	0.798136645962733									PSFOR861-14		1	0	0	0	0	0	0	0	0	0	0	0	0	0	0	0	4	0	0	0	0	0	0	0	0	0	0	0	0	0	0
CALA_000009092	species	Themisto gaudichaudii	0.996805111821086	4	2	species	Themisto gaudichaudii	0.996805111821086	Opisthokonta	Metazoa	Arthropoda	Malacostraca	Amphipoda	Hyperiidae	Themisto	Themisto gaudichaudii	KC754379	Themisto gaudichaudii	133716	0	0	0	0	0	0	0	0	0	0	0	0	0	0	0	2	0	0	0	0	0	0	0	0	0	0	0	0	0	0
CALA_000009195	no rank	Candidatus Pelagibacter ubique HTCC1062	0.793846153846154	4	2	no rank	Candidatus Pelagibacter ubique HTCC1062	0.793846153846154	Prokaryota	Bacteria	Proteobacteria	Alphaproteobacteria	Pelagibacterales	Pelagibacteraceae	Candidatus Pelagibacter	Candidatus Pelagibacter ubique	CP000084	Candidatus Pelagibacter ubique	335992	0	0	0	0	0	0	0	0	0	0	0	0	0	0	0	4	0	0	0	0	0	0	0	0	0	0	0	0	0	0
CALA_000009312	no rank	Eumetazoa	0.777777777777778	4	2	no rank	Eumetazoa	0.777777777777778	Opisthokonta	Metazoa							KJ452754		6072	0	0	0	0	0	0	0	0	0	0	0	0	0	0	0	2	0	0	0	0	0	0	0	0	0	0	0	0	0	0
CALA_000009497	genus	Raspailia	0.867088607594937	4	2	genus	Raspailia	0.867088607594937	Opisthokonta	Metazoa	Porifera	Demospongiae	Axinellida	Raspailiidae	Raspailia		GBSP4669-12	Raspailia hispida|Raspailia ramosa	436703	0	0	0	0	0	0	0	0	0	0	0	0	0	0	0	2	0	0	0	0	0	0	0	0	0	0	0	0	0	0
CALA_000009664	species	Polydora cornuta	0.821875	4	2	species	Polydora cornuta	0.821875	Opisthokonta	Metazoa	Annelida	Polychaeta	Spionida	Spionidae	Polydora	Polydora cornuta	EF525281	Polydora cornuta	438488	0	0	0	0	0	0	0	0	0	0	0	0	0	0	0	0	2	0	0	0	0	0	0	0	0	0	0	0	0	0
CALA_000009824	species	Calanus finmarchicus	0.924290220820189	4	2	species	Calanus finmarchicus	0.924290220820189	Opisthokonta	Metazoa	Arthropoda	Maxillopoda	Calanoida	Calanidae	Calanus	Calanus finmarchicus	GBCX0129-06	Calanus finmarchicus	6837	0	0	0	0	0	0	0	0	0	0	0	0	0	0	0	0	2	0	0	0	0	0	0	0	0	0	0	0	0	0
CALA_000009849	order	Trombidiformes	0.848101265822785	4	1	order	Trombidiformes	0.848101265822785	Opisthokonta	Metazoa	Arthropoda	Arachnida	Trombidiformes				CNSLQ334-13		83136	0	0	0	0	0	0	0	0	0	0	0	0	0	0	0	0	0	4	0	0	0	0	0	0	0	0	0	0	0	0
CALA_000009855	no rank	root	0.73780487804878	4	1	no rank	root	0.73780487804878									CP000235	Wolbachia endosymbiont of Cimex lectularius|Anaplasma marginale|Ehrlichia chaffeensis|Anaplasma centrale|Wolbachia endosymbiont of Drosophila melanogaster|Wolbachia endosymbiont of Drosophila simulans|Ehrlichia canis|Wolbachia endosymbiont of Brugia malayi|Ehrlichia muris|Anaplasma phagocytophilum|Ehrlichia sp. HF	1	0	0	0	0	0	0	0	0	0	0	0	0	0	0	0	0	0	4	0	0	0	0	0	0	0	0	0	0	0	0
CALA_000009868	class	Hydrozoa	0.996805111821086	4	2	class	Hydrozoa	0.996805111821086	Opisthokonta	Metazoa	Cnidaria	Hydrozoa					CCSMA207-10		6074	0	0	0	0	0	0	0	0	0	0	0	0	0	0	0	0	0	2	0	0	0	0	0	0	0	0	0	0	0	0
CALA_000010381	no rank	root	0.751515151515151	4	2	no rank	root	0.751515151515151									CCANN209-08		1	0	0	0	0	0	0	0	0	0	0	0	0	0	0	0	0	0	2	0	0	0	0	0	0	0	0	0	0	0	0
CALA_000010894	no rank	root	0.767801857585139	4	2	no rank	root	0.767801857585139									WW771-08		1	0	0	0	0	0	0	0	0	0	0	0	0	0	0	0	0	0	2	0	0	0	0	0	0	0	0	0	0	0	0
CALA_000011017	family	Oscarellidae	0.861635220125786	4	1	family	Oscarellidae	0.861635220125786	Opisthokonta	Metazoa	Porifera	Homoscleromorpha	Homosclerophorida	Oscarellidae			HQ269361	Oscarella viridis|Oscarella tuberculata|Oscarella malakhovi|Oscarella carmela|Pseudocorticium jarrei|Oscarella microlobata	2599947	0	0	0	0	0	0	0	0	0	0	0	0	0	0	0	0	0	0	0	4	0	0	0	0	0	0	0	0	0	0
CALA_000011026	no rank	root	0.772585669781931	4	1	no rank	root	0.772585669781931									DBCOI_000000268		1	0	0	0	0	0	0	0	0	0	0	0	0	0	0	0	0	0	0	0	2	0	0	0	0	0	0	0	0	0	0
CALA_000011168	no rank	root	0.817073170731707	4	2	no rank	root	0.817073170731707									GBDP13185-13		1	0	0	0	0	0	0	0	0	0	0	0	0	0	0	0	0	0	0	0	2	0	0	0	0	0	0	0	0	0	0
CALA_000012037	order	Leptothecata	0.899686520376176	4	2	order	Leptothecata	0.899686520376176	Opisthokonta	Metazoa	Cnidaria	Hydrozoa	Leptothecata				DBCOI_000000166	Clytia gracilis|Clytia hemisphaerica	500008	0	0	0	0	0	0	0	0	0	0	0	0	0	0	0	0	0	0	0	0	4	0	0	0	0	0	0	0	0	0
CALA_000012063	order	Ploima	0.83125	4	2	order	Ploima	0.83125	Opisthokonta	Metazoa	Rotifera	Monogononta	Ploima				AGROT255-10	Epiphanes senta|Brachionus calyciflorus AEG1|Lecane bulla AEG10|Synchaeta sp. AMD-2002|Synchaeta pectinata|Lecane sp. AEG1|Lecane closterocerca|Lecane cornuta|Lecane leontina|Brachionus havanaensis|Synchaeta kitina|Lecane papuana|Lecane bulla	84394	0	0	0	0	0	0	0	0	0	0	0	0	0	0	0	0	0	0	0	0	2	0	0	0	0	0	0	0	0	0
CALA_000012073	species	Desmapsamma anchorata	0.980830670926518	4	1	species	Desmapsamma anchorata	0.980830670926518	Opisthokonta	Metazoa	Porifera	Demospongiae	Poecilosclerida	Desmacididae	Desmapsamma	Desmapsamma anchorata	HE591461	Desmapsamma anchorata	698789	0	0	0	0	0	0	0	0	0	0	0	0	0	0	0	0	0	0	0	0	2	0	0	0	0	0	0	0	0	0
CALA_000012108	no rank	root	0.778461538461538	4	2	no rank	root	0.778461538461538									ABMMC9636-10		1	0	0	0	0	0	0	0	0	0	0	0	0	0	0	0	0	0	0	0	0	4	0	0	0	0	0	0	0	0	0
CALA_000012137	genus	Leohumicola	0.901898734177215	4	2	genus	Leohumicola	0.901898734177215	Opisthokonta	Fungi	Ascomycota	Leotiomycetes	Leotiomycetes_incertae_sedis	Leotiomycetes_incertae_sedis	Leohumicola		LHM012-08	Leohumicola verrucosa|Leohumicola levissima|Leohumicola lenta|Leohumicola terminalis|Leohumicola atra|Leohumicola incrustata|Leohumicola minima	290614	0	0	0	0	0	0	0	0	0	0	0	0	0	0	0	0	0	0	0	0	4	0	0	0	0	0	0	0	0	0
CALA_000012482	no rank	root	0.755952380952381	4	2	no rank	root	0.755952380952381									BOPM350-12		1	0	0	0	0	0	0	0	0	0	0	0	0	0	0	0	0	0	0	0	0	2	0	0	0	0	0	0	0	0	0
CALA_000012488	species	Eubria palustris	0.926984126984127	4	2	species	Eubria palustris	0.926984126984127	Opisthokonta	Metazoa	Arthropoda	Insecta	Coleoptera	Psephenidae	Eubria	Eubria palustris	KM441570	Eubria palustris	1587466	0	0	0	0	0	0	0	0	0	0	0	0	0	0	0	0	0	0	0	0	4	0	0	0	0	0	0	0	0	0
CALA_000013192	order	Ceramiales	0.932907348242812	4	2	order	Ceramiales	0.932907348242812	Archaeplastida	Rhodophyta	Rhodophyta	Florideophyceae	Ceramiales				SERSP056-10	Streblocladia collabens	2802	0	0	0	0	0	0	0	0	0	0	0	0	0	0	0	0	0	0	0	0	0	2	0	0	0	0	0	0	0	0
CALA_000013266	species	Ampithoe rubricata	0.892405063291139	4	2	species	Ampithoe rubricata	0.892405063291139	Opisthokonta	Metazoa	Arthropoda	Malacostraca	Amphipoda	Ampithoidae	Ampithoe	Ampithoe rubricata	GBCM1567-14	Ampithoe rubricata	371465	0	0	0	0	0	0	0	0	0	0	0	0	0	0	0	0	0	0	0	0	0	2	0	0	0	0	0	0	0	0
CALA_000013376	no rank	root	0.7217125382263	4	2	no rank	root	0.7217125382263									QMPYC603-09		1	0	0	0	0	0	0	0	0	0	0	0	0	0	0	0	0	0	0	0	0	0	2	0	0	0	0	0	0	0	0
CALA_000013797	genus	Calanus	0.924528301886792	4	2	genus	Calanus	0.924528301886792	Opisthokonta	Metazoa	Arthropoda	Maxillopoda	Calanoida	Calanidae	Calanus		GBCX0130-06	Calanus marshallae|Calanus glacialis	6836	0	0	0	0	0	0	0	0	0	0	0	0	0	0	0	0	0	0	0	0	0	0	4	0	0	0	0	0	0	0
CALA_000013869	no rank	root	0.736526946107784	4	2	no rank	root	0.736526946107784									OZSEA1652-10		1	0	0	0	0	0	0	0	0	0	0	0	0	0	0	0	0	0	0	0	0	0	0	2	0	0	0	2	0	0	0
CALA_000013891	genus	Calanus	0.909375	4	2	genus	Calanus	0.909375	Opisthokonta	Metazoa	Arthropoda	Maxillopoda	Calanoida	Calanidae	Calanus		MG001883	Calanus marshallae|Calanus glacialis	6836	0	0	0	0	0	0	0	0	0	0	0	0	0	0	0	0	0	0	0	0	0	0	2	0	0	0	0	0	0	0
CALA_000014136	order	Phyllodocida	0.844936708860759	4	2	order	Phyllodocida	0.844936708860759	Opisthokonta	Metazoa	Annelida	Polychaeta	Phyllodocida				BCPOL261-08	Typosyllis sp. CMC01	6348	0	0	0	0	0	0	0	0	0	0	0	0	0	0	0	0	0	0	0	0	0	0	2	0	0	0	0	0	0	0
CALA_000014719	genus	Calanus	0.915094339622642	4	2	genus	Calanus	0.915094339622642	Opisthokonta	Metazoa	Arthropoda	Maxillopoda	Calanoida	Calanidae	Calanus		MG001883	Calanus marshallae|Calanus glacialis	6836	0	0	0	0	0	0	0	0	0	0	0	0	0	0	0	0	0	0	0	0	0	0	2	0	0	0	0	0	0	0
CALA_000015420	superkingdom	Eukaryota	0.7875	4	1	superkingdom	Eukaryota	0.7875									AY342361	Chrysochromulina tobinii|Frontiniella sp. Wood01|Isochrysis galbana|Tamasia acuta|Anopheles strodei|Emiliania huxleyi|Chrysochromulina simplex	2759	0	0	0	0	0	0	0	0	0	0	0	0	0	0	0	0	0	0	0	0	0	0	2	0	0	0	0	0	0	0
CALA_000015641	genus	Calanus	0.923809523809524	4	2	genus	Calanus	0.923809523809524	Opisthokonta	Metazoa	Arthropoda	Maxillopoda	Calanoida	Calanidae	Calanus		MG001883	Calanus marshallae|Calanus glacialis	6836	0	0	0	0	0	0	0	0	0	0	0	0	0	0	0	0	0	0	0	0	0	0	2	0	0	0	0	0	0	0
CALA_000015785	no rank	root	0.787037037037037	4	1	no rank	root	0.787037037037037									GUAMR167-09		1	0	0	0	0	0	0	0	0	0	0	0	0	0	0	0	0	0	0	0	0	0	0	0	4	0	0	0	0	0	0
CALA_000015791	genus	Leohumicola	0.889240506329114	4	1	genus	Leohumicola	0.889240506329114	Opisthokonta	Fungi	Ascomycota	Leotiomycetes	Leotiomycetes_incertae_sedis	Leotiomycetes_incertae_sedis	Leohumicola		LHM010-08	Leohumicola verrucosa|Leohumicola levissima|Leohumicola lenta|Leohumicola terminalis|Leohumicola atra|Leohumicola minima|Leohumicola incrustata	290614	0	0	0	0	0	0	0	0	0	0	0	0	0	0	0	0	0	0	0	0	0	0	0	4	0	0	0	0	0	0
CALA_000015801	no rank	Prymnesiophyceae	0.7875	4	1	no rank	Prymnesiophyceae	0.7875									KJ201908	Chrysochromulina tobinii|Phaeocystis pouchetii|Chrysochromulina simplex|Emiliania huxleyi	2608131	0	0	0	0	0	0	0	0	0	0	0	0	0	0	0	0	0	0	0	0	0	0	0	4	0	0	0	0	0	0
CALA_000015810	order	Ceramiales	0.888178913738019	4	2	order	Ceramiales	0.888178913738019	Archaeplastida	Rhodophyta	Rhodophyta	Florideophyceae	Ceramiales				SERSP048-10	Polysiphonia pacifica|Polysiphonia stricta|Polysiphonia caespitosa|Polysiphonia atlantica	2802	0	0	0	0	0	0	0	0	0	0	0	0	0	0	0	0	0	0	0	0	0	0	0	4	0	0	0	0	0	0
CALA_000015851	order	Harpacticoida	0.80188679245283	4	2	order	Harpacticoida	0.80188679245283	Opisthokonta	Metazoa	Arthropoda	Maxillopoda	Harpacticoida				ZPC265-14		41212	0	0	0	0	0	0	0	0	0	0	0	0	0	0	0	0	0	0	0	0	0	0	0	2	0	0	0	0	0	0
CALA_000016158	species	Neanthes acuminata	0.832807570977918	4	2	species	Neanthes acuminata	0.832807570977918	Opisthokonta	Metazoa	Annelida	Polychaeta	Phyllodocida	Nereididae	Neanthes	Neanthes acuminata	GBAN5923-14	Neanthes acuminata	1498920	0	0	0	0	0	0	0	0	0	0	0	0	0	0	0	0	0	0	0	0	0	0	0	2	0	0	0	0	0	0
CALA_000016193	superkingdom	Eukaryota	0.833855799373041	4	2	superkingdom	Eukaryota	0.833855799373041									AB706250		2759	0	0	0	0	0	0	0	0	0	0	0	0	0	0	0	0	0	0	0	0	0	0	0	4	0	0	0	0	0	0
CALA_000016204	no rank	root	0.756024096385542	4	2	no rank	root	0.756024096385542									ANICV913-11		1	0	0	0	0	0	0	0	0	0	0	0	0	0	0	0	0	0	0	0	0	0	0	0	4	0	0	0	0	0	0
CALA_000016221	species	Rhizosolenia setigera	0.849056603773585	4	2	species	Rhizosolenia setigera	0.849056603773585	Chromalveolata	Stramenopiles	Bacillariophyta	Coscinodiscophyceae	Rhizosoleniales	Rhizosoleniaceae	Rhizosolenia	Rhizosolenia setigera	AB020226	Rhizosolenia setigera	3005	0	0	0	0	0	0	0	0	0	0	0	0	0	0	0	0	0	0	0	0	0	0	0	2	0	0	0	0	0	0
CALA_000016345	family	Clionaidae	0.912225705329154	4	2	family	Clionaidae	0.912225705329154	Opisthokonta	Metazoa	Porifera	Demospongiae	Clionaida	Clionaidae			DBCOI_000000231	Pione velans|Cliona viridis|Cliona chilensis|Cliona celata	76784	0	0	0	0	0	0	0	0	0	0	0	0	0	0	0	0	0	0	0	0	0	0	0	2	0	0	0	0	0	0
CALA_000016349	phylum	Proteobacteria	0.728706624605678	4	2	phylum	Proteobacteria	0.728706624605678	Prokaryota	Bacteria	Proteobacteria						OWI_BACTER003		1224	0	0	0	0	0	0	0	0	0	0	0	0	0	0	0	0	0	0	0	0	0	0	0	4	0	0	0	0	0	0
CALA_000016453	genus	Crella	0.97444089456869	4	2	genus	Crella	0.97444089456869	Opisthokonta	Metazoa	Porifera	Demospongiae	Poecilosclerida	Crellidae	Crella		GBSP8767-13		252960	0	0	0	0	0	0	0	0	0	0	0	0	0	0	0	0	0	0	0	0	0	0	0	4	0	0	0	0	0	0
CALA_000016458	phylum	Proteobacteria	0.776357827476038	4	2	phylum	Proteobacteria	0.776357827476038	Prokaryota	Bacteria	Proteobacteria						OWI_BACTER005		1224	0	0	0	0	0	0	0	0	0	0	0	0	0	0	0	0	0	0	0	0	0	0	0	4	0	0	0	0	0	0
CALA_000016487	species	Ampithoe rubricata	0.882911392405063	4	2	species	Ampithoe rubricata	0.882911392405063	Opisthokonta	Metazoa	Arthropoda	Malacostraca	Amphipoda	Ampithoidae	Ampithoe	Ampithoe rubricata	GBCM1567-14	Ampithoe rubricata	371465	0	0	0	0	0	0	0	0	0	0	0	0	0	0	0	0	0	0	0	0	0	0	0	4	0	0	0	0	0	0
CALA_000016488	phylum	Proteobacteria	0.764890282131661	4	2	phylum	Proteobacteria	0.764890282131661	Prokaryota	Bacteria	Proteobacteria						OWI_BACTER003		1224	0	0	0	0	0	0	0	0	0	0	0	0	0	0	0	0	0	0	0	0	0	0	0	4	0	0	0	0	0	0
CALA_000016520	kingdom	Metazoa	0.936507936507937	4	2	kingdom	Metazoa	0.936507936507937	Opisthokonta	Metazoa							GBSP8777-13	Clathria rugosa|Artemisina plumosa|Dendronotus elegans	33208	0	0	0	0	0	0	0	0	0	0	0	0	0	0	0	0	0	0	0	0	0	0	0	4	0	0	0	0	0	0
CALA_000016786	species	Sabellaria spinulosa	0.984076433121019	4	2	species	Sabellaria spinulosa	0.984076433121019	Opisthokonta	Metazoa	Annelida	Polychaeta	Sabellida	Sabellariidae	Sabellaria	Sabellaria spinulosa	BCAS010-13	Sabellaria spinulosa	1436032	0	0	0	0	0	0	0	0	0	0	0	0	0	0	0	0	0	0	0	0	0	0	0	2	0	0	0	0	0	0
CALA_000016794	superkingdom	Eukaryota	0.83596214511041	4	2	superkingdom	Eukaryota	0.83596214511041									LITOR081-10		2759	0	0	0	0	0	0	0	0	0	0	0	0	0	0	0	0	0	0	0	0	0	0	0	2	0	0	0	0	0	0
CALA_000016819	no rank	root	0.776073619631902	4	2	no rank	root	0.776073619631902									ABMMC15427-11		1	0	0	0	0	0	0	0	0	0	0	0	0	0	0	0	0	0	0	0	0	0	0	0	2	0	0	0	0	0	0
CALA_000016990	genus	Calanus	0.93312101910828	4	2	genus	Calanus	0.93312101910828	Opisthokonta	Metazoa	Arthropoda	Maxillopoda	Calanoida	Calanidae	Calanus		MG001883	Calanus marshallae|Calanus glacialis	6836	0	0	0	0	0	0	0	0	0	0	0	0	0	0	0	0	0	0	0	0	0	0	0	2	0	0	0	0	0	0
CALA_000017220	superkingdom	Eukaryota	0.808641975308642	4	2	superkingdom	Eukaryota	0.808641975308642									NOENC122-14		2759	0	0	0	0	0	0	0	0	0	0	0	0	0	0	0	0	0	0	0	0	0	0	0	0	2	0	0	0	0	0
CALA_000017371	no rank	root	0.76219512195122	4	2	no rank	root	0.76219512195122									EWCA675-14		1	0	0	0	0	0	0	0	0	0	0	0	0	0	0	0	0	0	0	0	0	0	0	0	0	2	0	2	0	0	0
CALA_000017423	order	Eunicida	0.824451410658307	4	1	order	Eunicida	0.824451410658307	Opisthokonta	Metazoa	Annelida	Polychaeta	Eunicida				POLYC054-13	Lumbrineris perkinsi	65495	0	0	0	0	0	0	0	0	0	0	0	0	0	0	0	0	0	0	0	0	0	0	0	0	2	0	0	0	0	0
CALA_000017468	phylum	Proteobacteria	0.771428571428571	4	1	phylum	Proteobacteria	0.771428571428571	Prokaryota	Bacteria	Proteobacteria						OWI_BACTER005		1224	0	0	0	0	0	0	0	0	0	0	0	0	0	0	0	0	0	0	0	0	0	0	0	0	0	0	4	0	0	0
CALA_000017546	species	Calanus finmarchicus	0.924528301886792	4	2	species	Calanus finmarchicus	0.924528301886792	Opisthokonta	Metazoa	Arthropoda	Maxillopoda	Calanoida	Calanidae	Calanus	Calanus finmarchicus	GBCX0129-06	Calanus finmarchicus	6837	0	0	0	0	0	0	0	0	0	0	0	0	0	0	0	0	0	0	0	0	0	0	0	0	0	0	2	0	0	0
CALA_000017551	subclass	Oligochaeta	0.849056603773585	4	2	subclass	Oligochaeta	0.849056603773585	Opisthokonta	Metazoa	Annelida	Oligochaeta					NOENC157-14	Metaphire sieboldi|Metaphire hilgendorfi|Amynthas stricosus|Amynthas corticis	6381	0	0	0	0	0	0	0	0	0	0	0	0	0	0	0	0	0	0	0	0	0	0	0	0	0	0	2	0	0	0
CALA_000017689	order	Diptera	0.879746835443038	4	2	order	Diptera	0.879746835443038	Opisthokonta	Metazoa	Arthropoda	Insecta	Diptera				GBDP12101-12	Sarcophaga similis|Sarcophaga scopariiformis|Sarcophaga australis|Culicoides reconditus|Culicoides kingi|Sarcophaga ruficornis|Culicoides dubius|Sarcophaga crassipalpis|Sarcophaga iwuensis|Culicoides oxystoma|Culicoides occidentalis|Sarcophaga aurifrons|Sarcophaga praedatrix	7147	0	0	0	0	0	0	0	0	0	0	0	0	0	0	0	0	0	0	0	0	0	0	0	0	0	0	4	0	0	0
CALA_000017980	no rank	root	0.779503105590062	4	2	no rank	root	0.779503105590062									HM999039		1	0	0	0	0	0	0	0	0	0	0	0	0	0	0	0	0	0	0	0	0	0	0	0	0	0	0	2	0	0	0
CALA_000018011	superkingdom	Eukaryota	0.772307692307692	4	2	superkingdom	Eukaryota	0.772307692307692									AY342361		2759	0	0	0	0	0	0	0	0	0	0	0	0	0	0	0	0	0	0	0	0	0	0	0	0	0	0	4	0	0	0
CALA_000018037	no rank	root	0.778461538461538	4	2	no rank	root	0.778461538461538									DBCOI_000000268		1	0	0	0	0	0	0	0	0	0	0	0	0	0	0	0	0	0	0	0	0	0	0	0	0	0	0	2	0	0	0
CALA_000018093	superkingdom	Eukaryota	0.836477987421384	4	2	superkingdom	Eukaryota	0.836477987421384									GU393380		2759	0	0	0	0	0	0	0	0	0	0	0	0	0	0	0	0	0	0	0	0	0	0	0	0	0	0	2	0	0	0
CALA_000018138	species	Calanus finmarchicus	0.918238993710692	4	2	species	Calanus finmarchicus	0.918238993710692	Opisthokonta	Metazoa	Arthropoda	Maxillopoda	Calanoida	Calanidae	Calanus	Calanus finmarchicus	GBCX0129-06	Calanus finmarchicus	6837	0	0	0	0	0	0	0	0	0	0	0	0	0	0	0	0	0	0	0	0	0	0	0	0	0	0	2	0	0	0
CALA_000018157	order	Eunicida	0.801242236024845	4	2	order	Eunicida	0.801242236024845	Opisthokonta	Metazoa	Annelida	Polychaeta	Eunicida				POLNB528-13		65495	0	0	0	0	0	0	0	0	0	0	0	0	0	0	0	0	0	0	0	0	0	0	0	0	0	0	4	0	0	0
CALA_000018172	no rank	root	0.808049535603715	4	2	no rank	root	0.808049535603715									ABMMC1939-07		1	0	0	0	0	0	0	0	0	0	0	0	0	0	0	0	0	0	0	0	0	0	0	0	0	0	0	4	0	0	0
CALA_000018373	order	Lucinoida	0.850793650793651	4	2	order	Lucinoida	0.850793650793651	Opisthokonta	Metazoa	Mollusca	Bivalvia	Lucinoida				GBMLB2912-08	Parathyasira equalis	1564048	0	0	0	0	0	0	0	0	0	0	0	0	0	0	0	0	0	0	0	0	0	0	0	0	0	0	2	0	0	0
CALA_000018394	order	Gigartinales	0.920382165605096	4	2	order	Gigartinales	0.920382165605096	Archaeplastida	Rhodophyta	Rhodophyta	Florideophyceae	Gigartinales				GRHOD076-10		28017	0	0	0	0	0	0	0	0	0	0	0	0	0	0	0	0	0	0	0	0	0	0	0	0	0	0	2	0	0	0
CALA_000018679	no rank	root	0.739393939393939	4	2	no rank	root	0.739393939393939									KC353353		1	0	0	0	0	0	0	0	0	0	0	0	0	0	0	0	0	0	0	0	0	0	0	0	0	0	0	4	0	0	0
CALA_000019021	phylum	PX clade	0.791925465838509	4	1	phylum	PX clade	0.791925465838509	Chromalveolata	Stramenopiles	Ochrophyta						AB000203	Sargassum zhangii|Botrydiopsis alpina|Botrydium granulatum	569578	0	0	0	0	0	0	0	0	0	0	0	0	0	0	0	0	0	0	0	0	0	0	0	0	0	0	2	0	0	0
CALA_000019194	class	Oomycota	0.83641975308642	4	1	class	Oomycota	0.83641975308642									OOMYA056-07		4762	0	0	0	0	0	0	0	0	0	0	0	0	0	0	0	0	0	0	0	0	0	0	0	0	0	0	2	0	0	0
CALA_000020056	genus	Calanus	0.926984126984127	4	2	genus	Calanus	0.926984126984127	Opisthokonta	Metazoa	Arthropoda	Maxillopoda	Calanoida	Calanidae	Calanus		MG001883	Calanus marshallae|Calanus glacialis	6836	0	0	0	0	0	0	0	0	0	0	0	0	0	0	0	0	0	0	0	0	0	0	0	0	0	0	0	2	0	0
CALA_000020525	no rank	Candidatus Pelagibacter ubique HTCC1062	0.808176100628931	4	2	no rank	Candidatus Pelagibacter ubique HTCC1062	0.808176100628931	Prokaryota	Bacteria	Proteobacteria	Alphaproteobacteria	Pelagibacterales	Pelagibacteraceae	Candidatus Pelagibacter	Candidatus Pelagibacter ubique	CP000084	Candidatus Pelagibacter ubique	335992	0	0	0	0	0	0	0	0	0	0	0	0	0	0	0	0	0	0	0	0	0	0	0	0	0	0	0	0	2	0
CALA_000021189	phylum	Bacillariophyta	0.863924050632911	4	2	phylum	Bacillariophyta	0.863924050632911	Chromalveolata	Stramenopiles	Bacillariophyta						AB020223	Thalassiosira pseudonana|Ditylum brightwellii|Grammonema striatula|Skeletonema menzelii	2836	0	0	0	0	0	0	0	0	0	0	0	0	0	0	0	0	0	0	0	0	0	0	0	0	0	0	0	0	2	0
CALA_000021773	no rank	root	0.784615384615385	4	1	no rank	root	0.784615384615385									DBCOI_000000264		1	0	0	0	0	0	0	0	0	0	0	0	0	0	0	0	0	0	0	0	0	0	0	0	0	0	0	0	0	0	0
CALA_000021802	no rank	Eumetazoa	0.782334384858044	4	1	no rank	Eumetazoa	0.782334384858044	Opisthokonta	Metazoa							AB049114	Pseudostylochus intermedius	6072	0	0	0	0	0	0	0	0	0	0	0	0	0	0	0	0	0	0	0	0	0	0	0	0	0	0	0	0	0	0
CALA_000021860	species	Clupea harengus	0.990415335463259	4	2	species	Clupea harengus	0.990415335463259	Opisthokonta	Metazoa	Chordata	Actinopterygii	Clupeiformes	Clupeidae	Clupea	Clupea harengus	GBGCA3561-13	Clupea harengus	7950	0	0	0	0	0	0	0	0	0	0	0	0	0	0	0	0	0	0	0	0	0	0	0	0	0	0	0	0	0	0
CALA_000021932	kingdom	Metazoa	0.768996960486322	4	2	kingdom	Metazoa	0.768996960486322	Opisthokonta	Metazoa							TUNSA058-14		33208	0	0	0	0	0	0	0	0	0	0	0	0	0	0	0	0	0	0	0	0	0	0	0	0	0	0	0	0	0	0
CALA_000022031	family	Phyllodocidae	0.873817034700315	4	2	family	Phyllodocidae	0.873817034700315	Opisthokonta	Metazoa	Annelida	Polychaeta	Phyllodocida	Phyllodocidae			GBAN5129-13	Phyllodoce medipapillata	195257	0	0	0	0	0	0	0	0	0	0	0	0	0	0	0	0	0	0	0	0	0	0	0	0	0	0	0	0	0	0
CALA_000022114	no rank	Protostomia	0.789473684210526	4	2	no rank	Protostomia	0.789473684210526	Opisthokonta	Metazoa							OGLA828-11		33317	0	0	0	0	0	0	0	0	0	0	0	0	0	0	0	0	0	0	0	0	0	0	0	0	0	0	0	0	0	0
CALA_000022270	no rank	root	0.789473684210526	4	2	no rank	root	0.789473684210526									OZSEA1296-10		1	0	0	0	0	0	0	0	0	0	0	0	0	0	0	0	0	0	0	0	0	0	0	0	0	0	0	0	0	0	0
CALA_000022386	no rank	root	0.75609756097561	4	2	no rank	root	0.75609756097561									GBSP4669-12		1	0	0	0	0	0	0	0	0	0	0	0	0	0	0	0	0	0	0	0	0	0	0	0	0	0	0	0	0	0	0
CALA_000022424	class	Dinophyceae	0.723837209302326	4	2	class	Dinophyceae	0.723837209302326	Chromalveolata	Alveolata	Dinoflagellata	Dinophyceae					HE610721		2864	0	0	0	0	0	0	0	0	0	0	0	0	0	0	0	0	0	0	0	0	0	0	0	0	0	0	0	0	0	0
CALA_000022466	no rank	root	0.701492537313433	4	2	no rank	root	0.701492537313433									GBAN4517-13		1	0	0	0	0	0	0	0	0	0	0	0	0	0	0	0	0	0	0	0	0	0	0	0	0	0	0	0	0	0	0
CALA_000022548	order	Ceramiales	0.94888178913738	4	2	order	Ceramiales	0.94888178913738	Archaeplastida	Rhodophyta	Rhodophyta	Florideophyceae	Ceramiales				ABMMC11703-10		2802	0	0	0	0	0	0	0	0	0	0	0	0	0	0	0	0	0	0	0	0	0	0	0	0	0	0	0	0	0	0
CALA_000022571	superkingdom	Eukaryota	0.798136645962733	4	2	superkingdom	Eukaryota	0.798136645962733									EWMEX185-12		2759	0	0	0	0	0	0	0	0	0	0	0	0	0	0	0	0	0	0	0	0	0	0	0	0	0	0	0	0	0	0
CALA_000023108	order	Agaricales	0.879746835443038	4	2	order	Agaricales	0.879746835443038	Opisthokonta	Fungi	Basidiomycota	Agaricomycetes	Agaricales				ONT440-08	Entoloma clypeatum|Stropharia hornemannii|Agaricus abruptibulbus	5338	0	0	0	0	0	0	0	0	0	0	0	0	0	0	0	0	0	0	0	0	0	0	0	0	0	0	0	0	0	0
CALA_000023971	order	Gigartinales	0.92332268370607	4	1	order	Gigartinales	0.92332268370607	Archaeplastida	Rhodophyta	Rhodophyta	Florideophyceae	Gigartinales				REDEU609-11	Euthora timburtonii	28017	0	0	0	0	0	0	0	0	0	0	0	0	0	0	0	0	0	0	0	0	0	0	0	0	0	0	0	0	0	0
CALA_000024267	no rank	root	0.81875	4	1	no rank	root	0.81875									AB775227		1	0	0	0	0	0	0	0	0	0	0	0	0	0	0	0	0	0	0	0	0	0	0	0	0	0	0	0	0	0	0
CALA_000024300	order	Ceramiales	0.907643312101911	4	1	order	Ceramiales	0.907643312101911	Archaeplastida	Rhodophyta	Rhodophyta	Florideophyceae	Ceramiales				ABMMC12528-10	Polysiphonia pacifica|Polysiphonia caespitosa|Polysiphonia atlantica	2802	0	0	0	0	0	0	0	0	0	0	0	0	0	0	0	0	0	0	0	0	0	0	0	0	0	0	0	0	0	0
CALA_000024851	genus	Bugulina	0.814814814814815	4	2	genus	Bugulina	0.814814814814815	Opisthokonta	Metazoa	Bryozoa	Gymnolaemata	Cheilostomatida	Bugulidae	Bugulina		BUGNE130-12	Bugulina stolonifera|Bugulina fulva	1970207	0	0	0	0	0	0	0	0	0	0	0	0	0	0	0	0	0	0	0	0	0	0	0	0	0	0	0	0	0	0
CALA_000024990	genus	Calanus	0.918238993710692	4	2	genus	Calanus	0.918238993710692	Opisthokonta	Metazoa	Arthropoda	Maxillopoda	Calanoida	Calanidae	Calanus		GBCX0130-06	Calanus marshallae|Calanus glacialis	6836	0	0	0	0	0	0	0	0	0	0	0	0	0	0	0	0	0	0	0	0	0	0	0	0	0	0	0	0	0	0
CALA_000025012	no rank	root	0.814814814814815	4	2	no rank	root	0.814814814814815									ACMC029-04		1	0	0	0	0	0	0	0	0	0	0	0	0	0	0	0	0	0	0	0	0	0	0	0	0	0	0	0	0	0	0
CALA_000025157	no rank	root	0.770186335403727	4	2	no rank	root	0.770186335403727									KC107819		1	0	0	0	0	0	0	0	0	0	0	0	0	0	0	0	0	0	0	0	0	0	0	0	0	0	0	0	0	0	0
CALA_000025184	no rank	root	0.740853658536585	4	2	no rank	root	0.740853658536585									FBCOI707-12		1	0	0	0	0	0	0	0	0	0	0	0	0	0	0	0	0	0	0	0	0	0	0	0	0	0	0	0	0	0	0
CALA_000025193	species	Cervera atlantica	0.977635782747604	4	2	species	Cervera atlantica	0.977635782747604	Opisthokonta	Metazoa	Cnidaria	Anthozoa	Alcyonacea	Cornulariidae	Cervera	Cervera atlantica	JN620805	Cervera atlantica	1162615	0	0	0	0	0	0	0	0	0	0	0	0	0	0	0	0	0	0	0	0	0	0	0	0	0	0	0	0	0	0
CALA_000026789	phylum	Proteobacteria	0.77491961414791	4	2	phylum	Proteobacteria	0.77491961414791	Prokaryota	Bacteria	Proteobacteria						OWI_BACTER002		1224	0	0	0	0	0	0	0	0	0	0	0	0	0	0	0	0	0	0	0	0	0	0	0	0	0	0	0	0	0	0
CALA_000027923	class	Oomycota	0.828125	4	2	class	Oomycota	0.828125									OOMYA071-07		4762	0	0	0	0	0	0	0	0	0	0	0	0	0	0	0	0	0	0	0	0	0	0	0	0	0	0	0	0	0	0
CALA_000028216	no rank	root	0.759878419452888	4	2	no rank	root	0.759878419452888									CP000084		1	0	0	0	0	0	0	0	0	0	0	0	0	0	0	0	0	0	0	0	0	0	0	0	0	0	0	0	0	0	0
CALA_000028438	order	Suberitida	0.932907348242812	4	2	order	Suberitida	0.932907348242812	Opisthokonta	Metazoa	Porifera	Demospongiae	Suberitida				KF192342	Terpios gelatinosus|Protosuberites sp. POR14649|Hymeniacidon sinapium|Hymeniacidon flavia|Pseudosuberites nudus	1779162	0	0	0	0	0	0	0	0	0	0	0	0	0	0	0	0	0	0	0	0	0	0	0	0	0	0	0	0	0	0
CALA_000028792	no rank	root	0.889589905362776	4	2	no rank	root	0.889589905362776									ABMMC7549-10	Chusquea tomentosa|uncultured marine eubacterium HstpL26|Rhodoptilum plumosum|Mesophyllum erubescens|Mesophyllum sphaericum	1	0	0	0	0	0	0	0	0	0	0	0	0	0	0	0	0	0	0	0	0	0	0	0	0	0	0	0	0	0	0
CALA_000029464	no rank	root	0.7217125382263	4	2	no rank	root	0.7217125382263									OWI_BACTER008	Eurythenes gryllus|Methylotenera versatilis	1	0	0	0	0	0	0	0	0	0	0	0	0	0	0	0	0	0	0	0	0	0	0	0	0	0	0	0	0	0	0
CALA_000030208	species	Lysidice collaris	0.977707006369427	4	2	species	Lysidice collaris	0.977707006369427	Opisthokonta	Metazoa	Annelida	Polychaeta	Eunicida	Eunicidae	Lysidice	Lysidice collaris	GBAN2563-10	Lysidice collaris	381129	0	0	0	0	0	0	0	0	0	0	0	0	0	0	0	0	0	0	0	0	0	0	0	0	0	0	0	0	0	0
CALA_000030252	species	Metridia longa	0.977635782747604	4	2	species	Metridia longa	0.977635782747604	Opisthokonta	Metazoa	Arthropoda	Maxillopoda	Calanoida	Metridinidae	Metridia	Metridia longa	MN831559	Metridia longa	114071	0	0	0	0	0	0	0	0	0	0	0	0	0	0	0	0	0	0	0	0	0	0	0	0	0	0	0	0	0	0
CALA_000030491	species	Calanus finmarchicus	0.893081761006289	4	2	species	Calanus finmarchicus	0.893081761006289	Opisthokonta	Metazoa	Arthropoda	Maxillopoda	Calanoida	Calanidae	Calanus	Calanus finmarchicus	GBCX0129-06	Calanus finmarchicus	6837	0	0	0	0	0	0	0	0	0	0	0	0	0	0	0	0	0	0	0	0	0	0	0	0	0	0	0	0	0	0
CALA_000030991	genus	Calanus	0.920634920634921	4	2	genus	Calanus	0.920634920634921	Opisthokonta	Metazoa	Arthropoda	Maxillopoda	Calanoida	Calanidae	Calanus		MG001883	Calanus marshallae|Calanus glacialis	6836	0	0	0	0	0	0	0	0	0	0	0	0	0	0	0	0	0	0	0	0	0	0	0	0	0	0	0	0	0	0
CALA_000031610	no rank	root	0.771604938271605	4	2	no rank	root	0.771604938271605									AB334504		1	0	0	0	0	0	0	0	0	0	0	0	0	0	0	0	0	0	0	0	0	0	0	0	0	0	0	0	0	0	0
CALA_000032237	genus	Calanus	0.917721518987342	4	2	genus	Calanus	0.917721518987342	Opisthokonta	Metazoa	Arthropoda	Maxillopoda	Calanoida	Calanidae	Calanus		MG001883	Calanus marshallae|Calanus glacialis	6836	0	0	0	0	0	0	0	0	0	0	0	0	0	0	0	0	0	0	0	0	0	0	0	0	0	0	0	0	0	0
CALA_000032290	no rank	root	0.56145251396648	4	2	no rank	root	0.56145251396648									GBMIN19998-13		1	0	0	0	0	0	0	0	0	0	0	0	0	0	0	0	0	0	0	0	0	0	0	0	0	0	0	0	0	0	0
CALA_000032435	phylum	Proteobacteria	0.760252365930599	4	2	phylum	Proteobacteria	0.760252365930599	Prokaryota	Bacteria	Proteobacteria						OWI_BACTER004		1224	0	0	0	0	0	0	0	0	0	0	0	0	0	0	0	0	0	0	0	0	0	0	0	0	0	0	0	0	0	0
CALA_000032778	genus	Chrysochromulina	0.807570977917981	4	2	genus	Chrysochromulina	0.807570977917981	Chromalveolata	Hacrobia	Haptophyta	Prymnesiophyceae	Prymnesiales	Chrysochromulinaceae	Chrysochromulina		DBCOI_000000073	Chrysochromulina tobinii|Chrysochromulina simplex	35140	0	0	0	0	0	0	0	0	0	0	0	0	0	0	0	0	0	0	0	0	0	0	0	0	0	0	0	0	0	0
CALA_000034383	species	Placida dendritica	0.980830670926518	4	2	species	Placida dendritica	0.980830670926518	Opisthokonta	Metazoa	Mollusca	Gastropoda	Sacoglossa	Limapontiidae	Placida	Placida dendritica	VAFIV040-14	Placida dendritica	71497	0	0	0	0	0	0	0	0	0	0	0	0	0	0	0	0	0	0	0	0	0	0	0	0	0	0	0	0	0	0
CALA_000034856	class	Hexanauplia	0.787037037037037	4	2	class	Hexanauplia	0.787037037037037									ZPC111-14	Megacyclops viridis|Thermocyclops inversus|Mesocyclops pehpeiensis|Pseudomyicola spinosus|Remanea naksanensis|Mesocyclops edax	72037	0	0	0	0	0	0	0	0	0	0	0	0	0	0	0	0	0	0	0	0	0	0	0	0	0	0	0	0	0	0
CALA_000035022	family	Miraciidae	0.791277258566978	4	2	family	Miraciidae	0.791277258566978	Opisthokonta	Metazoa	Arthropoda	Maxillopoda	Harpacticoida	Miraciidae			GBA11501-13	Schizopera leptafurca|Schizopera uranusi|Schizopera akolos	324870	0	0	0	0	0	0	0	0	0	0	0	0	0	0	0	0	0	0	0	0	0	0	0	0	0	0	0	0	0	0
CALA_000035702	no rank	root	0.753799392097264	4	1	no rank	root	0.753799392097264									EU194962		1	0	0	0	0	0	0	0	0	0	0	0	0	0	0	0	0	0	0	0	0	0	0	0	0	0	0	0	0	0	0
CALA_000035706	species	Lithothamnion corallioides	0.917197452229299	4	1	species	Lithothamnion corallioides	0.917197452229299	Archaeplastida	Rhodophyta	Rhodophyta	Florideophyceae	Hapalidiales	Hapalidiaceae	Lithothamnion	Lithothamnion corallioides	MAERL017-11	Lithothamnion corallioides	1277934	0	0	0	0	0	0	0	0	0	0	0	0	0	0	0	0	0	0	0	0	0	0	0	0	0	0	0	0	0	0
CALA_000035711	no rank	root	0.807453416149068	4	1	no rank	root	0.807453416149068									ABMMC14245-10		1	0	0	0	0	0	0	0	0	0	0	0	0	0	0	0	0	0	0	0	0	0	0	0	0	0	0	0	0	0	0
CALA_000035712	no rank	root	0.729166666666667	4	1	no rank	root	0.729166666666667									JDWAM671-05		1	0	0	0	0	0	0	0	0	0	0	0	0	0	0	0	0	0	0	0	0	0	0	0	0	0	0	0	0	0	0
CALA_000035716	no rank	root	0.728915662650602	4	1	no rank	root	0.728915662650602									REDEU172-11		1	0	0	0	0	0	0	0	0	0	0	0	0	0	0	0	0	0	0	0	0	0	0	0	0	0	0	0	0	0	0
CALA_000035723	no rank	Candidatus Pelagibacter ubique HTCC1062	0.873417721518987	4	1	no rank	Candidatus Pelagibacter ubique HTCC1062	0.873417721518987	Prokaryota	Bacteria	Proteobacteria	Alphaproteobacteria	Pelagibacterales	Pelagibacteraceae	Candidatus Pelagibacter	Candidatus Pelagibacter ubique	CP000084	Candidatus Pelagibacter ubique	335992	0	0	0	0	0	0	0	0	0	0	0	0	0	0	0	0	0	0	0	0	0	0	0	0	0	0	0	0	0	0
CALA_000035729	kingdom	Metazoa	0.729970326409496	4	1	kingdom	Metazoa	0.729970326409496	Opisthokonta	Metazoa							TUNSA061-14		33208	0	0	0	0	0	0	0	0	0	0	0	0	0	0	0	0	0	0	0	0	0	0	0	0	0	0	0	0	0	0
CALA_000035738	species	Paraphaenocladius impensus	0.980830670926518	4	1	species	Paraphaenocladius impensus	0.980830670926518	Opisthokonta	Metazoa	Arthropoda	Insecta	Diptera	Chironomidae	Paraphaenocladius	Paraphaenocladius impensus	KR677873	Paraphaenocladius impensus	611590	0	0	0	0	0	0	0	0	0	0	0	0	0	0	0	0	0	0	0	0	0	0	0	0	0	0	0	0	0	0
CALA_000035763	family	Clionaidae	0.916932907348243	4	2	family	Clionaidae	0.916932907348243	Opisthokonta	Metazoa	Porifera	Demospongiae	Clionaida	Clionaidae			DBCOI_000000231	Pione velans|Cliona viridis|Cliona celata	76784	0	0	0	0	0	0	0	0	0	0	0	0	0	0	0	0	0	0	0	0	0	0	0	0	0	0	0	0	0	0
CALA_000035807	phylum	Proteobacteria	0.78343949044586	4	2	phylum	Proteobacteria	0.78343949044586	Prokaryota	Bacteria	Proteobacteria						OWI_BACTER003		1224	0	0	0	0	0	0	0	0	0	0	0	0	0	0	0	0	0	0	0	0	0	0	0	0	0	0	0	0	0	0
CALA_000035873	species	Lithophyllum hibernicum	0.917197452229299	4	2	species	Lithophyllum hibernicum	0.917197452229299	Archaeplastida	Rhodophyta	Rhodophyta	Florideophyceae	Corallinales	Lithophyllaceae	Lithophyllum	Lithophyllum hibernicum	DBCOI_000000029	Lithophyllum hibernicum	1747662	0	0	0	0	0	0	0	0	0	0	0	0	0	0	0	0	0	0	0	0	0	0	0	0	0	0	0	0	0	0
CALA_000035893	no rank	Candidatus Pelagibacter ubique HTCC1062	0.939297124600639	4	2	no rank	Candidatus Pelagibacter ubique HTCC1062	0.939297124600639	Prokaryota	Bacteria	Proteobacteria	Alphaproteobacteria	Pelagibacterales	Pelagibacteraceae	Candidatus Pelagibacter	Candidatus Pelagibacter ubique	CP000084	Candidatus Pelagibacter ubique	335992	0	0	0	0	0	0	0	0	0	0	0	0	0	0	0	0	0	0	0	0	0	0	0	0	0	0	0	0	0	0
CALA_000035894	order	Ceramiales	0.876190476190476	4	2	order	Ceramiales	0.876190476190476	Archaeplastida	Rhodophyta	Rhodophyta	Florideophyceae	Ceramiales				ABMMC6038-10	Xiphosiphonia pennata|Heterodoxia denticulata	2802	0	0	0	0	0	0	0	0	0	0	0	0	0	0	0	0	0	0	0	0	0	0	0	0	0	0	0	0	0	0
CALA_000036012	no rank	root	0.685294117647059	4	2	no rank	root	0.685294117647059									AB083729		1	0	0	0	0	0	0	0	0	0	0	0	0	0	0	0	0	0	0	0	0	0	0	0	0	0	0	0	0	0	0
CALA_000036153	phylum	Proteobacteria	0.74922600619195	4	2	phylum	Proteobacteria	0.74922600619195	Prokaryota	Bacteria	Proteobacteria						OWI_BACTER007		1224	0	0	0	0	0	0	0	0	0	0	0	0	0	0	0	0	0	0	0	0	0	0	0	0	0	0	0	0	0	0
CALA_000036184	no rank	root	0.730538922155689	4	2	no rank	root	0.730538922155689									PLMC187-11		1	0	0	0	0	0	0	0	0	0	0	0	0	0	0	0	0	0	0	0	0	0	0	0	0	0	0	0	0	0	0
CALA_000036331	no rank	root	0.782208588957055	4	2	no rank	root	0.782208588957055									CP000084	Candidatus Pelagibacter ubique	1	0	0	0	0	0	0	0	0	0	0	0	0	0	0	0	0	0	0	0	0	0	0	0	0	0	0	0	0	0	0
CALA_000036355	species	Hematodinium sp.	0.812307692307692	4	2	species	Hematodinium sp.	0.812307692307692	Chromalveolata	Alveolata	Dinoflagellata	Dinophyceae	Syndiniales	Syndiniaceae	Hematodinium	Hematodinium sp.	HE610721	Hematodinium sp.	173654	0	0	0	0	0	0	0	0	0	0	0	0	0	0	0	0	0	0	0	0	0	0	0	0	0	0	0	0	0	0
CALA_000036414	subclass	Hydroidolina	0.863924050632911	4	2	subclass	Hydroidolina	0.863924050632911	Opisthokonta	Metazoa	Cnidaria	Hydrozoa					GQ120041	Rhizophysa filiformis|Eutonina indicans|Physophora hydrostatica|Clytia gracilis|Clytia hemisphaerica	37516	0	0	0	0	0	0	0	0	0	0	0	0	0	0	0	0	0	0	0	0	0	0	0	0	0	0	0	0	0	0
CALA_000036519	phylum	Proteobacteria	0.744479495268139	4	2	phylum	Proteobacteria	0.744479495268139	Prokaryota	Bacteria	Proteobacteria						OWI_BACTER003		1224	0	0	0	0	0	0	0	0	0	0	0	0	0	0	0	0	0	0	0	0	0	0	0	0	0	0	0	0	0	0
CALA_000036542	phylum	Proteobacteria	0.755351681957186	4	2	phylum	Proteobacteria	0.755351681957186	Prokaryota	Bacteria	Proteobacteria						OWI_BACTER007		1224	0	0	0	0	0	0	0	0	0	0	0	0	0	0	0	0	0	0	0	0	0	0	0	0	0	0	0	0	0	0
CALA_000036551	no rank	root	0.733333333333333	4	2	no rank	root	0.733333333333333									OGLA1844-11		1	0	0	0	0	0	0	0	0	0	0	0	0	0	0	0	0	0	0	0	0	0	0	0	0	0	0	0	0	0	0
CALA_000036579	infraclass	Neocopepoda	0.819620253164557	4	2	infraclass	Neocopepoda	0.819620253164557	Opisthokonta	Metazoa	Arthropoda	Maxillopoda					NZCYC119-14	Euchaeta rimana	116569	0	0	0	0	0	0	0	0	0	0	0	0	0	0	0	0	0	0	0	0	0	0	0	0	0	0	0	0	0	0
CALA_000036617	no rank	root	0.873417721518987	4	2	no rank	root	0.873417721518987									ABMMC8317-10		1	0	0	0	0	0	0	0	0	0	0	0	0	0	0	0	0	0	0	0	0	0	0	0	0	0	0	0	0	0	0
CALA_000036793	superkingdom	Eukaryota	0.783536585365854	4	1	superkingdom	Eukaryota	0.783536585365854									FJ859351	Ascidia ahodori|Mantoniella squamata|Micromonas commoda|Ostreococcus tauri|Micromonas pusilla|Mesostigma viride	2759	0	0	0	0	0	0	0	0	0	0	0	0	0	0	0	0	0	0	0	0	0	0	0	0	0	0	0	0	0	0
CALA_000036820	order	Calanoida	0.907348242811502	4	2	order	Calanoida	0.907348242811502	Opisthokonta	Metazoa	Arthropoda	Maxillopoda	Calanoida				CAISN762-13	Centropages hamatus	6833	0	0	0	0	0	0	0	0	0	0	0	0	0	0	0	0	0	0	0	0	0	0	0	0	0	0	0	0	0	0
CALA_000037231	genus	Calanus	0.933544303797468	4	2	genus	Calanus	0.933544303797468	Opisthokonta	Metazoa	Arthropoda	Maxillopoda	Calanoida	Calanidae	Calanus		MG001883	Calanus marshallae|Calanus glacialis	6836	0	0	0	0	0	0	0	0	0	0	0	0	0	0	0	0	0	0	0	0	0	0	0	0	0	0	0	0	0	0
CALA_000037690	order	Rhodymeniales	0.980830670926518	4	2	order	Rhodymeniales	0.980830670926518	Archaeplastida	Rhodophyta	Rhodophyta	Florideophyceae	Rhodymeniales				DBCOI_000000070	Rhodymenia holmesii	29247	0	0	0	0	0	0	0	0	0	0	0	0	0	0	0	0	0	0	0	0	0	0	0	0	0	0	0	0	0	0
CALA_000037785	order	Terebellida	0.847133757961783	4	2	order	Terebellida	0.847133757961783	Opisthokonta	Metazoa	Annelida	Polychaeta	Terebellida				POLNB1380-14		6373	0	0	0	0	0	0	0	0	0	0	0	0	0	0	0	0	0	0	0	0	0	0	0	0	0	0	0	0	0	0
CALA_000037793	family	Calanidae	0.79320987654321	4	2	family	Calanidae	0.79320987654321	Opisthokonta	Metazoa	Arthropoda	Maxillopoda	Calanoida	Calanidae			MG001883	Calanus marshallae|Calanus glacialis|Calanus finmarchicus|Calanoides acutus	6835	0	0	0	0	0	0	0	0	0	0	0	0	0	0	0	0	0	0	0	0	0	0	0	0	0	0	0	0	0	0
CALA_000038102	no rank	Candidatus Pelagibacter ubique HTCC1062	0.815625	4	2	no rank	Candidatus Pelagibacter ubique HTCC1062	0.815625	Prokaryota	Bacteria	Proteobacteria	Alphaproteobacteria	Pelagibacterales	Pelagibacteraceae	Candidatus Pelagibacter	Candidatus Pelagibacter ubique	CP000084	Candidatus Pelagibacter ubique	335992	0	0	0	0	0	0	0	0	0	0	0	0	0	0	0	0	0	0	0	0	0	0	0	0	0	0	0	0	0	0
CALA_000038255	species	Protosuberites denhartogi	0.977635782747604	4	2	species	Protosuberites denhartogi	0.977635782747604	Opisthokonta	Metazoa	Porifera	Demospongiae	Suberitida	Suberitidae	Protosuberites	Protosuberites denhartogi	KX601194	Protosuberites denhartogi	283546	0	0	0	0	0	0	0	0	0	0	0	0	0	0	0	0	0	0	0	0	0	0	0	0	0	0	0	0	0	0
CALA_000038998	species	Callochiton septemvalvis	0.926751592356688	4	2	species	Callochiton septemvalvis	0.926751592356688	Correct_manually	Correct_manually	Correct_manually	Correct_manually	Chitonida	Callochitonidae	Callochiton	Callochiton septemvalvis	DBCOI_000000213	Callochiton septemvalvis	256138	0	0	0	0	0	0	0	0	0	0	0	0	0	0	0	0	0	0	0	0	0	0	0	0	0	0	0	0	0	0
CALA_000039183	class	Dinophyceae	0.762917933130699	4	2	class	Dinophyceae	0.762917933130699	Chromalveolata	Alveolata	Dinoflagellata	Dinophyceae					HE610721	Scrippsiella sweeneyae|Scrippsiella sp. HZ-2005|Hematodinium sp.	2864	0	0	0	0	0	0	0	0	0	0	0	0	0	0	0	0	0	0	0	0	0	0	0	0	0	0	0	0	0	0
CALA_000039620	class	Dinophyceae	0.885093167701863	4	1	class	Dinophyceae	0.885093167701863	Chromalveolata	Alveolata	Dinoflagellata	Dinophyceae					JX001475		2864	0	0	0	0	0	0	0	0	0	0	0	0	0	0	0	0	0	0	0	0	0	0	0	0	0	0	0	0	0	0
CALA_000040117	superkingdom	Opisthokonta	0.77639751552795	4	1	superkingdom	Opisthokonta	0.77639751552795	Opisthokonta								ZMIII1026-12	Cerebratulus longiceps|Malassezia globosa	33154	0	0	0	0	0	0	0	0	0	0	0	0	0	0	0	0	0	0	0	0	0	0	0	0	0	0	0	0	0	0
CALA_000040166	genus	Calanus	0.917981072555205	4	2	genus	Calanus	0.917981072555205	Opisthokonta	Metazoa	Arthropoda	Maxillopoda	Calanoida	Calanidae	Calanus		GBCX0130-06	Calanus marshallae|Calanus glacialis	6836	0	0	0	0	0	0	0	0	0	0	0	0	0	0	0	0	0	0	0	0	0	0	0	0	0	0	0	0	0	0
CALA_000040492	genus	Calanus	0.900928792569659	4	2	genus	Calanus	0.900928792569659	Opisthokonta	Metazoa	Arthropoda	Maxillopoda	Calanoida	Calanidae	Calanus		GBCX0130-06	Calanus marshallae|Calanus glacialis	6836	0	0	0	0	0	0	0	0	0	0	0	0	0	0	0	0	0	0	0	0	0	0	0	0	0	0	0	0	0	0
CALA_000040730	order	Enterogona	0.822981366459627	4	2	order	Enterogona	0.822981366459627	Opisthokonta	Metazoa	Chordata	Ascidiacea	Enterogona				TUNSA054-14		183770	0	0	0	0	0	0	0	0	0	0	0	0	0	0	0	0	0	0	0	0	0	0	0	0	0	0	0	0	0	0
CALA_000040829	species	Mnemiopsis leidyi	0.756676557863502	4	2	species	Mnemiopsis leidyi	0.756676557863502	Opisthokonta	Metazoa	Ctenophora	Tentaculata	Lobata	Bolinopsidae	Mnemiopsis	Mnemiopsis leidyi	JF760210	Mnemiopsis leidyi	27923	0	0	0	0	0	0	0	0	0	0	0	0	0	0	0	0	0	0	0	0	0	0	0	0	0	0	0	0	0	0
CALA_000040920	order	Poecilosclerida	0.97444089456869	4	2	order	Poecilosclerida	0.97444089456869	Opisthokonta	Metazoa	Porifera	Demospongiae	Poecilosclerida				MT491716	Crella incrustans|Phorbas clathratus	27925	0	0	0	0	0	0	0	0	0	0	0	0	0	0	0	0	0	0	0	0	0	0	0	0	0	0	0	0	0	0
CALA_000042610	phylum	Arthropoda	0.760869565217391	4	2	phylum	Arthropoda	0.760869565217391	Opisthokonta	Metazoa	Arthropoda						BMAPA311-14		6656	0	0	0	0	0	0	0	0	0	0	0	0	0	0	0	0	0	0	0	0	0	0	0	0	0	0	0	0	0	0
CALA_000042797	no rank	root	0.80625	4	1	no rank	root	0.80625									GBDP4411-08		1	0	0	0	0	0	0	0	0	0	0	0	0	0	0	0	0	0	0	0	0	0	0	0	0	0	0	0	0	0	0
CALA_000042805	no rank	root	0.780185758513932	4	1	no rank	root	0.780185758513932									JX573638		1	0	0	0	0	0	0	0	0	0	0	0	0	0	0	0	0	0	0	0	0	0	0	0	0	0	0	0	0	0	0
CALA_000042812	species	Tetrastemma flavidum	0.920382165605096	4	1	species	Tetrastemma flavidum	0.920382165605096	Opisthokonta	Metazoa	Nemertea	Enopla	Monostilifera	Tetrastemmatidae	Tetrastemma	Tetrastemma flavidum	DBCOI_000000226	Tetrastemma flavidum	307674	0	0	0	0	0	0	0	0	0	0	0	0	0	0	0	0	0	0	0	0	0	0	0	0	0	0	0	0	0	0
CALA_000042834	no rank	root	0.716867469879518	4	2	no rank	root	0.716867469879518									ABMMC12135-10		1	0	0	0	0	0	0	0	0	0	0	0	0	0	0	0	0	0	0	0	0	0	0	0	0	0	0	0	0	0	0
CALA_000043091	no rank	root	0.751533742331288	4	2	no rank	root	0.751533742331288									WMGSI439-10		1	0	0	0	0	0	0	0	0	0	0	0	0	0	0	0	0	0	0	0	0	0	0	0	0	0	0	0	0	0	0
CALA_000043094	species	Ciliatocardium ciliatum	0.993610223642173	4	2	species	Ciliatocardium ciliatum	0.993610223642173	Opisthokonta	Metazoa	Mollusca	Bivalvia	Veneroida	Cardiidae	Ciliatocardium	Ciliatocardium ciliatum	ARMOL026-12	Ciliatocardium ciliatum	1472678	0	0	0	0	0	0	0	0	0	0	0	0	0	0	0	0	0	0	0	0	0	0	0	0	0	0	0	0	0	0
CALA_000043228	no rank	root	0.778461538461538	4	2	no rank	root	0.778461538461538									CP000084	Candidatus Pelagibacter ubique	1	0	0	0	0	0	0	0	0	0	0	0	0	0	0	0	0	0	0	0	0	0	0	0	0	0	0	0	0	0	0
CALA_000043857	species	Syllis ferrani	0.808049535603715	4	2	species	Syllis ferrani	0.808049535603715	Opisthokonta	Metazoa	Annelida	Polychaeta	Phyllodocida	Syllidae	Syllis	Syllis ferrani	DBCOI_000000092	Syllis ferrani	418367	0	0	0	0	0	0	0	0	0	0	0	0	0	0	0	0	0	0	0	0	0	0	0	0	0	0	0	0	0	0
CALA_000044312	no rank	root	0.807453416149068	4	1	no rank	root	0.807453416149068									JSCR414-03		1	0	0	0	0	0	0	0	0	0	0	0	0	0	0	0	0	0	0	0	0	0	0	0	0	0	0	0	0	0	0
CALA_000044631	superkingdom	Eukaryota	0.7875	4	2	superkingdom	Eukaryota	0.7875									AB000120	Chrysochromulina tobinii|Prosadenoporus floridensis|Phaeocystis antarctica|Phaeocystis globosa|Phaeocystis pouchetii	2759	0	0	0	0	0	0	0	0	0	0	0	0	0	0	0	0	0	0	0	0	0	0	0	0	0	0	0	0	0	0
CALA_000044888	no rank	root	0.71301775147929	4	2	no rank	root	0.71301775147929									GBCH10074-13		1	0	0	0	0	0	0	0	0	0	0	0	0	0	0	0	0	0	0	0	0	0	0	0	0	0	0	0	0	0	0
CALA_000044953	no rank	root	0.702064896755162	4	1	no rank	root	0.702064896755162									ABMMC13895-10		1	0	0	0	0	0	0	0	0	0	0	0	0	0	0	0	0	0	0	0	0	0	0	0	0	0	0	0	0	0	0
CALA_000044968	genus	Leohumicola	0.889937106918239	4	1	genus	Leohumicola	0.889937106918239	Opisthokonta	Fungi	Ascomycota	Leotiomycetes	Leotiomycetes_incertae_sedis	Leotiomycetes_incertae_sedis	Leohumicola		LHM011-08	Leohumicola verrucosa|Leohumicola terminalis|Leohumicola lenta|Leohumicola levissima|Leohumicola atra|Leohumicola incrustata|Leohumicola minima	290614	0	0	0	0	0	0	0	0	0	0	0	0	0	0	0	0	0	0	0	0	0	0	0	0	0	0	0	0	0	0
CALA_000044976	order	Tanaidacea	0.816770186335404	4	1	order	Tanaidacea	0.816770186335404	Opisthokonta	Metazoa	Arthropoda	Malacostraca	Tanaidacea				FLFIV139-14	Tanaidacea sp. PH-2002	75398	0	0	0	0	0	0	0	0	0	0	0	0	0	0	0	0	0	0	0	0	0	0	0	0	0	0	0	0	0	0
CALA_000044981	kingdom	Stramenopiles	0.819314641744548	4	1	kingdom	Stramenopiles	0.819314641744548	Chromalveolata	Stramenopiles							EF406100		33634	0	0	0	0	0	0	0	0	0	0	0	0	0	0	0	0	0	0	0	0	0	0	0	0	0	0	0	0	0	0
CALA_000045004	no rank	root	0.784615384615385	4	1	no rank	root	0.784615384615385									ANICS540-11		1	0	0	0	0	0	0	0	0	0	0	0	0	0	0	0	0	0	0	0	0	0	0	0	0	0	0	0	0	0	0
CALA_000045010	no rank	root	0.804416403785489	4	1	no rank	root	0.804416403785489									GBAN4644-13		1	0	0	0	0	0	0	0	0	0	0	0	0	0	0	0	0	0	0	0	0	0	0	0	0	0	0	0	0	0	0
CALA_000045013	no rank	Candidatus Pelagibacter ubique HTCC1062	0.89776357827476	4	2	no rank	Candidatus Pelagibacter ubique HTCC1062	0.89776357827476	Prokaryota	Bacteria	Proteobacteria	Alphaproteobacteria	Pelagibacterales	Pelagibacteraceae	Candidatus Pelagibacter	Candidatus Pelagibacter ubique	CP000084	Candidatus Pelagibacter ubique	335992	0	0	0	0	0	0	0	0	0	0	0	0	0	0	0	0	0	0	0	0	0	0	0	0	0	0	0	0	0	0
CALA_000045119	no rank	Candidatus Pelagibacter ubique HTCC1062	0.820754716981132	4	1	no rank	Candidatus Pelagibacter ubique HTCC1062	0.820754716981132	Prokaryota	Bacteria	Proteobacteria	Alphaproteobacteria	Pelagibacterales	Pelagibacteraceae	Candidatus Pelagibacter	Candidatus Pelagibacter ubique	CP000084	Candidatus Pelagibacter ubique	335992	0	0	0	0	0	0	0	0	0	0	0	0	0	0	0	0	0	0	0	0	0	0	0	0	0	0	0	0	0	0
CALA_000045356	no rank	Protostomia	0.792993630573248	4	2	no rank	Protostomia	0.792993630573248	Opisthokonta	Metazoa							ZPC008-13		33317	0	0	0	0	0	0	0	0	0	0	0	0	0	0	0	0	0	0	0	0	0	0	0	0	0	0	0	0	0	0
CALA_000045433	superkingdom	Eukaryota	0.766153846153846	4	2	superkingdom	Eukaryota	0.766153846153846									GQ120057		2759	0	0	0	0	0	0	0	0	0	0	0	0	0	0	0	0	0	0	0	0	0	0	0	0	0	0	0	0	0	0
CALA_000045437	phylum	Proteobacteria	0.780952380952381	4	2	phylum	Proteobacteria	0.780952380952381	Prokaryota	Bacteria	Proteobacteria						OWI_BACTER003		1224	0	0	0	0	0	0	0	0	0	0	0	0	0	0	0	0	0	0	0	0	0	0	0	0	0	0	0	0	0	0
CALA_000045453	class	Dinophyceae	0.899053627760252	4	2	class	Dinophyceae	0.899053627760252	Chromalveolata	Alveolata	Dinoflagellata	Dinophyceae					DINO339-07		2864	0	0	0	0	0	0	0	0	0	0	0	0	0	0	0	0	0	0	0	0	0	0	0	0	0	0	0	0	0	0
CALA_000045470	no rank	root	0.756838905775076	4	2	no rank	root	0.756838905775076									OZSEA037-10		1	0	0	0	0	0	0	0	0	0	0	0	0	0	0	0	0	0	0	0	0	0	0	0	0	0	0	0	0	0	0
CALA_000045478	no rank	root	0.630985915492958	4	2	no rank	root	0.630985915492958									OWI_BACTER007		1	0	0	0	0	0	0	0	0	0	0	0	0	0	0	0	0	0	0	0	0	0	0	0	0	0	0	0	0	0	0
CALA_000045598	no rank	Candidatus Pelagibacter ubique HTCC1062	0.835443037974684	4	2	no rank	Candidatus Pelagibacter ubique HTCC1062	0.835443037974684	Prokaryota	Bacteria	Proteobacteria	Alphaproteobacteria	Pelagibacterales	Pelagibacteraceae	Candidatus Pelagibacter	Candidatus Pelagibacter ubique	CP000084	Candidatus Pelagibacter ubique	335992	0	0	0	0	0	0	0	0	0	0	0	0	0	0	0	0	0	0	0	0	0	0	0	0	0	0	0	0	0	0
CALA_000045803	order	Harpacticoida	0.828660436137072	4	2	order	Harpacticoida	0.828660436137072	Opisthokonta	Metazoa	Arthropoda	Maxillopoda	Harpacticoida				NZCYC086-14		41212	0	0	0	0	0	0	0	0	0	0	0	0	0	0	0	0	0	0	0	0	0	0	0	0	0	0	0	0	0	0
CALA_000045881	no rank	root	0.72782874617737	4	2	no rank	root	0.72782874617737									JF825139		1	0	0	0	0	0	0	0	0	0	0	0	0	0	0	0	0	0	0	0	0	0	0	0	0	0	0	0	0	0	0
CALA_000046024	order	Poecilosclerida	0.882539682539683	4	2	order	Poecilosclerida	0.882539682539683	Opisthokonta	Metazoa	Porifera	Demospongiae	Poecilosclerida				HE591461	Tedania ignis|Tedania klausi|Negombata magnifica|Desmapsamma anchorata|Mycale fibrexilis|Iophon methanophila|Fibulia maeandrina|Myxilla sp. G3833|Neopodospongia cf. normani CM-2011|Isodictya elastica	27925	0	0	0	0	0	0	0	0	0	0	0	0	0	0	0	0	0	0	0	0	0	0	0	0	0	0	0	0	0	0
CALA_000046100	class	Dinophyceae	0.863354037267081	4	2	class	Dinophyceae	0.863354037267081	Chromalveolata	Alveolata	Dinoflagellata	Dinophyceae					DINO339-07		2864	0	0	0	0	0	0	0	0	0	0	0	0	0	0	0	0	0	0	0	0	0	0	0	0	0	0	0	0	0	0
CALA_000046108	order	Ceramiales	0.901273885350318	4	2	order	Ceramiales	0.901273885350318	Archaeplastida	Rhodophyta	Rhodophyta	Florideophyceae	Ceramiales				GRHOD392-10		2802	0	0	0	0	0	0	0	0	0	0	0	0	0	0	0	0	0	0	0	0	0	0	0	0	0	0	0	0	0	0
CALA_000046724	no rank	root	0.652542372881356	4	2	no rank	root	0.652542372881356									EPHFI057-11		1	0	0	0	0	0	0	0	0	0	0	0	0	0	0	0	0	0	0	0	0	0	0	0	0	0	0	0	0	0	0
CALA_000046973	class	Dinophyceae	0.711764705882353	4	2	class	Dinophyceae	0.711764705882353	Chromalveolata	Alveolata	Dinoflagellata	Dinophyceae					HE610721		2864	0	0	0	0	0	0	0	0	0	0	0	0	0	0	0	0	0	0	0	0	0	0	0	0	0	0	0	0	0	0
CALA_000047208	class	Florideophyceae	0.89776357827476	4	1	class	Florideophyceae	0.89776357827476	Archaeplastida	Rhodophyta	Rhodophyta	Florideophyceae					BERMR235-10		2806	0	0	0	0	0	0	0	0	0	0	0	0	0	0	0	0	0	0	0	0	0	0	0	0	0	0	0	0	0	0
CALA_000047212	no rank	root	0.81619937694704	4	1	no rank	root	0.81619937694704									MHMXA394-06		1	0	0	0	0	0	0	0	0	0	0	0	0	0	0	0	0	0	0	0	0	0	0	0	0	0	0	0	0	0	0
CALA_000047224	superkingdom	Opisthokonta	0.818181818181818	4	1	superkingdom	Opisthokonta	0.818181818181818	Opisthokonta								ETBM022-11	Cryptococcus neoformans	33154	0	0	0	0	0	0	0	0	0	0	0	0	0	0	0	0	0	0	0	0	0	0	0	0	0	0	0	0	0	0
CALA_000047320	species	Parvicardium exiguum	0.818181818181818	4	2	species	Parvicardium exiguum	0.818181818181818	Opisthokonta	Metazoa	Mollusca	Bivalvia	Veneroida	Cardiidae	Parvicardium	Parvicardium exiguum	GBMLB0393-06	Parvicardium exiguum	120448	0	0	0	0	0	0	0	0	0	0	0	0	0	0	0	0	0	0	0	0	0	0	0	0	0	0	0	0	0	0
CALA_000047562	no rank	Sar	0.848580441640379	4	2	no rank	Sar	0.848580441640379									AB020223	Ditylum brightwellii|Skeletonema cf. pseudocostatum|Grammonema striatula|Skeletonema dohrnii|Skeletonema japonicum|Skeletonema pseudocostatum|Skeletonema grethae|Skeletonema tropicum|Skeletonema menzelii|Thalassiosira pseudonana|Skeletonema subsalsum|Skeletonema potamos	2698737	0	0	0	0	0	0	0	0	0	0	0	0	0	0	0	0	0	0	0	0	0	0	0	0	0	0	0	0	0	0
CALA_000047918	order	Capitellida	0.996805111821086	4	2	order	Capitellida	0.996805111821086	Opisthokonta	Metazoa	Annelida	Polychaeta	Capitellida				POLNB484-13		6342	0	0	0	0	0	0	0	0	0	0	0	0	0	0	0	0	0	0	0	0	0	0	0	0	0	0	0	0	0	0
CALA_000048123	no rank	leotiomyceta	0.857594936708861	4	2	no rank	leotiomyceta	0.857594936708861	Opisthokonta	Fungi	Ascomycota	Leotiomycetes					LHM009-08		716546	0	0	0	0	0	0	0	0	0	0	0	0	0	0	0	0	0	0	0	0	0	0	0	0	0	0	0	0	0	0
CALA_000048330	no rank	root	0.762917933130699	4	2	no rank	root	0.762917933130699									MYFAB102-10		1	0	0	0	0	0	0	0	0	0	0	0	0	0	0	0	0	0	0	0	0	0	0	0	0	0	0	0	0	0	0
CALA_000048431	no rank	Ochrophyta	0.808049535603715	4	2	no rank	Ochrophyta	0.808049535603715									AB334506	Heterosigma akashiwo|Chattonella marina|Nannochloropsis oceanica|Nannochloropsis oculata|Chattonella subsalsa	2696291	0	0	0	0	0	0	0	0	0	0	0	0	0	0	0	0	0	0	0	0	0	0	0	0	0	0	0	0	0	0
CALA_000048574	no rank	Candidatus Pelagibacter ubique HTCC1062	0.786585365853659	4	2	no rank	Candidatus Pelagibacter ubique HTCC1062	0.786585365853659	Prokaryota	Bacteria	Proteobacteria	Alphaproteobacteria	Pelagibacterales	Pelagibacteraceae	Candidatus Pelagibacter	Candidatus Pelagibacter ubique	CP000084	Candidatus Pelagibacter ubique	335992	0	0	0	0	0	0	0	0	0	0	0	0	0	0	0	0	0	0	0	0	0	0	0	0	0	0	0	0	0	0
CALA_000048766	phylum	Proteobacteria	0.771704180064309	4	2	phylum	Proteobacteria	0.771704180064309	Prokaryota	Bacteria	Proteobacteria						OWI_BACTER004		1224	0	0	0	0	0	0	0	0	0	0	0	0	0	0	0	0	0	0	0	0	0	0	0	0	0	0	0	0	0	0
CALA_000048812	order	Trombidiformes	0.818181818181818	4	2	order	Trombidiformes	0.818181818181818	Opisthokonta	Metazoa	Arthropoda	Arachnida	Trombidiformes				SAMIT605-10	Torrenticola lundbladi|Protzia squamosa|Piona imminuta	83136	0	0	0	0	0	0	0	0	0	0	0	0	0	0	0	0	0	0	0	0	0	0	0	0	0	0	0	0	0	0
CALA_000049256	no rank	root	0.824451410658307	4	2	no rank	root	0.824451410658307									DBCOI_000000268		1	0	0	0	0	0	0	0	0	0	0	0	0	0	0	0	0	0	0	0	0	0	0	0	0	0	0	0	0	0	0
CALA_000049718	no rank	Candidatus Pelagibacter ubique HTCC1062	0.834375	4	2	no rank	Candidatus Pelagibacter ubique HTCC1062	0.834375	Prokaryota	Bacteria	Proteobacteria	Alphaproteobacteria	Pelagibacterales	Pelagibacteraceae	Candidatus Pelagibacter	Candidatus Pelagibacter ubique	CP000084	Candidatus Pelagibacter ubique	335992	0	0	0	0	0	0	0	0	0	0	0	0	0	0	0	0	0	0	0	0	0	0	0	0	0	0	0	0	0	0
CALA_000049740	species	Rhizosolenia setigera	0.860759493670886	4	2	species	Rhizosolenia setigera	0.860759493670886	Chromalveolata	Stramenopiles	Bacillariophyta	Coscinodiscophyceae	Rhizosoleniales	Rhizosoleniaceae	Rhizosolenia	Rhizosolenia setigera	AB020226	Rhizosolenia setigera	3005	0	0	0	0	0	0	0	0	0	0	0	0	0	0	0	0	0	0	0	0	0	0	0	0	0	0	0	0	0	0
CALA_000050642	genus	Skeletonema	0.936102236421725	4	1	genus	Skeletonema	0.936102236421725	Chromalveolata	Stramenopiles	Bacillariophyta	Coscinodiscophyceae	Thalassiosirales	Skeletonemataceae	Skeletonema		LC192731	Skeletonema subsalsum|Skeletonema dohrnii|Skeletonema marinoi|Skeletonema costatum|Skeletonema potamos	2842	0	0	0	0	0	0	0	0	0	0	0	0	0	0	0	0	0	0	0	0	0	0	0	0	0	0	0	0	0	0
CALA_000051578	genus	Calanus	0.936507936507937	4	2	genus	Calanus	0.936507936507937	Opisthokonta	Metazoa	Arthropoda	Maxillopoda	Calanoida	Calanidae	Calanus		MG001883	Calanus marshallae|Calanus glacialis	6836	0	0	0	0	0	0	0	0	0	0	0	0	0	0	0	0	0	0	0	0	0	0	0	0	0	0	0	0	0	0
CALA_000052216	no rank	root	0.555858310626703	4	2	no rank	root	0.555858310626703									GBMH3945-08		1	0	0	0	0	0	0	0	0	0	0	0	0	0	0	0	0	0	0	0	0	0	0	0	0	0	0	0	0	0	0
CALA_000053078	no rank	root	0.72809667673716	4	2	no rank	root	0.72809667673716									ASTAI1272-07		1	0	0	0	0	0	0	0	0	0	0	0	0	0	0	0	0	0	0	0	0	0	0	0	0	0	0	0	0	0	0
CALA_000053399	superkingdom	Eukaryota	0.758308157099698	4	1	superkingdom	Eukaryota	0.758308157099698									EU272716		2759	0	0	0	0	0	0	0	0	0	0	0	0	0	0	0	0	0	0	0	0	0	0	0	0	0	0	0	0	0	0
CALA_000053825	no rank	Candidatus Pelagibacter ubique HTCC1062	0.832278481012658	4	2	no rank	Candidatus Pelagibacter ubique HTCC1062	0.832278481012658	Prokaryota	Bacteria	Proteobacteria	Alphaproteobacteria	Pelagibacterales	Pelagibacteraceae	Candidatus Pelagibacter	Candidatus Pelagibacter ubique	CP000084	Candidatus Pelagibacter ubique	335992	0	0	0	0	0	0	0	0	0	0	0	0	0	0	0	0	0	0	0	0	0	0	0	0	0	0	0	0	0	0
CALA_000053871	order	Sarcoptiformes	0.987220447284345	4	2	order	Sarcoptiformes	0.987220447284345	Opisthokonta	Metazoa	Arthropoda	Arachnida	Sarcoptiformes				SAMIT059-08		83137	0	0	0	0	0	0	0	0	0	0	0	0	0	0	0	0	0	0	0	0	0	0	0	0	0	0	0	0	0	0
CALA_000054027	no rank	root	0.626404494382023	4	2	no rank	root	0.626404494382023									BERMR256-10		1	0	0	0	0	0	0	0	0	0	0	0	0	0	0	0	0	0	0	0	0	0	0	0	0	0	0	0	0	0	0
CALA_000054315	no rank	root	0.692771084337349	4	2	no rank	root	0.692771084337349									WMGSI404-10		1	0	0	0	0	0	0	0	0	0	0	0	0	0	0	0	0	0	0	0	0	0	0	0	0	0	0	0	0	0	0
CALA_000054648	order	Veneroida	0.817034700315457	4	2	order	Veneroida	0.817034700315457	Opisthokonta	Metazoa	Mollusca	Bivalvia	Veneroida				BENTH513-11	Glauconome chinensis|Macoma nasuta|Limecola balthica|Tellina zyonoensis|Abra longicallus|Macoma calcarea	6580	0	0	0	0	0	0	0	0	0	0	0	0	0	0	0	0	0	0	0	0	0	0	0	0	0	0	0	0	0	0
CALA_000055116	order	Ctenostomatida	0.820754716981132	4	2	order	Ctenostomatida	0.820754716981132	Opisthokonta	Metazoa	Bryozoa	Gymnolaemata	Ctenostomatida				MLMLA003-11		51985	0	0	0	0	0	0	0	0	0	0	0	0	0	0	0	0	0	0	0	0	0	0	0	0	0	0	0	0	0	0
CALA_000056877	no rank	Candidatus Pelagibacter ubique HTCC1062	0.785932721712538	4	2	no rank	Candidatus Pelagibacter ubique HTCC1062	0.785932721712538	Prokaryota	Bacteria	Proteobacteria	Alphaproteobacteria	Pelagibacterales	Pelagibacteraceae	Candidatus Pelagibacter	Candidatus Pelagibacter ubique	CP000084	Candidatus Pelagibacter ubique	335992	0	0	0	0	0	0	0	0	0	0	0	0	0	0	0	0	0	0	0	0	0	0	0	0	0	0	0	0	0	0
CALA_000057215	suborder	Aplousobranchia	0.811912225705329	4	2	suborder	Aplousobranchia	0.811912225705329	Opisthokonta	Metazoa	Chordata	Ascidiacea	Enterogona				GBMIN41981-14	Eudistoma elongatum|Morchellium argus|Nephtheis fascicularis|Aplidium conicum	32436	0	0	0	0	0	0	0	0	0	0	0	0	0	0	0	0	0	0	0	0	0	0	0	0	0	0	0	0	0	0
CALA_000057434	no rank	Eumetazoa	0.773993808049536	4	2	no rank	Eumetazoa	0.773993808049536	Opisthokonta	Metazoa							CQCS083-10		6072	0	0	0	0	0	0	0	0	0	0	0	0	0	0	0	0	0	0	0	0	0	0	0	0	0	0	0	0	0	0
CALA_000057802	no rank	root	0.811145510835913	4	1	no rank	root	0.811145510835913									DBCOI_000000268		1	0	0	0	0	0	0	0	0	0	0	0	0	0	0	0	0	0	0	0	0	0	0	0	0	0	0	0	0	0	0
CALA_000057819	no rank	root	0.584239130434783	4	1	no rank	root	0.584239130434783									ACGAB504-09		1	0	0	0	0	0	0	0	0	0	0	0	0	0	0	0	0	0	0	0	0	0	0	0	0	0	0	0	0	0	0
CALA_000057916	no rank	root	0.796352583586626	4	2	no rank	root	0.796352583586626									CAOII055-09		1	0	0	0	0	0	0	0	0	0	0	0	0	0	0	0	0	0	0	0	0	0	0	0	0	0	0	0	0	0	0
CALA_000059541	species	Sagitta elegans	0.775316455696203	4	2	species	Sagitta elegans	0.775316455696203	Opisthokonta	Metazoa	Chaetognatha	Sagittoidea	Aphragmophora	Sagittidae	Sagitta	Sagitta elegans	KP899801	Sagitta elegans	10231	0	0	0	0	0	0	0	0	0	0	0	0	0	0	0	0	0	0	0	0	0	0	0	0	0	0	0	0	0	0
CALA_000060415	order	Bonnemaisoniales	0.89375	4	2	order	Bonnemaisoniales	0.89375	Archaeplastida	Rhodophyta	Rhodophyta	Florideophyceae	Bonnemaisoniales				ABMMC11752-10	Asparagopsis taxiformis	31364	0	0	0	0	0	0	0	0	0	0	0	0	0	0	0	0	0	0	0	0	0	0	0	0	0	0	0	0	0	0
CALA_000060479	no rank	Eumetazoa	0.863057324840764	4	1	no rank	Eumetazoa	0.863057324840764	Opisthokonta	Metazoa							MG422454		6072	0	0	0	0	0	0	0	0	0	0	0	0	0	0	0	0	0	0	0	0	0	0	0	0	0	0	0	0	0	0
CALA_000060480	phylum	Bacillariophyta	0.835443037974684	4	1	phylum	Bacillariophyta	0.835443037974684	Chromalveolata	Stramenopiles	Bacillariophyta						FJ151420	Ditylum brightwellii|Mayamaea permitis|Sellaphora capitata|Sellaphora pupula|Sellaphora blackfordensis|Pinnularia acrosphaeria|Sellaphora bisexualis|Sellaphora auldreekie|Gomphonema clevei|Sellaphora caput	2836	0	0	0	0	0	0	0	0	0	0	0	0	0	0	0	0	0	0	0	0	0	0	0	0	0	0	0	0	0	0
CALA_000060539	kingdom	Metazoa	0.890282131661442	4	2	kingdom	Metazoa	0.890282131661442	Opisthokonta	Metazoa							KF192342		33208	0	0	0	0	0	0	0	0	0	0	0	0	0	0	0	0	0	0	0	0	0	0	0	0	0	0	0	0	0	0
CALA_000062366	class	Florideophyceae	0.888888888888889	4	2	class	Florideophyceae	0.888888888888889	Archaeplastida	Rhodophyta	Rhodophyta	Florideophyceae					AB713922	Mychodea carnosa|Aglaothamnion callophyllidicola|Jania adhaerens|Neogoniolithon brassica-florida	2806	0	0	0	0	0	0	0	0	0	0	0	0	0	0	0	0	0	0	0	0	0	0	0	0	0	0	0	0	0	0
CALA_000063629	no rank	Candidatus Pelagibacter ubique HTCC1062	0.916932907348243	4	1	no rank	Candidatus Pelagibacter ubique HTCC1062	0.916932907348243	Prokaryota	Bacteria	Proteobacteria	Alphaproteobacteria	Pelagibacterales	Pelagibacteraceae	Candidatus Pelagibacter	Candidatus Pelagibacter ubique	CP000084	Candidatus Pelagibacter ubique	335992	0	0	0	0	0	0	0	0	0	0	0	0	0	0	0	0	0	0	0	0	0	0	0	0	0	0	0	0	0	0
CALA_000063683	no rank	root	0.764525993883792	4	2	no rank	root	0.764525993883792									GBLN0365-06		1	0	0	0	0	0	0	0	0	0	0	0	0	0	0	0	0	0	0	0	0	0	0	0	0	0	0	0	0	0	0
CALA_000063857	no rank	root	0.70392749244713	4	2	no rank	root	0.70392749244713									JF317263		1	0	0	0	0	0	0	0	0	0	0	0	0	0	0	0	0	0	0	0	0	0	0	0	0	0	0	0	0	0	0
CALA_000063869	species	Calanus finmarchicus	0.930599369085173	4	2	species	Calanus finmarchicus	0.930599369085173	Opisthokonta	Metazoa	Arthropoda	Maxillopoda	Calanoida	Calanidae	Calanus	Calanus finmarchicus	GBCX0129-06	Calanus finmarchicus	6837	0	0	0	0	0	0	0	0	0	0	0	0	0	0	0	0	0	0	0	0	0	0	0	0	0	0	0	0	0	0
CALA_000063999	no rank	Protostomia	0.789473684210526	4	2	no rank	Protostomia	0.789473684210526	Opisthokonta	Metazoa							LSWED130-11		33317	0	0	0	0	0	0	0	0	0	0	0	0	0	0	0	0	0	0	0	0	0	0	0	0	0	0	0	0	0	0
CALA_000064526	species	Calanus finmarchicus	0.933962264150943	4	2	species	Calanus finmarchicus	0.933962264150943	Opisthokonta	Metazoa	Arthropoda	Maxillopoda	Calanoida	Calanidae	Calanus	Calanus finmarchicus	GBCX0129-06	Calanus finmarchicus	6837	0	0	0	0	0	0	0	0	0	0	0	0	0	0	0	0	0	0	0	0	0	0	0	0	0	0	0	0	0	0
CALA_000064904	order	Chromadorida	0.8375	4	1	order	Chromadorida	0.8375	Opisthokonta	Metazoa	Nematoda	Chromadorea	Chromadorida				FMN105-11		70242	0	0	0	0	0	0	0	0	0	0	0	0	0	0	0	0	0	0	0	0	0	0	0	0	0	0	0	0	0	0
CALA_000064907	order	Amphipoda	0.825949367088608	4	1	order	Amphipoda	0.825949367088608	Opisthokonta	Metazoa	Arthropoda	Malacostraca	Amphipoda				WW461-08		6821	0	0	0	0	0	0	0	0	0	0	0	0	0	0	0	0	0	0	0	0	0	0	0	0	0	0	0	0	0	0
CALA_000064908	class	Dinophyceae	0.903726708074534	4	1	class	Dinophyceae	0.903726708074534	Chromalveolata	Alveolata	Dinoflagellata	Dinophyceae					DINO339-07		2864	0	0	0	0	0	0	0	0	0	0	0	0	0	0	0	0	0	0	0	0	0	0	0	0	0	0	0	0	0	0
CALA_000065113	species	Cylindrotheca closterium	0.904761904761905	4	2	species	Cylindrotheca closterium	0.904761904761905	Chromalveolata	Stramenopiles	Bacillariophyta	Bacillariophyceae	Bacillariales	Bacillariaceae	Cylindrotheca	Cylindrotheca closterium	AB020222	Cylindrotheca closterium	2856	0	0	0	0	0	0	0	0	0	0	0	0	0	0	0	0	0	0	0	0	0	0	0	0	0	0	0	0	0	0
CALA_000065924	order	Phyllodocida	0.72700296735905	4	2	order	Phyllodocida	0.72700296735905	Opisthokonta	Metazoa	Annelida	Polychaeta	Phyllodocida				HZPLY646-13	Exogone sp. CMC02	6348	0	0	0	0	0	0	0	0	0	0	0	0	0	0	0	0	0	0	0	0	0	0	0	0	0	0	0	0	0	0
CALA_000066115	order	Alcyonacea	0.758513931888545	4	1	order	Alcyonacea	0.758513931888545	Opisthokonta	Metazoa	Cnidaria	Anthozoa	Alcyonacea				OGLA1611-11		40677	0	0	0	0	0	0	0	0	0	0	0	0	0	0	0	0	0	0	0	0	0	0	0	0	0	0	0	0	0	0
CALA_000066616	order	Corallinales	0.913738019169329	4	1	order	Corallinales	0.913738019169329	Archaeplastida	Rhodophyta	Rhodophyta	Florideophyceae	Corallinales				BERMR046-10		31395	0	0	0	0	0	0	0	0	0	0	0	0	0	0	0	0	0	0	0	0	0	0	0	0	0	0	0	0	0	0
CALA_000066640	no rank	root	0.827692307692308	4	1	no rank	root	0.827692307692308									NCM024-09		1	0	0	0	0	0	0	0	0	0	0	0	0	0	0	0	0	0	0	0	0	0	0	0	0	0	0	0	0	0	0
CALA_000066651	no rank	Eumetazoa	0.867924528301887	4	1	no rank	Eumetazoa	0.867924528301887	Opisthokonta	Metazoa							CNIDC002-14		6072	0	0	0	0	0	0	0	0	0	0	0	0	0	0	0	0	0	0	0	0	0	0	0	0	0	0	0	0	0	0
CALA_000066694	phylum	Proteobacteria	0.768987341772152	4	1	phylum	Proteobacteria	0.768987341772152	Prokaryota	Bacteria	Proteobacteria						OWI_BACTER003		1224	0	0	0	0	0	0	0	0	0	0	0	0	0	0	0	0	0	0	0	0	0	0	0	0	0	0	0	0	0	0
CALA_000066710	class	Bacillariophyceae	0.838509316770186	4	1	class	Bacillariophyceae	0.838509316770186	Chromalveolata	Stramenopiles	Bacillariophyta	Bacillariophyceae					JQ354718	Mayamaea permitis|Sellaphora auldreekie|Sellaphora pupula|Gomphonema parvulum|Pinnularia acrosphaeria|Gomphonema clevei|Navicula sp. BOL	33850	0	0	0	0	0	0	0	0	0	0	0	0	0	0	0	0	0	0	0	0	0	0	0	0	0	0	0	0	0	0
CALA_000066718	no rank	root	0.73030303030303	4	1	no rank	root	0.73030303030303									ABMMC7486-10		1	0	0	0	0	0	0	0	0	0	0	0	0	0	0	0	0	0	0	0	0	0	0	0	0	0	0	0	0	0	0
CALA_000066958	phylum	Proteobacteria	0.763406940063092	4	1	phylum	Proteobacteria	0.763406940063092	Prokaryota	Bacteria	Proteobacteria						OWI_BACTER003		1224	0	0	0	0	0	0	0	0	0	0	0	0	0	0	0	0	0	0	0	0	0	0	0	0	0	0	0	0	0	0
CALA_000067299	no rank	Candidatus Pelagibacter ubique HTCC1062	0.802507836990596	4	2	no rank	Candidatus Pelagibacter ubique HTCC1062	0.802507836990596	Prokaryota	Bacteria	Proteobacteria	Alphaproteobacteria	Pelagibacterales	Pelagibacteraceae	Candidatus Pelagibacter	Candidatus Pelagibacter ubique	CP000084	Candidatus Pelagibacter ubique	335992	0	0	0	0	0	0	0	0	0	0	0	0	0	0	0	0	0	0	0	0	0	0	0	0	0	0	0	0	0	0
CALA_000067354	no rank	root	0.7875	4	2	no rank	root	0.7875									FJ607578		1	0	0	0	0	0	0	0	0	0	0	0	0	0	0	0	0	0	0	0	0	0	0	0	0	0	0	0	0	0	0
CALA_000067466	order	Phyllodocida	0.818181818181818	4	2	order	Phyllodocida	0.818181818181818	Opisthokonta	Metazoa	Annelida	Polychaeta	Phyllodocida				KBPOL617-11	Syllis alternata CMC04|Opisthosyllis sp. CMC01|Syllis pigmentata|Typosyllis sp. CMC01	6348	0	0	0	0	0	0	0	0	0	0	0	0	0	0	0	0	0	0	0	0	0	0	0	0	0	0	0	0	0	0
CALA_000067862	no rank	root	0.732307692307692	4	2	no rank	root	0.732307692307692									GQ119956		1	0	0	0	0	0	0	0	0	0	0	0	0	0	0	0	0	0	0	0	0	0	0	0	0	0	0	0	0	0	0
CALA_000067919	superkingdom	Eukaryota	0.791411042944785	4	2	superkingdom	Eukaryota	0.791411042944785									MUSH107-07		2759	0	0	0	0	0	0	0	0	0	0	0	0	0	0	0	0	0	0	0	0	0	0	0	0	0	0	0	0	0	0
CALA_000068171	order	Leptothecata	0.923566878980892	4	2	order	Leptothecata	0.923566878980892	Opisthokonta	Metazoa	Cnidaria	Hydrozoa	Leptothecata				CNIDC017-14		500008	0	0	0	0	0	0	0	0	0	0	0	0	0	0	0	0	0	0	0	0	0	0	0	0	0	0	0	0	0	0
CALA_000068309	no rank	Leotiomycetes incertae sedis	0.889589905362776	4	2	no rank	Leotiomycetes incertae sedis	0.889589905362776									LHM002-08	Leohumicola verrucosa|Leohumicola levissima|Leohumicola lenta|Leohumicola terminalis|Leohumicola atra|Leohumicola minima|Myxotrichum deflexum|Leohumicola incrustata	221903	0	0	0	0	0	0	0	0	0	0	0	0	0	0	0	0	0	0	0	0	0	0	0	0	0	0	0	0	0	0
CALA_000068893	order	Rhodymeniales	0.990415335463259	4	2	order	Rhodymeniales	0.990415335463259	Archaeplastida	Rhodophyta	Rhodophyta	Florideophyceae	Rhodymeniales				REDEU734-11	Rhodymenia ardissonei	29247	0	0	0	0	0	0	0	0	0	0	0	0	0	0	0	0	0	0	0	0	0	0	0	0	0	0	0	0	0	0
CALA_000069142	genus	Calanus	0.917981072555205	4	2	genus	Calanus	0.917981072555205	Opisthokonta	Metazoa	Arthropoda	Maxillopoda	Calanoida	Calanidae	Calanus		GBCX0130-06	Calanus marshallae|Calanus glacialis	6836	0	0	0	0	0	0	0	0	0	0	0	0	0	0	0	0	0	0	0	0	0	0	0	0	0	0	0	0	0	0
CALA_000069480	no rank	root	0.702064896755162	4	2	no rank	root	0.702064896755162									GBCH4513-10		1	0	0	0	0	0	0	0	0	0	0	0	0	0	0	0	0	0	0	0	0	0	0	0	0	0	0	0	0	0	0
CALA_000069486	phylum	Proteobacteria	0.759375	4	2	phylum	Proteobacteria	0.759375	Prokaryota	Bacteria	Proteobacteria						OWI_BACTER003		1224	0	0	0	0	0	0	0	0	0	0	0	0	0	0	0	0	0	0	0	0	0	0	0	0	0	0	0	0	0	0
CALA_000069517	no rank	root	0.84	4	2	no rank	root	0.84									OZSEA1297-10		1	0	0	0	0	0	0	0	0	0	0	0	0	0	0	0	0	0	0	0	0	0	0	0	0	0	0	0	0	0	0
CALA_000070555	no rank	root	0.750750750750751	4	2	no rank	root	0.750750750750751									ABMMC5869-09		1	0	0	0	0	0	0	0	0	0	0	0	0	0	0	0	0	0	0	0	0	0	0	0	0	0	0	0	0	0	0
CALA_000070899	genus	Calanus	0.912772585669782	4	2	genus	Calanus	0.912772585669782	Opisthokonta	Metazoa	Arthropoda	Maxillopoda	Calanoida	Calanidae	Calanus		MG001883	Calanus marshallae|Calanus glacialis	6836	0	0	0	0	0	0	0	0	0	0	0	0	0	0	0	0	0	0	0	0	0	0	0	0	0	0	0	0	0	0
CALA_000071224	species	Clytia linearis	0.917721518987342	4	2	species	Clytia linearis	0.917721518987342	Opisthokonta	Metazoa	Cnidaria	Hydrozoa	Leptothecata	Campanulariidae	Clytia	Clytia linearis	GBCI0402-06	Clytia linearis	252667	0	0	0	0	0	0	0	0	0	0	0	0	0	0	0	0	0	0	0	0	0	0	0	0	0	0	0	0	0	0
CALA_000071368	no rank	root	0.731927710843373	4	2	no rank	root	0.731927710843373									CNBPD157-12		1	0	0	0	0	0	0	0	0	0	0	0	0	0	0	0	0	0	0	0	0	0	0	0	0	0	0	0	0	0	0
CALA_000071530	genus	Calanus	0.933333333333333	4	2	genus	Calanus	0.933333333333333	Opisthokonta	Metazoa	Arthropoda	Maxillopoda	Calanoida	Calanidae	Calanus		MG001883	Calanus marshallae|Calanus glacialis	6836	0	0	0	0	0	0	0	0	0	0	0	0	0	0	0	0	0	0	0	0	0	0	0	0	0	0	0	0	0	0
CALA_000071543	no rank	root	0.726726726726727	4	2	no rank	root	0.726726726726727									HQ655668		1	0	0	0	0	0	0	0	0	0	0	0	0	0	0	0	0	0	0	0	0	0	0	0	0	0	0	0	0	0	0
CALA_000071743	section	AU452	0.974522292993631	4	2	section	AU452	0.974522292993631	Correct_manually	Correct_manually	Correct_manually	Correct_manually	Micrococcales	Micrococcaceae	Arthrobacter	Arthrobacter sp. 01xTSA28A_G03	REDEU572-11	Arthrobacter sp. 01xTSA28A_G03	10000063	0	0	0	0	0	0	0	0	0	0	0	0	0	0	0	0	0	0	0	0	0	0	0	0	0	0	0	0	0	0
CALA_000071950	no rank	Protostomia	0.802507836990596	4	2	no rank	Protostomia	0.802507836990596	Opisthokonta	Metazoa							EWSJA159-08		33317	0	0	0	0	0	0	0	0	0	0	0	0	0	0	0	0	0	0	0	0	0	0	0	0	0	0	0	0	0	0
CALA_000072141	order	Acoela	0.747720364741641	4	2	order	Acoela	0.747720364741641	Opisthokonta	Metazoa	Xenacoelomorpha	Acoela	Acoela				GBSP4407-12		31265	0	0	0	0	0	0	0	0	0	0	0	0	0	0	0	0	0	0	0	0	0	0	0	0	0	0	0	0	0	0
CALA_000072495	phylum	Proteobacteria	0.769716088328076	4	2	phylum	Proteobacteria	0.769716088328076	Prokaryota	Bacteria	Proteobacteria						OWI_BACTER003		1224	0	0	0	0	0	0	0	0	0	0	0	0	0	0	0	0	0	0	0	0	0	0	0	0	0	0	0	0	0	0
CALA_000072562	no rank	Candidatus Pelagibacter ubique HTCC1062	0.81619937694704	4	2	no rank	Candidatus Pelagibacter ubique HTCC1062	0.81619937694704	Prokaryota	Bacteria	Proteobacteria	Alphaproteobacteria	Pelagibacterales	Pelagibacteraceae	Candidatus Pelagibacter	Candidatus Pelagibacter ubique	CP000084	Candidatus Pelagibacter ubique	335992	0	0	0	0	0	0	0	0	0	0	0	0	0	0	0	0	0	0	0	0	0	0	0	0	0	0	0	0	0	0
CALA_000072897	no rank	Protostomia	0.785046728971963	4	2	no rank	Protostomia	0.785046728971963	Opisthokonta	Metazoa							DBCOI_000000095	Syllis hyalina|Opisthosyllis sp. CMC01|Syllis armillaris|Dejongia lobidactylus|Syllis elongata CMC02	33317	0	0	0	0	0	0	0	0	0	0	0	0	0	0	0	0	0	0	0	0	0	0	0	0	0	0	0	0	0	0
CALA_000074863	phylum	Proteobacteria	0.747663551401869	4	2	phylum	Proteobacteria	0.747663551401869	Prokaryota	Bacteria	Proteobacteria						OWI_BACTER011		1224	0	0	0	0	0	0	0	0	0	0	0	0	0	0	0	0	0	0	0	0	0	0	0	0	0	0	0	0	0	0
CALA_000075467	no rank	root	0.551630434782609	4	2	no rank	root	0.551630434782609									DINOB880-08		1	0	0	0	0	0	0	0	0	0	0	0	0	0	0	0	0	0	0	0	0	0	0	0	0	0	0	0	0	0	0
CALA_000078172	species	Dictyota pulchella	0.918238993710692	4	2	species	Dictyota pulchella	0.918238993710692	Chromalveolata	Stramenopiles	Ochrophyta	Phaeophyceae	Dictyotales	Dictyotaceae	Dictyota	Dictyota pulchella	DBCOI_000000248	Dictyota pulchella	381678	0	0	0	0	0	0	0	0	0	0	0	0	0	0	0	0	0	0	0	0	0	0	0	0	0	0	0	0	0	0
CALA_000084014	no rank	root	0.714714714714715	4	1	no rank	root	0.714714714714715									GMHDB027-13		1	0	0	0	0	0	0	0	0	0	0	0	0	0	0	0	0	0	0	0	0	0	0	0	0	0	0	0	0	0	0
CALA_000084035	species	Raspailia ramosa	0.984076433121019	4	2	species	Raspailia ramosa	0.984076433121019	Opisthokonta	Metazoa	Porifera	Demospongiae	Axinellida	Raspailiidae	Raspailia	Raspailia ramosa	GBSP4670-12	Raspailia ramosa	942655	0	0	0	0	0	0	0	0	0	0	0	0	0	0	0	0	0	0	0	0	0	0	0	0	0	0	0	0	0	0
CALA_000084089	subfamily	Delphacinae	0.851735015772871	4	2	subfamily	Delphacinae	0.851735015772871	Opisthokonta	Metazoa	Arthropoda	Insecta	Hemiptera	Delphacidae			CNGIB264-12	Phyllodinus nervatus|Javesella pellucida	130551	0	0	0	0	0	0	0	0	0	0	0	0	0	0	0	0	0	0	0	0	0	0	0	0	0	0	0	0	0	0
CALA_000084407	no rank	root	0.787234042553192	4	2	no rank	root	0.787234042553192									AY789233		1	0	0	0	0	0	0	0	0	0	0	0	0	0	0	0	0	0	0	0	0	0	0	0	0	0	0	0	0	0	0
CALA_000084558	species	Verruca stroemia	0.987261146496815	4	2	species	Verruca stroemia	0.987261146496815	Opisthokonta	Metazoa	Arthropoda	Maxillopoda	Sessilia	Verrucidae	Verruca	Verruca stroemia	GBA11959-13	Verruca stroemia	164414	0	0	0	0	0	0	0	0	0	0	0	0	0	0	0	0	0	0	0	0	0	0	0	0	0	0	0	0	0	0
CALA_000084582	species	Hydroides elegans	0.770642201834862	4	2	species	Hydroides elegans	0.770642201834862	Opisthokonta	Metazoa	Annelida	Polychaeta	Sabellida	Serpulidae	Hydroides	Hydroides elegans	GBAN4905-13	Hydroides elegans	216498	0	0	0	0	0	0	0	0	0	0	0	0	0	0	0	0	0	0	0	0	0	0	0	0	0	0	0	0	0	0
CALA_000085061	subclass	Oligochaeta	0.841269841269841	4	2	subclass	Oligochaeta	0.841269841269841	Opisthokonta	Metazoa	Annelida	Oligochaeta					ENCSP052-11		6381	0	0	0	0	0	0	0	0	0	0	0	0	0	0	0	0	0	0	0	0	0	0	0	0	0	0	0	0	0	0
CALA_000085329	suborder	Eimeriorina	0.690058479532164	4	1	suborder	Eimeriorina	0.690058479532164	Chromalveolata	Alveolata	Apicomplexa	Conoidasida	Eucoccidiorida				JN192136		423054	0	0	0	0	0	0	0	0	0	0	0	0	0	0	0	0	0	0	0	0	0	0	0	0	0	0	0	0	0	0
CALA_000085331	no rank	root	0.766153846153846	4	1	no rank	root	0.766153846153846									ABMMC8134-10		1	0	0	0	0	0	0	0	0	0	0	0	0	0	0	0	0	0	0	0	0	0	0	0	0	0	0	0	0	0	0
CALA_000085334	superkingdom	Eukaryota	0.808176100628931	4	1	superkingdom	Eukaryota	0.808176100628931									JN202434		2759	0	0	0	0	0	0	0	0	0	0	0	0	0	0	0	0	0	0	0	0	0	0	0	0	0	0	0	0	0	0
CALA_000085335	genus	Placospongia	0.910828025477707	4	1	genus	Placospongia	0.910828025477707	Opisthokonta	Metazoa	Porifera	Demospongiae	Clionaida	Placospongiidae	Placospongia		AY094604	Placospongia sp. N-2002|Placospongia sp. UCMPWC866	194328	0	0	0	0	0	0	0	0	0	0	0	0	0	0	0	0	0	0	0	0	0	0	0	0	0	0	0	0	0	0
CALA_000085468	species	Limnophyes natalensis	0.984025559105431	4	2	species	Limnophyes natalensis	0.984025559105431	Opisthokonta	Metazoa	Arthropoda	Insecta	Diptera	Chironomidae	Limnophyes	Limnophyes natalensis	CHSOE087-09	Limnophyes natalensis	879757	0	0	0	0	0	0	0	0	0	0	0	0	0	0	0	0	0	0	0	0	0	0	0	0	0	0	0	0	0	0
CALA_000085633	order	Haplotaxida	0.839116719242902	4	1	order	Haplotaxida	0.839116719242902	Opisthokonta	Metazoa	Annelida	Oligochaeta	Haplotaxida				ANNCA048-10		6382	0	0	0	0	0	0	0	0	0	0	0	0	0	0	0	0	0	0	0	0	0	0	0	0	0	0	0	0	0	0
CALA_000085647	species	Clione limacina	1	4	1	species	Clione limacina	1	Opisthokonta	Metazoa	Mollusca	Gastropoda	Pteropoda	Clionidae	Clione	Clione limacina	NNMX134-08	Clione limacina	71516	0	0	0	0	0	0	0	0	0	0	0	0	0	0	0	0	0	0	0	0	0	0	0	0	0	0	0	0	0	0
CALA_000085652	family	Bugulidae	0.783950617283951	4	1	family	Bugulidae	0.783950617283951	Opisthokonta	Metazoa	Bryozoa	Gymnolaemata	Cheilostomatida	Bugulidae			GBSP0453-06	Bugula flabellata|Bugulina fulva	10210	0	0	0	0	0	0	0	0	0	0	0	0	0	0	0	0	0	0	0	0	0	0	0	0	0	0	0	0	0	0
CALA_000085672	no rank	root	0.876582278481013	4	2	no rank	root	0.876582278481013									ABMMC15368-11		1	0	0	0	0	0	0	0	0	0	0	0	0	0	0	0	0	0	0	0	0	0	0	0	0	0	0	0	0	0	0
CALA_000085714	no rank	root	0.740963855421687	4	2	no rank	root	0.740963855421687									BBHYL889-10		1	0	0	0	0	0	0	0	0	0	0	0	0	0	0	0	0	0	0	0	0	0	0	0	0	0	0	0	0	0	0
CALA_000085770	subclass	Hydroidolina	0.849056603773585	4	2	subclass	Hydroidolina	0.849056603773585	Opisthokonta	Metazoa	Cnidaria	Hydrozoa					GBCI3857-14		37516	0	0	0	0	0	0	0	0	0	0	0	0	0	0	0	0	0	0	0	0	0	0	0	0	0	0	0	0	0	0
CALA_000085844	order	Eunicida	0.81055900621118	4	2	order	Eunicida	0.81055900621118	Opisthokonta	Metazoa	Annelida	Polychaeta	Eunicida				MIWAP289-13		65495	0	0	0	0	0	0	0	0	0	0	0	0	0	0	0	0	0	0	0	0	0	0	0	0	0	0	0	0	0	0
CALA_000085886	no rank	Candidatus Pelagibacter ubique HTCC1062	0.815047021943574	4	2	no rank	Candidatus Pelagibacter ubique HTCC1062	0.815047021943574	Prokaryota	Bacteria	Proteobacteria	Alphaproteobacteria	Pelagibacterales	Pelagibacteraceae	Candidatus Pelagibacter	Candidatus Pelagibacter ubique	CP000084	Candidatus Pelagibacter ubique	335992	0	0	0	0	0	0	0	0	0	0	0	0	0	0	0	0	0	0	0	0	0	0	0	0	0	0	0	0	0	0
CALA_000086047	no rank	root	0.787692307692308	4	2	no rank	root	0.787692307692308									DBCOI_000000277		1	0	0	0	0	0	0	0	0	0	0	0	0	0	0	0	0	0	0	0	0	0	0	0	0	0	0	0	0	0	0
CALA_000086218	genus	Eukrohnia	0.996805111821086	4	2	genus	Eukrohnia	0.996805111821086	Opisthokonta	Metazoa	Chaetognatha	Sagittoidea	Phragmophora	Eukrohniidae	Eukrohnia		GQ368374		52636	0	0	0	0	0	0	0	0	0	0	0	0	0	0	0	0	0	0	0	0	0	0	0	0	0	0	0	0	0	0
CALA_000086302	no rank	root	0.743034055727554	4	1	no rank	root	0.743034055727554									OWI_BACTER001	Chloeia parva	1	0	0	0	0	0	0	0	0	0	0	0	0	0	0	0	0	0	0	0	0	0	0	0	0	0	0	0	0	0	0
CALA_000086702	species	Marionia blainvillea	0.990415335463259	4	2	species	Marionia blainvillea	0.990415335463259	Opisthokonta	Metazoa	Mollusca	Gastropoda	Nudibranchia	Tritoniidae	Marionia	Marionia blainvillea	GBMIN5043-12	Marionia blainvillea	154647	0	0	0	0	0	0	0	0	0	0	0	0	0	0	0	0	0	0	0	0	0	0	0	0	0	0	0	0	0	0
CALA_000087368	section	AY508	0.993610223642173	4	2	section	AY508	0.993610223642173	Correct_manually	Correct_manually	Correct_manually	Correct_manually	Micropepsales	Micropepsaceae	Rhizomicrobium	Rhizomicrobium palustre	OZSEA856-10	Rhizomicrobium palustre	10000039	0	0	0	0	0	0	0	0	0	0	0	0	0	0	0	0	0	0	0	0	0	0	0	0	0	0	0	0	0	0
CALA_000087553	phylum	Annelida	0.804416403785489	4	2	phylum	Annelida	0.804416403785489	Opisthokonta	Metazoa	Annelida						KBPOL339-11	Dorvillea sp. CMC02|Dorvillea erucaeformis	6340	0	0	0	0	0	0	0	0	0	0	0	0	0	0	0	0	0	0	0	0	0	0	0	0	0	0	0	0	0	0
CALA_000087586	genus	Chrysochromulina	0.814814814814815	4	2	genus	Chrysochromulina	0.814814814814815	Chromalveolata	Hacrobia	Haptophyta	Prymnesiophyceae	Prymnesiales	Chrysochromulinaceae	Chrysochromulina		KJ201908	Chrysochromulina tobinii|Chrysochromulina simplex	35140	0	0	0	0	0	0	0	0	0	0	0	0	0	0	0	0	0	0	0	0	0	0	0	0	0	0	0	0	0	0
CALA_000087787	superkingdom	Eukaryota	0.791411042944785	4	2	superkingdom	Eukaryota	0.791411042944785									GBSP7679-13		2759	0	0	0	0	0	0	0	0	0	0	0	0	0	0	0	0	0	0	0	0	0	0	0	0	0	0	0	0	0	0
CALA_000088925	superkingdom	Opisthokonta	0.715568862275449	4	1	superkingdom	Opisthokonta	0.715568862275449	Opisthokonta								LGEMA103-07		33154	0	0	0	0	0	0	0	0	0	0	0	0	0	0	0	0	0	0	0	0	0	0	0	0	0	0	0	0	0	0
CALA_000089279	no rank	root	0.766871165644172	4	2	no rank	root	0.766871165644172									JN700947		1	0	0	0	0	0	0	0	0	0	0	0	0	0	0	0	0	0	0	0	0	0	0	0	0	0	0	0	0	0	0
CALA_000090050	no rank	root	0.715151515151515	4	1	no rank	root	0.715151515151515									AB907071		1	0	0	0	0	0	0	0	0	0	0	0	0	0	0	0	0	0	0	0	0	0	0	0	0	0	0	0	0	0	0
CALA_000090060	superkingdom	Eukaryota	0.910828025477707	4	1	superkingdom	Eukaryota	0.910828025477707									OZSEA076-10	Strobilanthes cusia	2759	0	0	0	0	0	0	0	0	0	0	0	0	0	0	0	0	0	0	0	0	0	0	0	0	0	0	0	0	0	0
CALA_000090182	species	Cystoseira compressa	0.916932907348243	4	2	species	Cystoseira compressa	0.916932907348243	Chromalveolata	Stramenopiles	Ochrophyta	Phaeophyceae	Fucales	Sargassaceae	Cystoseira	Cystoseira compressa	DBCOI_000000285	Cystoseira compressa	590111	0	0	0	0	0	0	0	0	0	0	0	0	0	0	0	0	0	0	0	0	0	0	0	0	0	0	0	0	0	0
CALA_000090276	kingdom	Metazoa	0.878125	4	2	kingdom	Metazoa	0.878125	Opisthokonta	Metazoa							PORBC086-12		33208	0	0	0	0	0	0	0	0	0	0	0	0	0	0	0	0	0	0	0	0	0	0	0	0	0	0	0	0	0	0
CALA_000090331	no rank	root	0.714723926380368	4	2	no rank	root	0.714723926380368									OWI_BACTER011	Eurythenes gryllus|Solenocera crassicornis	1	0	0	0	0	0	0	0	0	0	0	0	0	0	0	0	0	0	0	0	0	0	0	0	0	0	0	0	0	0	0
CALA_000090413	family	Lafoeidae	0.898412698412698	4	2	family	Lafoeidae	0.898412698412698	Opisthokonta	Metazoa	Cnidaria	Hydrozoa	Leptothecata	Lafoeidae			MG422454	Lafoeidae sp. 10BPBS-0256|Lafoea dumosa	308660	0	0	0	0	0	0	0	0	0	0	0	0	0	0	0	0	0	0	0	0	0	0	0	0	0	0	0	0	0	0
CALA_000090512	no rank	root	0.809230769230769	4	2	no rank	root	0.809230769230769									GBCMA4129-13		1	0	0	0	0	0	0	0	0	0	0	0	0	0	0	0	0	0	0	0	0	0	0	0	0	0	0	0	0	0	0
CALA_000090521	no rank	root	0.634349030470914	4	2	no rank	root	0.634349030470914									JQ407594		1	0	0	0	0	0	0	0	0	0	0	0	0	0	0	0	0	0	0	0	0	0	0	0	0	0	0	0	0	0	0
CALA_000090844	no rank	root	0.801857585139319	4	2	no rank	root	0.801857585139319									MACRO2651-10		1	0	0	0	0	0	0	0	0	0	0	0	0	0	0	0	0	0	0	0	0	0	0	0	0	0	0	0	0	0	0
CALA_000090846	no rank	Candidatus Pelagibacter ubique HTCC1062	0.863492063492064	4	2	no rank	Candidatus Pelagibacter ubique HTCC1062	0.863492063492064	Prokaryota	Bacteria	Proteobacteria	Alphaproteobacteria	Pelagibacterales	Pelagibacteraceae	Candidatus Pelagibacter	Candidatus Pelagibacter ubique	CP000084	Candidatus Pelagibacter ubique	335992	0	0	0	0	0	0	0	0	0	0	0	0	0	0	0	0	0	0	0	0	0	0	0	0	0	0	0	0	0	0
CALA_000090964	class	Dinophyceae	0.939873417721519	4	2	class	Dinophyceae	0.939873417721519	Chromalveolata	Alveolata	Dinoflagellata	Dinophyceae					GQ501222		2864	0	0	0	0	0	0	0	0	0	0	0	0	0	0	0	0	0	0	0	0	0	0	0	0	0	0	0	0	0	0
CALA_000091265	no rank	root	0.776758409785933	4	2	no rank	root	0.776758409785933									FBCOO472-13		1	0	0	0	0	0	0	0	0	0	0	0	0	0	0	0	0	0	0	0	0	0	0	0	0	0	0	0	0	0	0
CALA_000092466	no rank	Candidatus Pelagibacter ubique HTCC1062	0.830721003134796	4	2	no rank	Candidatus Pelagibacter ubique HTCC1062	0.830721003134796	Prokaryota	Bacteria	Proteobacteria	Alphaproteobacteria	Pelagibacterales	Pelagibacteraceae	Candidatus Pelagibacter	Candidatus Pelagibacter ubique	CP000084	Candidatus Pelagibacter ubique	335992	0	0	0	0	0	0	0	0	0	0	0	0	0	0	0	0	0	0	0	0	0	0	0	0	0	0	0	0	0	0
CALA_000092786	no rank	root	0.656160458452722	4	2	no rank	root	0.656160458452722									OOMYA047-07		1	0	0	0	0	0	0	0	0	0	0	0	0	0	0	0	0	0	0	0	0	0	0	0	0	0	0	0	0	0	0
CALA_000093515	subclass	Caenogastropoda	0.873015873015873	4	2	subclass	Caenogastropoda	0.873015873015873	Opisthokonta	Metazoa	Mollusca	Gastropoda					NEOGA729-10		69555	0	0	0	0	0	0	0	0	0	0	0	0	0	0	0	0	0	0	0	0	0	0	0	0	0	0	0	0	0	0
CALA_000093722	no rank	root	0.898412698412698	4	1	no rank	root	0.898412698412698									ABMMC2451-08	Phymatolithon cf. brunneum VP-2016|Laurencia saitoi|Phymatolithon sp. 2CPVP|uncultured marine eubacterium HstpL26	1	0	0	0	0	0	0	0	0	0	0	0	0	0	0	0	0	0	0	0	0	0	0	0	0	0	0	0	0	0	0
CALA_000093788	no rank	Candidatus Pelagibacter ubique HTCC1062	0.879365079365079	4	2	no rank	Candidatus Pelagibacter ubique HTCC1062	0.879365079365079	Prokaryota	Bacteria	Proteobacteria	Alphaproteobacteria	Pelagibacterales	Pelagibacteraceae	Candidatus Pelagibacter	Candidatus Pelagibacter ubique	CP000084	Candidatus Pelagibacter ubique	335992	0	0	0	0	0	0	0	0	0	0	0	0	0	0	0	0	0	0	0	0	0	0	0	0	0	0	0	0	0	0
CALA_000093854	no rank	root	0.761467889908257	4	2	no rank	root	0.761467889908257									OZSEA2629-11		1	0	0	0	0	0	0	0	0	0	0	0	0	0	0	0	0	0	0	0	0	0	0	0	0	0	0	0	0	0	0
CALA_000094195	no rank	root	0.708823529411765	4	2	no rank	root	0.708823529411765									BBUSE3214-12		1	0	0	0	0	0	0	0	0	0	0	0	0	0	0	0	0	0	0	0	0	0	0	0	0	0	0	0	0	0	0
CALA_000094253	subclass	Hydroidolina	0.892063492063492	4	2	subclass	Hydroidolina	0.892063492063492	Opisthokonta	Metazoa	Cnidaria	Hydrozoa					CNIDC011-14	Calycella syringa|Clytia languida|Obelia sp. DNZ116|Obelia geniculata|Orthopyxis integra|Obelia dichotoma|Apolemia rubriversa|Obelia bidentata|Tiaropsis multicirrata|Clytia paulensis|Laomedea calceolifera	37516	0	0	0	0	0	0	0	0	0	0	0	0	0	0	0	0	0	0	0	0	0	0	0	0	0	0	0	0	0	0
CALA_000094397	no rank	root	0.732919254658385	4	2	no rank	root	0.732919254658385									CAISN176-12		1	0	0	0	0	0	0	0	0	0	0	0	0	0	0	0	0	0	0	0	0	0	0	0	0	0	0	0	0	0	0
CALA_000094592	class	Dinophyceae	0.703488372093023	4	2	class	Dinophyceae	0.703488372093023	Chromalveolata	Alveolata	Dinoflagellata	Dinophyceae					HE610721		2864	0	0	0	0	0	0	0	0	0	0	0	0	0	0	0	0	0	0	0	0	0	0	0	0	0	0	0	0	0	0
CALA_000094681	no rank	root	0.752293577981651	4	2	no rank	root	0.752293577981651									MACWAN_000063		1	0	0	0	0	0	0	0	0	0	0	0	0	0	0	0	0	0	0	0	0	0	0	0	0	0	0	0	0	0	0
CALA_000094894	order	Corallinales	0.895238095238095	4	2	order	Corallinales	0.895238095238095	Archaeplastida	Rhodophyta	Rhodophyta	Florideophyceae	Corallinales				DBCOI_000000029	Lithophyllum hibernicum	31395	0	0	0	0	0	0	0	0	0	0	0	0	0	0	0	0	0	0	0	0	0	0	0	0	0	0	0	0	0	0
CALA_000095815	no rank	Candidatus Pelagibacter ubique HTCC1062	0.854889589905363	4	2	no rank	Candidatus Pelagibacter ubique HTCC1062	0.854889589905363	Prokaryota	Bacteria	Proteobacteria	Alphaproteobacteria	Pelagibacterales	Pelagibacteraceae	Candidatus Pelagibacter	Candidatus Pelagibacter ubique	CP000084	Candidatus Pelagibacter ubique	335992	0	0	0	0	0	0	0	0	0	0	0	0	0	0	0	0	0	0	0	0	0	0	0	0	0	0	0	0	0	0
CALA_000096953	order	Cheilostomatida	0.825545171339564	4	2	order	Cheilostomatida	0.825545171339564	Opisthokonta	Metazoa	Bryozoa	Gymnolaemata	Cheilostomatida				JQ061319	Flustra foliacea	10207	0	0	0	0	0	0	0	0	0	0	0	0	0	0	0	0	0	0	0	0	0	0	0	0	0	0	0	0	0	0
CALA_000097039	no rank	Candidatus Pelagibacter ubique HTCC1062	0.792682926829268	4	1	no rank	Candidatus Pelagibacter ubique HTCC1062	0.792682926829268	Prokaryota	Bacteria	Proteobacteria	Alphaproteobacteria	Pelagibacterales	Pelagibacteraceae	Candidatus Pelagibacter	Candidatus Pelagibacter ubique	CP000084	Candidatus Pelagibacter ubique	335992	0	0	0	0	0	0	0	0	0	0	0	0	0	0	0	0	0	0	0	0	0	0	0	0	0	0	0	0	0	0
CALA_000097044	no rank	root	0.771084337349398	4	1	no rank	root	0.771084337349398									GBCH11405-13		1	0	0	0	0	0	0	0	0	0	0	0	0	0	0	0	0	0	0	0	0	0	0	0	0	0	0	0	0	0	0
CALA_000097062	no rank	root	0.780487804878049	4	1	no rank	root	0.780487804878049									GRHOD218-10		1	0	0	0	0	0	0	0	0	0	0	0	0	0	0	0	0	0	0	0	0	0	0	0	0	0	0	0	0	0	0
CALA_000097071	no rank	root	0.826086956521739	4	1	no rank	root	0.826086956521739									AB775227		1	0	0	0	0	0	0	0	0	0	0	0	0	0	0	0	0	0	0	0	0	0	0	0	0	0	0	0	0	0	0
CALA_000097165	no rank	root	0.750759878419453	4	2	no rank	root	0.750759878419453									GBSP1802-10		1	0	0	0	0	0	0	0	0	0	0	0	0	0	0	0	0	0	0	0	0	0	0	0	0	0	0	0	0	0	0
CALA_000097602	species	Polydora cornuta	0.80625	4	2	species	Polydora cornuta	0.80625	Opisthokonta	Metazoa	Annelida	Polychaeta	Spionida	Spionidae	Polydora	Polydora cornuta	AB636157	Polydora cornuta	438488	0	0	0	0	0	0	0	0	0	0	0	0	0	0	0	0	0	0	0	0	0	0	0	0	0	0	0	0	0	0
CALA_000098598	no rank	Candidatus Pelagibacter ubique HTCC1062	0.815625	4	2	no rank	Candidatus Pelagibacter ubique HTCC1062	0.815625	Prokaryota	Bacteria	Proteobacteria	Alphaproteobacteria	Pelagibacterales	Pelagibacteraceae	Candidatus Pelagibacter	Candidatus Pelagibacter ubique	CP000084	Candidatus Pelagibacter ubique	335992	0	0	0	0	0	0	0	0	0	0	0	0	0	0	0	0	0	0	0	0	0	0	0	0	0	0	0	0	0	0
CALA_000099029	no rank	Candidatus Pelagibacter ubique HTCC1062	0.83596214511041	4	2	no rank	Candidatus Pelagibacter ubique HTCC1062	0.83596214511041	Prokaryota	Bacteria	Proteobacteria	Alphaproteobacteria	Pelagibacterales	Pelagibacteraceae	Candidatus Pelagibacter	Candidatus Pelagibacter ubique	CP000084	Candidatus Pelagibacter ubique	335992	0	0	0	0	0	0	0	0	0	0	0	0	0	0	0	0	0	0	0	0	0	0	0	0	0	0	0	0	0	0
CALA_000099685	no rank	root	0.813084112149533	4	2	no rank	root	0.813084112149533									AB775227		1	0	0	0	0	0	0	0	0	0	0	0	0	0	0	0	0	0	0	0	0	0	0	0	0	0	0	0	0	0	0
CALA_000099896	genus	Aspergillus	0.920382165605096	4	2	genus	Aspergillus	0.920382165605096	Opisthokonta	Fungi	Ascomycota	Eurotiomycetes	Eurotiales	Aspergillaceae	Aspergillus		JQ346807	Aspergillus fumigatus|Aspergillus terreus|Aspergillus ustus	5052	0	0	0	0	0	0	0	0	0	0	0	0	0	0	0	0	0	0	0	0	0	0	0	0	0	0	0	0	0	0
CALA_000100003	order	Phyllodocida	0.821875	4	2	order	Phyllodocida	0.821875	Opisthokonta	Metazoa	Annelida	Polychaeta	Phyllodocida				HZPLY616-13	Perinereis gualpensis|Perinereis vallata|Platynereis sp. CMC01|Perinereis cultrifera|Neanthes acuminata|Perinereis brevicirris|Perinereis nuntia	6348	0	0	0	0	0	0	0	0	0	0	0	0	0	0	0	0	0	0	0	0	0	0	0	0	0	0	0	0	0	0
CALA_000101203	no rank	root	0.761006289308176	4	2	no rank	root	0.761006289308176									AF288091		1	0	0	0	0	0	0	0	0	0	0	0	0	0	0	0	0	0	0	0	0	0	0	0	0	0	0	0	0	0	0
CALA_000101635	order	Naviculales	0.845911949685535	4	2	order	Naviculales	0.845911949685535	Chromalveolata	Stramenopiles	Bacillariophyta	Bacillariophyceae	Naviculales				HQ317077	Navicula sp. BOL	38748	0	0	0	0	0	0	0	0	0	0	0	0	0	0	0	0	0	0	0	0	0	0	0	0	0	0	0	0	0	0
CALA_000101860	genus	Calanus	0.930379746835443	4	2	genus	Calanus	0.930379746835443	Opisthokonta	Metazoa	Arthropoda	Maxillopoda	Calanoida	Calanidae	Calanus		MG001883	Calanus marshallae|Calanus glacialis	6836	0	0	0	0	0	0	0	0	0	0	0	0	0	0	0	0	0	0	0	0	0	0	0	0	0	0	0	0	0	0
CALA_000102293	no rank	root	0.72	4	2	no rank	root	0.72									CP000084		1	0	0	0	0	0	0	0	0	0	0	0	0	0	0	0	0	0	0	0	0	0	0	0	0	0	0	0	0	0	0
CALA_000102605	no rank	Candidatus Pelagibacter ubique HTCC1062	0.826498422712934	4	2	no rank	Candidatus Pelagibacter ubique HTCC1062	0.826498422712934	Prokaryota	Bacteria	Proteobacteria	Alphaproteobacteria	Pelagibacterales	Pelagibacteraceae	Candidatus Pelagibacter	Candidatus Pelagibacter ubique	CP000084	Candidatus Pelagibacter ubique	335992	0	0	0	0	0	0	0	0	0	0	0	0	0	0	0	0	0	0	0	0	0	0	0	0	0	0	0	0	0	0
CALA_000103314	no rank	root	0.797546012269939	4	1	no rank	root	0.797546012269939									REDEU172-11		1	0	0	0	0	0	0	0	0	0	0	0	0	0	0	0	0	0	0	0	0	0	0	0	0	0	0	0	0	0	0
CALA_000103316	superkingdom	Eukaryota	0.810725552050473	4	1	superkingdom	Eukaryota	0.810725552050473									AB334458		2759	0	0	0	0	0	0	0	0	0	0	0	0	0	0	0	0	0	0	0	0	0	0	0	0	0	0	0	0	0	0
CALA_000103318	order	Ceramiales	0.904761904761905	4	1	order	Ceramiales	0.904761904761905	Archaeplastida	Rhodophyta	Rhodophyta	Florideophyceae	Ceramiales				BERMR236-10		2802	0	0	0	0	0	0	0	0	0	0	0	0	0	0	0	0	0	0	0	0	0	0	0	0	0	0	0	0	0	0
CALA_000103576	subclass	Hydroidolina	0.863492063492064	4	2	subclass	Hydroidolina	0.863492063492064	Opisthokonta	Metazoa	Cnidaria	Hydrozoa					ABMMC6253-10		37516	0	0	0	0	0	0	0	0	0	0	0	0	0	0	0	0	0	0	0	0	0	0	0	0	0	0	0	0	0	0
CALA_000103603	no rank	Candidatus Pelagibacter ubique HTCC1062	0.829652996845426	4	2	no rank	Candidatus Pelagibacter ubique HTCC1062	0.829652996845426	Prokaryota	Bacteria	Proteobacteria	Alphaproteobacteria	Pelagibacterales	Pelagibacteraceae	Candidatus Pelagibacter	Candidatus Pelagibacter ubique	CP000084	Candidatus Pelagibacter ubique	335992	0	0	0	0	0	0	0	0	0	0	0	0	0	0	0	0	0	0	0	0	0	0	0	0	0	0	0	0	0	0
CALA_000104848	no rank	root	0.832278481012658	4	2	no rank	root	0.832278481012658									ABMMC14762-11		1	0	0	0	0	0	0	0	0	0	0	0	0	0	0	0	0	0	0	0	0	0	0	0	0	0	0	0	0	0	0
CALA_000104859	no rank	root	0.755417956656347	4	2	no rank	root	0.755417956656347									GQ119942		1	0	0	0	0	0	0	0	0	0	0	0	0	0	0	0	0	0	0	0	0	0	0	0	0	0	0	0	0	0	0
CALA_000105230	no rank	Candidatus Pelagibacter ubique HTCC1062	0.830188679245283	4	2	no rank	Candidatus Pelagibacter ubique HTCC1062	0.830188679245283	Prokaryota	Bacteria	Proteobacteria	Alphaproteobacteria	Pelagibacterales	Pelagibacteraceae	Candidatus Pelagibacter	Candidatus Pelagibacter ubique	CP000084	Candidatus Pelagibacter ubique	335992	0	0	0	0	0	0	0	0	0	0	0	0	0	0	0	0	0	0	0	0	0	0	0	0	0	0	0	0	0	0
CALA_000105686	class	Florideophyceae	0.874608150470219	4	2	class	Florideophyceae	0.874608150470219	Archaeplastida	Rhodophyta	Rhodophyta	Florideophyceae					OZSEA515-10	Hydropuntia edulis|Dipterocladia arabiensis|Rhodoptilum plumosum|Dasya baillouviana|Aglaothamnion callophyllidicola	2806	0	0	0	0	0	0	0	0	0	0	0	0	0	0	0	0	0	0	0	0	0	0	0	0	0	0	0	0	0	0
CALA_000105742	kingdom	Metazoa	0.729483282674772	4	2	kingdom	Metazoa	0.729483282674772	Opisthokonta	Metazoa							TUNSA058-14		33208	0	0	0	0	0	0	0	0	0	0	0	0	0	0	0	0	0	0	0	0	0	0	0	0	0	0	0	0	0	0
CALA_000106005	phylum	Proteobacteria	0.773462783171521	4	2	phylum	Proteobacteria	0.773462783171521	Prokaryota	Bacteria	Proteobacteria						OWI_BACTER004		1224	0	0	0	0	0	0	0	0	0	0	0	0	0	0	0	0	0	0	0	0	0	0	0	0	0	0	0	0	0	0
CALA_000106490	no rank	root	0.796923076923077	4	1	no rank	root	0.796923076923077									DBCOI_000000017		1	0	0	0	0	0	0	0	0	0	0	0	0	0	0	0	0	0	0	0	0	0	0	0	0	0	0	0	0	0	0
CALA_000106495	no rank	root	0.768292682926829	4	1	no rank	root	0.768292682926829									CP000084		1	0	0	0	0	0	0	0	0	0	0	0	0	0	0	0	0	0	0	0	0	0	0	0	0	0	0	0	0	0	0
CALA_000106558	no rank	root	0.743670886075949	4	2	no rank	root	0.743670886075949									OWI_BACTER002	Chloeia parva	1	0	0	0	0	0	0	0	0	0	0	0	0	0	0	0	0	0	0	0	0	0	0	0	0	0	0	0	0	0	0
CALA_000106828	kingdom	Metazoa	0.726153846153846	4	2	kingdom	Metazoa	0.726153846153846	Opisthokonta	Metazoa							TUNSA061-14		33208	0	0	0	0	0	0	0	0	0	0	0	0	0	0	0	0	0	0	0	0	0	0	0	0	0	0	0	0	0	0
CALA_000107233	class	Phaeophyceae	0.822784810126582	4	2	class	Phaeophyceae	0.822784810126582	Chromalveolata	Stramenopiles	Ochrophyta	Phaeophyceae					MACRO2979-10	Halopteris filicina|Sphacelaria fusca|Sphacelaria nana	2870	0	0	0	0	0	0	0	0	0	0	0	0	0	0	0	0	0	0	0	0	0	0	0	0	0	0	0	0	0	0
CALA_000107495	no rank	root	0.784375	4	2	no rank	root	0.784375									ANICW748-11		1	0	0	0	0	0	0	0	0	0	0	0	0	0	0	0	0	0	0	0	0	0	0	0	0	0	0	0	0	0	0
CALA_000108186	no rank	Candidatus Pelagibacter ubique HTCC1062	0.863492063492064	4	1	no rank	Candidatus Pelagibacter ubique HTCC1062	0.863492063492064	Prokaryota	Bacteria	Proteobacteria	Alphaproteobacteria	Pelagibacterales	Pelagibacteraceae	Candidatus Pelagibacter	Candidatus Pelagibacter ubique	CP000084	Candidatus Pelagibacter ubique	335992	0	0	0	0	0	0	0	0	0	0	0	0	0	0	0	0	0	0	0	0	0	0	0	0	0	0	0	0	0	0
CALA_000108245	genus	Calanus	0.9125	4	2	genus	Calanus	0.9125	Opisthokonta	Metazoa	Arthropoda	Maxillopoda	Calanoida	Calanidae	Calanus		GBCX0130-06	Calanus marshallae|Calanus glacialis	6836	0	0	0	0	0	0	0	0	0	0	0	0	0	0	0	0	0	0	0	0	0	0	0	0	0	0	0	0	0	0
CALA_000109329	genus	Calanus	0.921135646687697	4	2	genus	Calanus	0.921135646687697	Opisthokonta	Metazoa	Arthropoda	Maxillopoda	Calanoida	Calanidae	Calanus		MG001883	Calanus marshallae|Calanus glacialis	6836	0	0	0	0	0	0	0	0	0	0	0	0	0	0	0	0	0	0	0	0	0	0	0	0	0	0	0	0	0	0
CALA_000109659	no rank	Protostomia	0.789473684210526	4	1	no rank	Protostomia	0.789473684210526	Opisthokonta	Metazoa							GBCMA4802-13		33317	0	0	0	0	0	0	0	0	0	0	0	0	0	0	0	0	0	0	0	0	0	0	0	0	0	0	0	0	0	0
CALA_000109738	species	Ampithoe rubricata	0.886792452830189	4	2	species	Ampithoe rubricata	0.886792452830189	Opisthokonta	Metazoa	Arthropoda	Malacostraca	Amphipoda	Ampithoidae	Ampithoe	Ampithoe rubricata	GBCM1567-14	Ampithoe rubricata	371465	0	0	0	0	0	0	0	0	0	0	0	0	0	0	0	0	0	0	0	0	0	0	0	0	0	0	0	0	0	0
CALA_000110985	no rank	root	0.807453416149068	4	1	no rank	root	0.807453416149068									BBHCM173-10		1	0	0	0	0	0	0	0	0	0	0	0	0	0	0	0	0	0	0	0	0	0	0	0	0	0	0	0	0	0	0
CALA_000110987	order	Ceramiales	0.980830670926518	4	1	order	Ceramiales	0.980830670926518	Archaeplastida	Rhodophyta	Rhodophyta	Florideophyceae	Ceramiales				SERSP058-10	Herposiphonia secunda	2802	0	0	0	0	0	0	0	0	0	0	0	0	0	0	0	0	0	0	0	0	0	0	0	0	0	0	0	0	0	0
CALA_000110989	order	Corallinales	0.904458598726115	4	1	order	Corallinales	0.904458598726115	Archaeplastida	Rhodophyta	Rhodophyta	Florideophyceae	Corallinales				OZSEA1297-10	Neogoniolithon brassica-florida	31395	0	0	0	0	0	0	0	0	0	0	0	0	0	0	0	0	0	0	0	0	0	0	0	0	0	0	0	0	0	0
CALA_000111077	genus	Pythium	0.942675159235669	4	2	genus	Pythium	0.942675159235669	Chromalveolata	Stramenopiles	Oomycota	Oomycetes	Pythiales	Pythiaceae	Pythium		OOMYA049-07	Pythium dissotocum|Pythium aquatile|Pythium coloratum|Pythium oopapillum	4797	0	0	0	0	0	0	0	0	0	0	0	0	0	0	0	0	0	0	0	0	0	0	0	0	0	0	0	0	0	0
CALA_000111279	order	Monhysterida	0.81619937694704	4	2	order	Monhysterida	0.81619937694704	Opisthokonta	Metazoa	Nematoda	Chromadorea	Monhysterida				FMN003-11		70219	0	0	0	0	0	0	0	0	0	0	0	0	0	0	0	0	0	0	0	0	0	0	0	0	0	0	0	0	0	0
CALA_000113185	no rank	root	0.769230769230769	4	1	no rank	root	0.769230769230769									TUNSA010-14		1	0	0	0	0	0	0	0	0	0	0	0	0	0	0	0	0	0	0	0	0	0	0	0	0	0	0	0	0	0	0
CALA_000113195	class	Dinophyceae	0.853582554517134	4	1	class	Dinophyceae	0.853582554517134	Chromalveolata	Alveolata	Dinoflagellata	Dinophyceae					FJ217817		2864	0	0	0	0	0	0	0	0	0	0	0	0	0	0	0	0	0	0	0	0	0	0	0	0	0	0	0	0	0	0
CALA_000113196	phylum	Proteobacteria	0.736842105263158	4	1	phylum	Proteobacteria	0.736842105263158	Prokaryota	Bacteria	Proteobacteria						OWI_BACTER011		1224	0	0	0	0	0	0	0	0	0	0	0	0	0	0	0	0	0	0	0	0	0	0	0	0	0	0	0	0	0	0
CALA_000113271	no rank	Candidatus Pelagibacter ubique HTCC1062	0.833855799373041	4	2	no rank	Candidatus Pelagibacter ubique HTCC1062	0.833855799373041	Prokaryota	Bacteria	Proteobacteria	Alphaproteobacteria	Pelagibacterales	Pelagibacteraceae	Candidatus Pelagibacter	Candidatus Pelagibacter ubique	CP000084	Candidatus Pelagibacter ubique	335992	0	0	0	0	0	0	0	0	0	0	0	0	0	0	0	0	0	0	0	0	0	0	0	0	0	0	0	0	0	0
CALA_000113532	phylum	Proteobacteria	0.761904761904762	4	2	phylum	Proteobacteria	0.761904761904762	Prokaryota	Bacteria	Proteobacteria						OWI_BACTER003		1224	0	0	0	0	0	0	0	0	0	0	0	0	0	0	0	0	0	0	0	0	0	0	0	0	0	0	0	0	0	0
CALA_000113664	no rank	Eumetazoa	0.754545454545455	4	2	no rank	Eumetazoa	0.754545454545455	Opisthokonta	Metazoa							GBAP2018-13		6072	0	0	0	0	0	0	0	0	0	0	0	0	0	0	0	0	0	0	0	0	0	0	0	0	0	0	0	0	0	0
CALA_000113704	no rank	root	0.889240506329114	4	2	no rank	root	0.889240506329114									OZSEA2114-10	Wurdemannia miniata|Prevotella sp. oral clone BE073|Euthora timburtonii|Euthora cristata|Peyssonnelia atropurpurea|Solieria filiformis|Schimmelmannia schousboei	1	0	0	0	0	0	0	0	0	0	0	0	0	0	0	0	0	0	0	0	0	0	0	0	0	0	0	0	0	0	0
CALA_000113727	species	Bathycoccus prasinos	0.795731707317073	4	2	species	Bathycoccus prasinos	0.795731707317073	Archaeplastida	Viridiplantae	Chlorophyta	Mamiellophyceae	Mamiellales	Bathycoccaceae	Bathycoccus	Bathycoccus prasinos	FO082258	Bathycoccus prasinos	41875	0	0	0	0	0	0	0	0	0	0	0	0	0	0	0	0	0	0	0	0	0	0	0	0	0	0	0	0	0	0
CALA_000113786	species	Pycnoclavella aurilucens	1	4	2	species	Pycnoclavella aurilucens	1	Opisthokonta	Metazoa	Chordata	Ascidiacea	Enterogona	Pycnoclavellidae	Pycnoclavella	Pycnoclavella aurilucens	DBCOI_000000148	Pycnoclavella aurilucens	406076	0	0	0	0	0	0	0	0	0	0	0	0	0	0	0	0	0	0	0	0	0	0	0	0	0	0	0	0	0	0
CALA_000113922	no rank	root	0.736677115987461	4	2	no rank	root	0.736677115987461									GBCMA0112-06	Eurythenes gryllus	1	0	0	0	0	0	0	0	0	0	0	0	0	0	0	0	0	0	0	0	0	0	0	0	0	0	0	0	0	0	0
CALA_000113926	genus	Phaeocystis	0.8	4	2	genus	Phaeocystis	0.8	Chromalveolata	Hacrobia	Haptophyta	Prymnesiophyceae	Phaeocystales	Phaeocystaceae	Phaeocystis		JN131834	Phaeocystis antarctica|Phaeocystis globosa|Phaeocystis pouchetii	33656	0	0	0	0	0	0	0	0	0	0	0	0	0	0	0	0	0	0	0	0	0	0	0	0	0	0	0	0	0	0
CALA_000114061	phylum	Annelida	0.841121495327103	4	2	phylum	Annelida	0.841121495327103	Opisthokonta	Metazoa	Annelida						VAFIV224-14		6340	0	0	0	0	0	0	0	0	0	0	0	0	0	0	0	0	0	0	0	0	0	0	0	0	0	0	0	0	0	0
CALA_000114089	no rank	Candidatus Pelagibacter ubique HTCC1062	0.834920634920635	4	2	no rank	Candidatus Pelagibacter ubique HTCC1062	0.834920634920635	Prokaryota	Bacteria	Proteobacteria	Alphaproteobacteria	Pelagibacterales	Pelagibacteraceae	Candidatus Pelagibacter	Candidatus Pelagibacter ubique	CP000084	Candidatus Pelagibacter ubique	335992	0	0	0	0	0	0	0	0	0	0	0	0	0	0	0	0	0	0	0	0	0	0	0	0	0	0	0	0	0	0
CALA_000114462	no rank	root	0.780864197530864	4	2	no rank	root	0.780864197530864									GBMIN23069-13		1	0	0	0	0	0	0	0	0	0	0	0	0	0	0	0	0	0	0	0	0	0	0	0	0	0	0	0	0	0	0
CALA_000114539	species	Antithamnion cruciatum	0.929936305732484	4	2	species	Antithamnion cruciatum	0.929936305732484	Archaeplastida	Rhodophyta	Rhodophyta	Florideophyceae	Ceramiales	Ceramiaceae	Antithamnion	Antithamnion cruciatum	ABMMC10104-10	Antithamnion cruciatum	207918	0	0	0	0	0	0	0	0	0	0	0	0	0	0	0	0	0	0	0	0	0	0	0	0	0	0	0	0	0	0
CALA_000114771	phylum	Proteobacteria	0.773584905660377	4	2	phylum	Proteobacteria	0.773584905660377	Prokaryota	Bacteria	Proteobacteria						OWI_BACTER004		1224	0	0	0	0	0	0	0	0	0	0	0	0	0	0	0	0	0	0	0	0	0	0	0	0	0	0	0	0	0	0
CALA_000114892	order	Leptothecata	0.898089171974522	4	2	order	Leptothecata	0.898089171974522	Opisthokonta	Metazoa	Cnidaria	Hydrozoa	Leptothecata				CNIDC017-14		500008	0	0	0	0	0	0	0	0	0	0	0	0	0	0	0	0	0	0	0	0	0	0	0	0	0	0	0	0	0	0
CALA_000114965	no rank	root	0.778787878787879	4	2	no rank	root	0.778787878787879									EMPID217-13		1	0	0	0	0	0	0	0	0	0	0	0	0	0	0	0	0	0	0	0	0	0	0	0	0	0	0	0	0	0	0
CALA_000114991	no rank	root	0.847826086956522	4	2	no rank	root	0.847826086956522									DBCOI_000000260		1	0	0	0	0	0	0	0	0	0	0	0	0	0	0	0	0	0	0	0	0	0	0	0	0	0	0	0	0	0	0
CALA_000115046	no rank	root	0.788343558282209	4	2	no rank	root	0.788343558282209									MAERL077-11		1	0	0	0	0	0	0	0	0	0	0	0	0	0	0	0	0	0	0	0	0	0	0	0	0	0	0	0	0	0	0
CALA_000116317	family	Bacillariaceae	0.836477987421384	4	1	family	Bacillariaceae	0.836477987421384	Chromalveolata	Stramenopiles	Bacillariophyta	Bacillariophyceae	Bacillariales	Bacillariaceae			JN050310	Nitzschia frustulum|Pseudo-nitzschia hasleana|Pseudo-nitzschia lineola|Pseudo-nitzschia subcurvata|Pseudo-nitzschia cuspidata|Fragilariopsis cylindrus|Fragilariopsis curta	33852	0	0	0	0	0	0	0	0	0	0	0	0	0	0	0	0	0	0	0	0	0	0	0	0	0	0	0	0	0	0
CALA_000116361	no rank	Candidatus Pelagibacter ubique HTCC1062	0.894568690095847	4	2	no rank	Candidatus Pelagibacter ubique HTCC1062	0.894568690095847	Prokaryota	Bacteria	Proteobacteria	Alphaproteobacteria	Pelagibacterales	Pelagibacteraceae	Candidatus Pelagibacter	Candidatus Pelagibacter ubique	CP000084	Candidatus Pelagibacter ubique	335992	0	0	0	0	0	0	0	0	0	0	0	0	0	0	0	0	0	0	0	0	0	0	0	0	0	0	0	0	0	0
CALA_000000018	genus	Calanus	0.933962264150943	2	1	genus	Calanus	0.933962264150943	Opisthokonta	Metazoa	Arthropoda	Maxillopoda	Calanoida	Calanidae	Calanus		MG001883	Calanus marshallae|Calanus glacialis	6836	2	0	0	0	0	0	0	0	0	0	0	0	0	0	0	0	0	0	0	0	0	0	0	0	0	0	0	0	0	0
CALA_000000023	no rank	Protostomia	0.820433436532508	2	1	no rank	Protostomia	0.820433436532508	Opisthokonta	Metazoa							EWNOR784-09		33317	2	0	0	0	0	0	0	0	0	0	0	0	0	0	0	0	0	0	0	0	0	0	0	0	0	0	0	0	0	0
CALA_000000031	order	Amphipoda	0.824451410658307	2	1	order	Amphipoda	0.824451410658307	Opisthokonta	Metazoa	Arthropoda	Malacostraca	Amphipoda				AMPNB132-14	Paracaprella tenuis|Phtisica marina	6821	2	0	0	0	0	0	0	0	0	0	0	0	0	0	0	0	0	0	0	0	0	0	0	0	0	0	0	0	0	0
CALA_000000032	genus	Calanus	0.924764890282132	2	1	genus	Calanus	0.924764890282132	Opisthokonta	Metazoa	Arthropoda	Maxillopoda	Calanoida	Calanidae	Calanus		MG001883	Calanus marshallae|Calanus glacialis	6836	2	0	0	0	0	0	0	0	0	0	0	0	0	0	0	0	0	0	0	0	0	0	0	0	0	0	0	0	0	0
CALA_000000033	no rank	root	0.570247933884298	2	1	no rank	root	0.570247933884298									DBCOI_000000168		1	0	2	0	0	0	0	0	0	0	0	0	0	0	0	0	0	0	0	0	0	0	0	0	0	0	0	0	0	0	0
CALA_000000041	genus	Calanus	0.936507936507937	2	1	genus	Calanus	0.936507936507937	Opisthokonta	Metazoa	Arthropoda	Maxillopoda	Calanoida	Calanidae	Calanus		MG001883	Calanus marshallae|Calanus glacialis	6836	0	0	2	0	0	0	0	0	0	0	0	0	0	0	0	0	0	0	0	0	0	0	0	0	0	0	0	0	0	0
CALA_000000048	genus	Calanus	0.927444794952681	2	1	genus	Calanus	0.927444794952681	Opisthokonta	Metazoa	Arthropoda	Maxillopoda	Calanoida	Calanidae	Calanus		GBCX0130-06	Calanus marshallae|Calanus glacialis	6836	0	0	2	0	0	0	0	0	0	0	0	0	0	0	0	0	0	0	0	0	0	0	0	0	0	0	0	0	0	0
CALA_000000051	genus	Calanus	0.885802469135803	2	1	genus	Calanus	0.885802469135803	Opisthokonta	Metazoa	Arthropoda	Maxillopoda	Calanoida	Calanidae	Calanus		MG001883	Calanus marshallae|Calanus glacialis	6836	0	0	2	0	0	0	0	0	0	0	0	0	0	0	0	0	0	0	0	0	0	0	0	0	0	0	0	0	0	0
[truncated: 25,818 more rows]
[truncated: 67 more columns]

## Sheet: MOTU_2
id	rank	scientific_name	best_identity	total_reads	cluster_weight	rank.1	scientific_name.1	best_identity.1	superkingdom_name	kingdom_name	phylum_name	class_name	order_name	family_name	genus_name	species_name	best_match	species_list	taxid	CAL3_sample_001	CAL3_sample_002	CAL3_sample_003	CAL3_sample_004	CAL3_sample_005	CAL3_sample_006	CAL3_sample_007	CAL3_sample_008	CAL3_sample_009	CAL3_sample_010	CAL3_sample_011	CAL3_sample_012	CAL3_sample_013	CAL3_sample_014	CAL3_sample_015	CAL3_sample_016	CAL3_sample_017	CAL3_sample_018	CAL3_sample_019	CAL3_sample_020	CAL3_sample_021	CAL3_sample_022	CAL3_sample_023	CAL3_sample_024	CAL3_sample_025	CAL3_sample_026	CAL3_sample_027	CAL3_sample_028	CAL3_sample_029	CAL3_sample_030
[truncated: 2,121 more rows]
[truncated: 67 more columns]

[truncated: 6 more sheets: MOTU_3, MOTU_4, MOTU_5, MOTU_6, MOTU_7, MOTU_8]
